# Supplementary material for: Multi-omics characterization of esophageal squamous cell carcinoma identifies molecular subtypes and therapeutic targets
Source: JCI Insight. 2024 Apr 23;9(10):e171916. doi: 10.1172/jci.insight.171916 (PMC11141925; doi:10.1172/jci.insight.171916)
Supplement: Supplemental table 3 [file jciinsight-9-171916-s075.xlsx]

## Sheet: Description
Table S3. Correlation of mRNA and protein data both in gene-wise and sample-wise.
Description
1.Correlation of mRNA and protein data in gene-wise of nontumors.
2.Correlation of mRNA and protein data in gene-wise of tumors.
3.Correlation of mRNA and protein data in sample-wise.

## Sheet: gene_wise Nontumor
Protein accession	Spearman correlation coefficient	p value
Q5ZPR3	-0.20931868638258	0.12509384480402
P55809	0.456784806654323	0.000243857260280459
P09651	0.236856730386882	0.0684377730306587
O00214	0.0546555892289127	0.678314069717978
Q96EY1	0.186009596305783	0.17392514910404
O95164	0.29829704551905	0.0465582463512045
P80723	0.125842259560068	0.338022162526014
O60443	0.253269595062404	0.0620831605969262
P27986	0.285491984208169	0.027026614010851
O43865	0.145875880479214	0.266077171769352
Q6NUK4	0.289868667917448	0.0696267092311207
P49848	0.0816553570521704	0.667953600493366
P21980	0.278505633986026	0.0311817711969509
P05388	0.141906581769184	0.352439408647817
O43292	-0.0659831442151786	0.648917116992555
Q9Y5R8	-0.1412680756396	0.456498184404809
P04150	0.126455305836696	0.335655115501939
P50749	0.0386795598682171	0.769202835685852
Q9H3S7	0.20752803374667	0.111594875712401
Q99933	0.0801933977992664	0.542464409748618
Q14315	0.512593951062959	2.82460225929041e-05
P14868	-0.118220852604442	0.368316241074233
Q7Z6B0	0.256596067203334	0.088852875690474
P05120	0.341655361964428	0.00754691107847913
P29992	0.41163149375127	0.001084734272273
Q9UBN7	-0.0975773692977585	0.462201457837782
Q08378	0.232951704879319	0.0732596439474301
Q9H3H5	0.197456480594949	0.148454613103652
Q8IXL7	0.432542819499341	0.00300274528520024
Q5RI15	0.237919249444262	0.0671707379112355
Q15011	0.2145086439306	0.143169717888548
P49327	0.282284618942835	0.0288724674995
O60306	-0.134810698276188	0.304434665327071
Q13438	0.0271486926777673	0.8368635182629
Q7Z569	0.0928255858624664	0.521418093309465
P21462	-0.0504714105344397	0.757105283337545
Q6P3X3	0.0767203610786189	0.616432582195651
Q9H974	0.185655987820922	0.251396743462502
P50453	0.309366013001119	0.0161610343582894
P08123	0.0187835171930579	0.886725875959354
O95159	0.0498018970007908	0.731253266147984
Q9BQ69	0.248648873969841	0.0554013267182868
Q14134	0.469893578593459	0.00015188740551904
P18084	0.336112037864819	0.00864932285540274
Q9UK45	0.136116152450091	0.312689055595039
Q16181	0.212851685126311	0.102504731710441
Q13144	0.0398444012225618	0.762453077855621
O43583	0.0988527313346109	0.472736154326631
P0CG08	-0.0681879681676857	0.620842504286497
Q8IV36	0.201274599555146	0.24628325411796
Q8TD30	0.490545050055617	0.00592036841697762
B7ZBB8	-0.128761717142672	0.404847032726834
O00764	0.356563299428023	0.00516783620505966
Q6L8Q7	-0.27013283037236	0.0368517518165295
O95070	-0.134235460887075	0.306521828635492
Q9Y5Y2	-0.14493921535494	0.269192482049916
Q9Y3P4	-0.0620758708925219	0.744522162677441
Q86XA9	-0.127181282846171	0.332865505556644
O75533	0.106402490514483	0.418427017039532
Q63HN8	0.285857197138463	0.0268228678828248
P84157	0.501347634192817	4.49648332303755e-05
P23743	0.395423474644154	0.00176588680743092
Q08426	0.172195465374708	0.208710708563646
Q9Y241	-0.0803114571746385	0.673116092708649
P09917	0.300016672687372	0.0198609903880824
P00441	0.345943843472615	0.006780246346181
O95297	-0.199047487595021	0.251658549094002
Q9C0H2	-0.0844698424894353	0.559739357353152
O60925	0.00577978464800488	0.96504104383374
Q9UII2	0.232095472312928	0.0743522492384562
O75306	0.340507120560826	0.00776461161243558
Q9NX02	0.186168722774812	0.250066608884005
Q9H7N4	-0.0316570951417837	0.856737099757219
Q9UIC8	0.0837015428264026	0.524888590885481
Q9UBW5	0.0936423252195176	0.476676646587855
Q9Y2H6	0.321042540900283	0.0123820533266666
Q9UNM6	-0.181958399021753	0.164091655358445
P09874	-0.019812985518798	0.880561848913225
O15455	0.0551131157939249	0.722346207365429
Q99832	-0.360529096875139	0.00465855885198918
Q15648	0.179864893390138	0.266748945325382
Q5VTQ0	-0.0258349540279515	0.858652422488738
Q14210	0.3853848291192	0.00235967477090649
P02452	0.052378570715541	0.691027608194527
Q15813	-0.020632737326267	0.875658533990062
Q99460	-0.222580376590715	0.0873865656102442
Q9H4X1	0.509350069068845	0.00404253559726461
Q14919	-0.179883108566451	0.188793557177416
P61247	-0.199363703321592	0.126722422267739
Q8N392	0.0834722685661811	0.526028521508461
Q96BJ3	0.301369863130039	0.0192845653085336
Q9HAW8	0.471368328413679	0.000280707385358855
Q6ZT12	-0.064293659621802	0.735712174869796
Q13503	0.0512784599765211	0.769871918110321
Q7Z4Q2	-0.0386120785590023	0.79006808604176
Q9NTI5	-0.0361529484944389	0.783901527041758
Q6NUQ4	0.0193672978886941	0.883229597495849
P49585	0.407358008854022	0.00123637864453144
O14981	-0.157218660757459	0.27554406263713
P82675	-0.0589354932882644	0.654659680181819
Q13601	-0.136915910449388	0.343063430988319
P56589	0.481646273637375	0.00704074384294608
Q9Y6M7	-0.380549685231137	0.0380260222796099
Q8NC44	-0.0646138860433062	0.63930321518266
O00329	0.372455202176564	0.0179436999158681
Q13753	0.279072999552525	0.030825518104822
Q8TBC4	-0.192982703072282	0.139590217814007
P53985	0.311426614611184	0.0206438456365148
Q9H3K2	0.0325108369958531	0.805221239884501
Q7Z392	0.111285549561291	0.397265699268875
Q15427	-0.11320597456979	0.389118717287833
P42765	0.421146231696155	0.000805548015407262
Q8IV50	0.00420197493852078	0.980887334241169
Q96LJ7	0.477069063774734	0.000116254552114911
Q8TDL5	0.465499514405221	0.000178389345243784
Q12929	-0.0981672561903198	0.475826639959928
P02748	-0.274095282277808	0.0340700795243687
P51149	0.0877007730644318	0.505204925343848
Q6UWP8	0.41345193370089	0.0010253881746654
Q01995	0.455577321207083	0.000254484988751193
O95715	-0.0175004464456549	0.904998279782188
O75113	0.165235587413328	0.227978970091131
Q6PJ69	0.199313677917169	0.251012006673703
Q86TB9	-0.117912361064229	0.391238999172432
Q4KMP7	0.104284761587196	0.427801574075632
O14802	-0.129969047425382	0.335246038117208
P11413	0.236637722002045	0.0687012996335535
Q9BZ23	-0.168965194476587	0.297290812531474
P06493	0.348825899815112	0.00630413061797939
P33241	0.0941398761095862	0.474327310511468
Q9BV20	-0.210867813702701	0.10582265590334
Q15437	0.372752785717267	0.00335599636181565
P55036	-0.152918455664777	0.24342863429948
Q53GL7	0.198310594980554	0.128781745646836
Q9Y2W2	-0.117369196143266	0.371800684021958
Q5T0N5	-0.0869189397851993	0.54837151511742
Q9UBF2	0.156276485267673	0.233107996560119
P62312	0.194484195920126	0.136477668415137
Q9NXF1	0.0169555727944754	0.902212871204349
P06756	0.430687154574553	0.000592468766345301
O43688	0.306941838649156	0.0540415329376423
Q8NBQ5	0.133520438399869	0.309129021902206
P55735	-0.0801911695549781	0.5424756633708
Q5KU26	0.385171312747581	0.00574238905242167
Q16254	0.156206023766528	0.335782378865564
Q9BPX6	-0.0449303954159389	0.733193605913753
O43852	0.344392575834703	0.00704931566590029
P53041	0.134943241665903	0.303955057081029
P35443	0.583988664601799	9.67771545682003e-07
Q08431	0.205924032422711	0.114451699894571
Q8N806	-0.0244661489110404	0.852793683221287
Q92522	0.19957206838457	0.126317945212657
Q9P003	0.0750354096391779	0.62421883226895
Q01581	0.37462487553683	0.0031880619906351
P51606	0.0570107863836548	0.744957088765433
Q9ULC4	0.130211879137264	0.32137828397693
P05198	-0.329711556530255	0.0100942073495429
Q92499	0.0130324839978228	0.921273428447786
P55268	0.352047124889836	0.00580689339144545
P41226	-0.169250861659608	0.196086207832222
Q13564	0.0462382772911465	0.725728177719261
P05026	-0.135569201752855	0.301696629001628
Q9C0I1	-0.0569207458907032	0.710345285776441
P05455	-0.138859556976719	0.290004539585461
Q9NP80	-0.0642210443076575	0.693804925046605
P14207	0.255796829655551	0.0485335153322124
Q13017	0.052350783614742	0.691183289158717
O96005	0.0338738139514934	0.79722539732298
O94887	0.099596619400278	0.491354649034218
Q9NXV6	0.0872500938557438	0.507404011039928
P18283	-0.177203773545666	0.195574355015342
O94906	0.000305653195036045	0.99815068559223
Q9P0I2	0.0802628653995776	0.542113624405446
P06239	-0.262176062641778	0.154211714423951
Q86WJ1	-0.148387096774194	0.433884583955242
P51991	-0.0313993553891572	0.811756453304328
P20851	-0.0742171219270085	0.573047990413998
Q9H1K1	0.454156821084363	0.000496136253467736
Q9H008	-0.162410736676662	0.215043784482206
Q13546	0.145099891689569	0.268656354023553
P08195	0.23057685930905	0.0763219520670589
P31749	0.408763789093307	0.00118451294689809
P04217	0.0257300842023249	0.845280168746783
Q9UMX0	0.138736836255523	0.290435212667722
P43686	-0.107550789907147	0.413393488445177
Q9Y3U8	0.00591847509189547	0.964202718340031
Q8WVJ2	-0.0777431050470095	0.572638166556663
Q9NUQ2	-0.00976755174435402	0.940955245265767
Q9UGV2	-0.0153327200469832	0.911532948410183
P63010	0.160171176059399	0.221521377816096
Q92878	0.128636932502051	0.327316147371109
Q8TAE6	0.262427122899041	0.127761205190176
P02549	-0.0191685074869709	0.884419913326416
Q9H3Z4	0.192349909457805	0.140917800337196
P21589	0.0072800022257118	0.955975045222456
P04004	-0.0560742469928606	0.670437694562989
Q9P2B2	0.438896299444016	0.000451545842549286
P31323	0.495901525657552	5.59931148805331e-05
P28074	-0.0751660324394684	0.568139172682449
O94979	0.0208272547152015	0.874495710471103
Q9NRL2	-0.111012235817575	0.5592119516282
Q99700	-0.0848917667662018	0.518990768242803
P11217	0.520366768546819	2.02855067863436e-05
Q8ND24	0.333699007685708	0.0191193028954262
P48594	0.367514375879645	0.00386831934552656
Q9Y2J8	0.138247298919568	0.33834587986354
Q14CN2	0.376858740757156	0.00299746381725187
P31151	0.437832746068472	0.000467899548273686
Q01968	0.407491281976613	0.0012313754244763
Q06124	0.437278575480204	0.000476632244261829
P52564	0.0105064089352069	0.952234526582947
Q9BZL6	0.00447987351917571	0.9767000094301
Q4V328	0.103773584945725	0.430082109390856
P27707	-0.0158255988989876	0.904472581236284
Q92626	0.122710979391014	0.350274700275036
Q10570	0.319837720287719	0.0127329775646952
O75116	0.303180182821663	0.0185357251430049
Q7Z388	0.0882476537330158	0.614187601121045
O43175	0.371174125390136	0.00350365614127335
P36871	0.352923197166094	0.00567776236362463
Q9UQ35	0.185662684078911	0.155530181535947
O75569	-0.152232212869047	0.245575633806177
Q8NE71	-0.00691926142241333	0.958154582888081
O60496	0.108892871542484	0.407555012240393
O60259	-0.0688688457667787	0.694242667378203
Q12923	0.0437209739187266	0.788795186964175
Q08209	-0.118548983704439	0.388668518015536
Q5VT79	0.45774602040281	0.000235688611005101
Q9Y2S2	0.323579271138988	0.011670366552438
Q9UNF1	0.241364938177162	0.0631906732091025
Q96SY0	-0.106660518052139	0.485577871741128
O95573	-0.173777734705039	0.184214662923838
O75367	0.377537269177704	0.00294160995583924
P85037	-0.202795454618573	0.120184761119018
Q5T013	0.0185799841742061	0.89289693563307
P52732	0.00256146616922096	0.985192083278616
P51610	-0.189821183841387	0.146317459370917
O75369	0.204476616871757	0.117077443157521
Q96K49	-0.10375234521576	0.524057915179144
P98095	0.0345675582633331	0.793163466670136
P62256	-0.0650754397428131	0.62131135038161
O94855	0.0780292613419141	0.553447343950172
P11021	0.307493507739322	0.0168507204577234
Q96CP2	-0.312228227773238	0.0367916043016069
P01833	0.319341979524885	0.017477770726647
Q96AC1	0.435994331769633	0.000497441248902836
P16219	0.335797151821226	0.00871594851781165
P01130	0.283257566316547	0.0593625157756594
Q9HB40	0.0219801595784176	0.867609152037626
Q92598	-0.176985494973929	0.176122117280551
Q13485	0.145064066747559	0.341717298621852
P60981	0.490580716865796	6.91289134627762e-05
Q9UM07	-0.0594402482362489	0.666412353318979
Q86X76	-0.193620095662167	0.138262485977873
P29536	0.470075020839122	0.000150874984201979
Q9NZJ7	0.176767676767677	0.196694220639204
P46934	0.493451923613624	0.00259368164765783
P78362	-0.00220920182871229	0.987851629256169
Q9BYD2	-0.0723008739530718	0.583020234602239
Q9BXF6	0.00946883906962127	0.943256947536582
Q96HD1	0.450714791857776	0.000301701307716214
Q96AB3	0.110533774251456	0.400482023566623
Q8IYD1	0.377572591055949	0.0396843497115814
O43504	0.0081141539572076	0.950936489225725
P48595	0.00746887966804979	0.965005915887786
P36952	0.366071553505747	0.00402106544760045
Q04837	0.0062795220894693	0.962020523847416
O43493	-0.0355679056085742	0.787315985194555
A6NJ78	0.00658355511976467	0.970058700031933
Q9NR09	0.0855007225950768	0.515986200906227
O15260	0.213068063594218	0.102147780417709
O94808	0.258559111247301	0.0566459268326704
Q96FZ7	0.0305927342455297	0.824529976591878
Q14642	0.537590187590188	2.31267949112944e-05
P05783	0.172080357953562	0.188603694703936
Q5JVS0	0.28690009567921	0.0560287786674365
Q9HCS7	0.064022229947131	0.626980580241053
Q9H6R4	0.0952518410843439	0.489090237252966
P84090	-0.109840643634317	0.403460905521505
Q9UKR3	0.413878394391165	0.00101191572525818
Q8IUR0	0.0286801710034211	0.835342097677266
P47985	0.383844839657084	0.00246502892191766
P15374	0.210292319743295	0.10680049744862
Q9UKV8	0.258621169154779	0.0460193215144734
Q9Y385	0.0673935241974355	0.660032479032362
P51812	0.0914560442894327	0.487072978608748
P55072	-0.062001501881872	0.637917839370386
P40306	0.111811942537998	0.395022687853681
Q99829	0.341053392088711	0.0076603674887089
Q99805	0.0299817997676266	0.820109811273749
Q9NYU2	0.294264755372721	0.0224773878050795
Q9NRN5	0.0252299313776577	0.848251747902854
P31949	0.400261191073964	0.00153070922238515
Q9Y285	-0.385194654219786	0.00237246404688625
Q6P597	0.0965510426455269	0.5280831047817
P61764	0.253334444814938	0.0508161396774773
O75592	0.202456374659646	0.120819038715515
Q7Z7N9	-0.127119051635667	0.37901703786245
Q96GX9	0.256415243981148	0.0479736180855144
P33527	0.265699678080638	0.0401844832759756
P08648	0.310752986940817	0.0156658861628627
Q70J99	0.0214524892293297	0.870759862525816
Q6UX04	-0.219543087918069	0.173464289428256
Q13231	0.0435803039085981	0.789459338792045
P62136	0.273754115924555	0.0343024926304828
Q92925	-0.00766890343090724	0.953625726458577
Q7L014	0.000625225776940209	0.996217164270222
P18440	0.295382395382395	0.0285672510035223
Q9UK53	-0.0183353345945972	0.89530467353662
Q13243	0.0480722474240886	0.715302565001877
Q9UNL2	0.0474450526549779	0.718862289797398
Q8WUM4	0.247193509329153	0.0568919713791849
Q13480	0.381651574980493	0.00403911516670926
Q92759	-0.176727657733001	0.219545637863956
O95428	0.469959946595461	0.00878101733975838
Q8WWM7	0.25794350975717	0.0466126063807417
Q15397	0.320023050972269	0.0234749627395481
Q99969	0.321871657042136	0.0121454328916243
P49643	0.144836362804977	0.315596415569823
O60524	0.436889562322885	0.000482850502066892
O94916	0.242269187986652	0.19708696405477
Q9BX66	0.351741480187879	0.00585254750752927
Q03013	0.132793664373536	0.316038238357279
Q7LBR1	0.0558249393497075	0.671819325721128
Q3V6T2	0.191196088995583	0.143362778740303
P04792	0.155804099021309	0.234541275351366
Q9NPA8	-0.181500758019545	0.232781813424698
Q9Y2D5	0.316744470868145	0.0136734368693734
Q13951	0.253667889394363	0.0505020058541052
P55795	0.130808812047928	0.319145747460755
O14732	0.272305426763266	0.0353041295142045
Q96FW1	0.249916639265558	0.0541288045293177
Q15276	0.0856940412264694	0.515034214321086
Q96DC8	0.475641490425693	0.000959473461603596
Q5SNT2	-0.0366649098173561	0.81101657603641
P41218	0.0695855160465057	0.597284438417848
P36578	-0.204590291556931	0.116869574993504
Q14653	-0.038208772914933	0.771935717352135
Q9P0J7	0.385784545426651	0.0023329939843406
Q9BRX8	0.322621875856029	0.011934701797446
Q9Y6A9	-0.0567568835935613	0.727945340345158
P34059	-0.049343339587242	0.762375341917433
P25787	0.0216180168852767	0.869771282344286
O43837	0.176911106856865	0.176306810869362
O95396	-0.0476577015428295	0.729705496322126
P63241	0.142349002354528	0.277933939738701
P50851	0.54331758821895	7.26852972697594e-06
P54289	0.383973103303287	0.00245609682554739
Q12888	0.0206454839919801	0.875582326483919
Q9H492	0.227082833133253	0.112761707057934
Q9Y2I1	0.000765345171668203	0.995835771746738
Q9NUQ6	0.0970601311923004	0.460664162986322
P07360	-0.0459153321456089	0.727569230919904
O95816	0.46851903306474	0.000159761767396607
Q9UNN5	-0.124436267280113	0.365374058482875
Q04323	0.205749538981537	0.114765832927571
Q96F85	0.141736694677871	0.416685492060861
O43395	0.000138935200836979	0.999159390280968
Q8IUZ5	0.134183066370097	0.442194432630587
Q00978	0.0515207518165942	0.695839491950662
Q9ULX3	-0.0300333704115684	0.874815367350481
Q7Z6E9	-0.325955204216074	0.0288809840878765
Q9UI12	-0.206407870225645	0.113584114212991
O60869	0.0323427666433914	0.806208610233689
Q9BVJ7	0.102569090813189	0.435482868883488
Q92688	-0.237536820699818	0.0676245938091081
Q3KQV9	0.0462667074935755	0.725566175878732
P49023	0.138272154313787	0.292069752206035
P23588	-0.102313303477164	0.436634662992368
O14773	0.167467837459409	0.200908810387808
Q9BW27	0.276223290556492	0.0326498158332863
Q9BSR8	0.157126392805067	0.275829490343601
Q9BPX3	0.0526834961218997	0.689320059782932
Q7Z417	0.0780003890594862	0.553594584050207
P35237	0.0208958541816805	0.87408568618561
Q9NQW6	0.312998221905938	0.03630512264575
Q86SQ0	0.474189675870348	0.0005036998302876
P32322	0.197464464307591	0.169272201006322
Q9BQ95	0.321696120232624	0.0227188325718407
Q9ULV4	0.416684036261397	0.000927187651267175
Q01459	-0.0574696057230292	0.676853020583557
P20674	0.0622438347188828	0.636602086009171
P57721	-0.146991400044752	0.262398648125793
Q9Y608	0.396793420464975	0.00169620922705397
Q53LP3	0.202003362111216	0.121670413354652
O75150	-0.0808024674206008	0.539392594487726
O43143	0.333699217521498	0.00917135025464973
Q5T619	-0.227775551104056	0.0944270246609375
Q6NYC1	0.0936524829243789	0.496447776496978
Q92506	0.17695524753356	0.176197199797787
Q7L523	0.167224373653773	0.205538890437182
Q99575	-0.0608875131678539	0.708983248730281
O75506	0.264556733426481	0.0410829521955794
O14841	-0.00398755106626311	0.975877406312311
Q13228	0.485224857296859	8.51677077032203e-05
Q9C0E2	-0.109877590104403	0.403301794596903
Q9Y4L1	0.0638711740665653	0.627795457923211
O95169	0.203979292107395	0.135238461092418
Q969N2	-0.156577795820738	0.232196949001729
Q9NRY2	0.255426431335621	0.0734084798316804
Q14152	-0.115981494189132	0.37752075905655
P15289	0.074641942398586	0.58809318525933
Q00653	-0.065491323864668	0.619078715787917
Q9NRY6	0.0173166420145027	0.900140977631375
P63279	-0.0489885518151188	0.710112800752716
Q13206	0.0972191323692992	0.609296324690827
Q9BQ70	-0.0222017261170914	0.884900026041951
P55210	0.0988357553696963	0.452462432020687
Q8IWD4	0.0313240126210236	0.860403996525592
P62701	-0.179883300916921	0.169036254359289
P00387	0.161827225047884	0.216718551430156
Q5T0F9	0.0928894940120592	0.480243132457249
P50238	0.295788932604231	0.0217571661306228
Q8WVE0	0.3296918767507	0.0530994515821384
P16104	-0.165584415584416	0.226984904520916
Q96SB3	-0.0653092586231332	0.652272529215242
P08708	-0.195762417978442	0.133869303497681
O15021	0.307864357864358	0.0222198959147687
Q8IWE5	0.159106900123438	0.326771969195034
Q9P2X0	-0.25736356603042	0.0471253066701675
P43250	0.265004552789377	0.123925283682234
P07339	0.386462154648141	0.00228837805362293
P17655	0.524085422186392	1.7264280981079e-05
P04839	0.0355128241302039	0.787637660890401
P17213	-0.0527982597801536	0.688677794434347
Q9P016	0.0370228091236495	0.798524742579407
Q15102	0.0311792250408531	0.81305229250894
Q96AY3	0.24541513875844	0.0587573906341818
Q6ZXV5	0.134639320331446	0.327061937159192
Q14566	0.182341090674077	0.163191479566877
P21246	0.224110671936759	0.138880400060898
Q13085	0.0168669677378161	0.898218895932709
Q13442	0.040928604180168	0.756186343407445
Q9H254	0.0421535255337664	0.749125014517869
Q9HBL7	-0.0965084133334999	0.463228970840679
Q8N684	0.161664999693909	0.217185782215051
Q86YQ8	0.0620689655172414	0.74454964378608
Q14444	-0.119819382018884	0.361829731996975
Q14534	0.351380263721931	0.00590690830088197
Q6PL24	0.240067545646154	0.13567491297311
Q08945	-0.0687183050266952	0.60187236858416
Q00688	0.0690527137198074	0.600101365305899
P30711	0.798703481392557	3.65568988384116e-12
Q05D32	0.077071019795478	0.636436243105626
Q9Y6N1	-0.195546186965809	0.197982777598913
Q7Z333	-0.433592880978865	0.0166788523812363
P55854	0.0750428257931459	0.624184472140759
Q99536	0.425641881284169	0.000697761778726058
Q12788	0.0731761535005395	0.578455462802989
O60603	0.274383214352218	0.0681510693207052
O00743	0.131565053279387	0.316331626379711
O43314	0.171865472303148	0.288953470281769
P0C870	-0.0690524548230249	0.693466933584893
Q86WR0	-0.157994915179541	0.227945143082842
Q69YN4	-0.0945918367346939	0.517954613972956
Q8WXH0	0.359721026007882	0.00475858359066801
Q6VN20	0.126251590787229	0.382305074948696
Q9Y314	0.041992856885169	0.760816667274322
Q16555	0.30611706195038	0.0173736011206392
O00299	0.0280641307174386	0.831441770537935
Q9Y305	-0.124869753690207	0.341798487194995
Q7RTS9	-0.031021897810219	0.83065533370335
O43251	-0.0875259313990262	0.52515346855574
Q96H79	-0.203515109904061	0.118847001504343
Q9HBI1	0.00187617260787992	0.990832759872661
Q9H7D7	0.0458147241559861	0.752054792995146
A6NHL2	0.0951947467598752	0.48935190284173
Q9ULW0	0.074484052532833	0.647832028024633
Q9Y3E5	-0.0461529912095699	0.726214229130751
P68400	0.105789671627018	0.421127600739555
Q92843	0.272808293372027	0.0885391559550566
O00487	-0.215966877261303	0.0974580798281792
Q9C0E8	0.0597421363599009	0.650238175124125
P08237	0.336764889792013	0.00851259892853373
Q99614	-0.219251932068503	0.0923479801426656
P46783	-0.249294933268477	0.0547498429144464
Q9Y5K6	0.325589797446673	0.0111316807202527
O95562	0.187419954456653	0.17062612224548
Q9NZA1	0.254075728181954	0.0749956285186171
Q6ZSZ5	0.0557543161818213	0.70055572260056
Q13363	-0.11561866130224	0.379025012008499
P10114	0.157320876168989	0.406393958260551
P07910	-0.138320042288524	0.291901026502395
Q9BTY7	-0.104481792717087	0.550298673894778
O75131	0.230601442327649	0.0762897401731255
Q8IXQ3	0.22778872314476	0.157467114235808
O43301	0.311257450119648	0.0154890451832028
Q969M7	0.0883084406437882	0.50224757588443
Q9HC21	0.0277673545966229	0.864947187393982
Q6ZS17	0.172791034535336	0.21149609962061
O94919	0.199813829591291	0.125849867598521
Q8N201	0.125873543046662	0.33790112094109
Q9P2E3	-0.0449334567084508	0.769454318079184
P28799	0.292636843567658	0.0232688134510794
Q9BYX4	0.185616980085401	0.201635208723046
Q86YN1	0.113186415056305	0.459120851830905
Q13310	-0.146400089147089	0.26434426483348
P05164	-0.0936818315352567	0.476489879105307
O95248	0.105500827220881	0.422403932416669
Q5T653	0.0514041600812376	0.769323040272647
Q8NAV1	-0.161538461538462	0.319336617843703
O95445	0.318754602195344	0.0130557368556978
O14786	0.269113744902191	0.0375968384868013
Q96AX1	-0.192786484681392	0.140000871587339
O95140	0.327738567022151	0.0105798615538666
Q15005	-0.106839684992145	0.416506462377537
Q5EBM0	0.19436494491929	0.136722948657961
P55196	0.294724850332004	0.0222578822904173
Q9UGT4	0.308752431230898	0.0163843195698712
Q9C035	-0.192717086834734	0.267360993484411
Q13393	0.316858472734065	0.0184233164317835
Q8IWB1	0.0717938869007948	0.62027583914573
Q6PJG2	-0.0853811186507675	0.577078944617895
Q9HCU0	0.0393305641282615	0.786252735710277
Q9BTE1	0.148519666018752	0.257414831854036
P15954	-0.0221456556255432	0.866621397386777
Q969H4	0.447830923248053	0.0130778457109692
Q9H6X2	0.39504546396462	0.00723821102291671
Q92604	0.371200451883747	0.0281344448882051
O60565	0.137522998754669	0.316711122757563
Q99848	0.197456847148427	0.193549243537301
Q96F15	0.00864059455949203	0.950077348586937
Q9Y5M8	0.328803857033668	0.0103151838499778
P35236	0.186625540583447	0.153359861632587
Q96N66	-0.0446000584628398	0.735083104523219
Q9Y689	0.278958497331714	0.135486623901311
Q9Y3B8	0.190955193236033	0.143877218571803
P07585	0.115424157381422	0.379832873888588
Q96AG4	0.157295877979586	0.23003567473291
Q9BV79	-0.0441662018029589	0.74883319794873
Q8NCA5	0.337047431289634	0.00845401335742588
Q5VW36	-0.0137254901960784	0.93762469078942
Q15545	0.102113459399333	0.59130910211357
P61088	-0.0136152713329073	0.917764835319858
Q16643	0.325793992734622	0.0110781928102613
Q96TA1	0.363323145318144	0.00432684198677815
Q8TAT6	0.234434273049157	0.0713980758172055
Q9NVS9	-0.0955301418421728	0.487815822538135
Q96EB1	-0.0798760663572957	0.544068214601407
Q9Y2P8	-0.193964320655809	0.137549394571222
Q8N8V2	0.0212723890939653	0.877488259300637
Q8N183	0.123101719282293	0.348730953560635
P51636	0.430387485264846	0.000598295572865778
P51116	0.210072513575141	0.123709322939686
P30876	-0.335436004962217	0.00879291176299821
Q9NZL9	0.0287052089670489	0.827649568170833
Q8N5K1	-0.0902459358414322	0.492878211780281
Q96EC8	0.0918767507002801	0.59963714516517
Q8TAA9	-0.128824119164051	0.497484949294944
Q00013	0.543610547877197	7.17040140975683e-06
P28838	0.258700938449864	0.0459498934493366
Q8N4X5	0.119489253479427	0.363163581328004
P41227	-0.18807314071612	0.150139235312709
O00142	-0.00592885375494071	0.969166986163162
O15091	0.20691956964174	0.272591353810551
Q9Y5T5	-0.0325781081098084	0.81334037764697
P57678	-0.0564918375798683	0.668125892692656
Q9Y221	0.0346320346320346	0.801803261611465
O43678	-0.0797777007829817	0.544565823636213
Q9BRG1	-0.0418212387177994	0.751038558706024
Q8IZ81	0.243720886683418	0.0880819448063073
Q712K3	0.0121737460116252	0.933130221221837
Q15654	0.0881114801326636	0.503205150139995
Q7Z4H8	-0.00844808191168133	0.948919976737856
Q99569	0.275569327837711	0.0330809265152613
P38606	0.401611785168383	0.0014702747915723
Q92466	0.287064595894242	0.033588463869552
Q02153	0.260322155925392	0.0549216421537445
Q96RW7	0.111133603238866	0.500604018052832
O43795	0.270708867508956	0.0364360378469276
Q8WUD1	-0.0889658532608483	0.518333398924123
Q7L1V2	0.0374479139029848	0.786054626389727
Q15599	-0.0397076803992086	0.763244416679971
O95989	0.20740660600025	0.128658282733231
Q9H0A8	-0.0783217288290624	0.569775398579102
P40429	-0.209014116139151	0.108997268933343
Q7Z5N4	0.0103648715150179	0.952877281731696
P05121	0.436981097155056	0.00481209769766796
P06733	-0.00469653185719515	0.97159007655249
A1L4H1	0.344072576756972	0.00710596708357719
Q14005	0.19726019791988	0.130860892918201
Q15366	0.00639093044166276	0.961347218803577
O94901	0.214068383141608	0.100510098279195
O60508	0.00840578665000992	0.951432343596459
Q9Y4P3	0.101397727113548	0.440771423638328
P09960	0.327377561937731	0.0106708799413202
P80303	0.381177320864043	0.00265746988151733
P82921	-0.192503264886493	0.140595200646712
O43913	-0.0309301298267177	0.871107965530739
P26572	0.224683430284385	0.0991096726448496
P49662	0.242265105123479	0.0621828005206728
Q56VL3	0.286924990176564	0.0262345580505249
Q96SU4	0.145748793472515	0.31252471466043
P02787	-0.12342317310364	0.347464105493439
P10909	0.280442906986039	0.0299793484449272
Q8N4T8	-0.0713283410597753	0.588111304091822
P23284	0.0397087838654345	0.76323802886225
O60462	0.48110535912154	0.000200652506883767
Q14558	-0.0664128714172045	0.614143675003856
Q969Z0	-0.145463134183063	0.2674469578026
P49756	0.110868749835802	0.399047017739575
Q13835	0.379916364531865	0.00275300584439379
Q14314	0.569658238399556	2.03097056800117e-06
P51911	0.524090025006946	1.72608149003674e-05
P46952	0.0615205068356119	0.640532706434557
Q9BYG3	-0.133207368918281	0.310275049674721
Q9NUV9	-0.0804979369108566	0.54092741929832
Q96IU4	-0.0102813477149785	0.937855324592237
P13716	0.151214971463807	0.248781938287997
O75487	0.377948817840198	0.00290818517014085
P05166	0.365376867285085	0.00409649247992075
Q14693	0.189999341607393	0.211258395734909
O75953	0.500856829205335	9.83805619903843e-05
Q86WG5	0.0340416066184798	0.858265659187433
Q12981	0.137911624586665	0.396083254392669
O75439	-0.108128387495861	0.410874868494724
Q14320	0.284208446495941	0.0584773087396219
Q16352	0.248263064353514	0.0676084667395029
A0AVT1	0.437716244048989	0.000469723245610421
O95551	-0.209788654060067	0.2658489717444
Q6PI48	0.0520451262335323	0.692896613769814
Q9H7L9	-0.315684093437152	0.0892497161243021
Q14624	0.138294177319987	0.291992149704332
P98179	0.368557059101392	0.00376115181146953
O15439	0.00632411067193676	0.967112540113975
Q9NX63	0.438769556350485	0.000453467066873988
Q9HAS0	0.156609934382753	0.232099919778236
P35321	0.234898582939706	0.0708228982637941
Q13137	-0.0841980433305925	0.582386855732284
P22694	0.479951980792317	0.000420189631796062
Q9UI09	0.209742407709097	0.107741372692765
P41219	0.357967572865576	0.00498216261427954
Q9HCE1	0.0736912304385859	0.575776896180011
P82970	-0.0256275117494022	0.86728805221908
O95696	0.22004672513514	0.242636413396057
Q6UWE0	-0.277638069015053	0.031733170217832
P05556	0.453576737703368	0.000273027555136357
Q9BYK8	-0.0800979615587789	0.580302790506666
Q4G0F5	-0.101704806449931	0.439381544099883
Q16647	0.307038261691072	0.0170221491662745
Q969Y2	-0.168639260865967	0.332839883507936
O60318	-0.205335062125503	0.152571169524839
Q02880	-0.183341438441697	0.160855574665262
O60885	-0.0803039543075843	0.622310429035454
O43896	-0.0107575939767661	0.940894370696477
P48739	-0.169714318522984	0.194846322009542
Q9P0P0	0.00911364267852181	0.94490177419413
P55263	0.313164293912993	0.0148359637944253
Q8TEA8	0.19991663789509	0.125651218085281
P49721	0.0978727550690641	0.456900588878371
P30405	0.199466460410802	0.126522828270534
P13861	-0.0896687785163336	0.495659661534257
Q9UKG9	0.192700445994396	0.140181222024276
Q9NX55	-0.250976033950502	0.0530837444383972
Q16832	-0.00511679644048943	0.978591258394917
O00231	-0.263622975370301	0.0418292223245698
P13995	0.212339800226584	0.220718236564273
Q9GZN8	0.271938527073948	0.0445952465860217
Q13523	0.343110422157221	0.00727870755938789
O75339	0.213614893025841	0.101249990220238
Q9Y5X3	0.160849268576601	0.219545891355683
Q9H4H8	0.202439024390244	0.210294329526057
Q8TB36	0.200986522472435	0.123598050891635
P49736	0.36455337506168	0.00418752220102732
O15247	0.0742896839825595	0.572671928015031
P61916	-0.153198467016544	0.242556283522876
Q93045	-0.178890269295831	0.171440614248446
Q9NZN5	0.33928025775815	0.0080032536614223
Q86VB7	0.240062246699714	0.06467246994859
Q8TF65	-0.0293158536342706	0.848397297162809
Q4V9L6	0.112424802465076	0.392420649616966
P49902	0.479569863011555	0.000105763321338666
Q9Y2I8	-0.0709154825301157	0.590278592663313
P63167	0.040956390062164	0.756025943098697
P30038	0.174970129761872	0.181175753422889
P40227	-0.246953719923643	0.057140663109242
O43681	0.0544494616659156	0.679461366157178
Q6P1M3	0.239270068313867	0.113422353980348
Q6UY14	0.167277981807723	0.201427240094524
O60684	-0.0145050364835968	0.912411152736278
P50613	-0.105017243947206	0.580747721970606
O75015	-0.270782291337358	0.0571720006099665
O60504	0.172140713837017	0.188446351598044
P49005	0.164785667501892	0.316112389628638
O00116	-0.0804179287275216	0.541331010421717
O95295	0.013644195012121	0.917590744242355
Q13557	0.1197866015078	0.361962044301933
Q2NL82	0.127676127771807	0.330972414245347
Q6IC98	-0.0474403838831032	0.730891422639976
Q8WVV9	-0.202903989026221	0.119982275714963
Q8N8S7	0.306967697857749	0.0170488538132544
Q13277	-0.0320391591703339	0.866526701160302
A7E2V4	-0.053781512605042	0.758963207680288
B0I1T2	0.0484063690413264	0.713408667698191
Q5TA45	-0.024957778634208	0.878504572990328
Q8WUY1	0.116538846327085	0.37521704912355
Q8N9T8	0.272633800929534	0.0440314849772665
Q86UE4	0.255689238477099	0.0486314693140873
Q15287	-0.0700633884787877	0.628749851363891
Q14690	0.128181539592779	0.351005816003859
P02675	0.0400666851903307	0.761167016745414
Q92523	-0.249275362318841	0.0986737882254116
P52888	0.302855158771758	0.0186683168174099
Q96A26	0.327016588528253	0.0107625674643385
P11678	0.0419078668357909	0.750539548045268
P48634	-0.0235908693077494	0.858004493584436
Q15042	0.105943334291533	0.420449502741929
Q13283	0.0423468608395394	0.748012343097267
Q9H9Q2	0.0252858552257092	0.847919380061964
P62851	-0.136791797546486	0.297317028458927
P54922	0.260489952693163	0.0547597742154749
O15270	0.353609738348758	0.00557833726370455
O43157	-0.0355367733672688	0.806452864191017
P51153	0.141715873690314	0.28009892447984
Q8IXH7	0.141715873909163	0.280098923729561
Q9Y371	-0.0468760854568917	0.722096685672683
Q86X29	0.221576868305676	0.103993476461311
Q07666	-0.234158134051705	0.0717419151302725
A6NI79	0.38504969661518	0.00369783522264567
P53621	-0.114675521446705	0.382951901905581
P38935	0.282122596027662	0.130925275840789
O76003	0.0688687261271316	0.601075465723558
Q9ULS5	0.23518926804803	0.144047969885377
P09429	-0.195623480847158	0.134150988534996
P35914	0.148906610353163	0.256163186611186
O60493	0.230913512193165	0.0758817631567249
O75832	-0.0661044500900683	0.615793443305475
Q9NTK5	-0.0816301012098985	0.535232106802747
Q9H9H4	0.217847367930218	0.0945066026217225
Q8WTX7	0.0761904761904762	0.663553548420125
P50502	-0.0420707479162126	0.749601566844493
Q9Y5K8	0.25271259675399	0.0514062317932231
Q9NUW8	0.192902437504719	0.307108642560761
Q7L775	0.173069535151748	0.22939116469991
Q8NB16	0.321552093458145	0.0312478007250083
Q02318	0.262274974015331	0.0530616305042477
O43752	0.068485256690081	0.636519290894715
Q9NP79	0.000597437964631756	0.99638528915643
P61604	-0.0486632214200043	0.711953922476561
P02647	0.190266138745383	0.145356324101758
P07948	0.193114562857622	0.139314763974033
Q5BJH7	0.0058827649139291	0.97324461097264
Q9Y3C1	-0.334030809409622	0.0126889129221927
Q6PI78	0.296301442645042	0.0215194253303153
Q5HYK3	0.112411840058692	0.413862901500336
P28066	0.0686368500954607	0.602304095126099
O43293	0.177276390076494	0.175401220838448
Q9NQC7	-0.1953095684803	0.227143667433952
Q9UBI6	0.161519332042985	0.217605925451863
Q16401	-0.34298100971701	0.00730221930075008
P51784	0.0253061224489796	0.862967878313874
P53004	0.189735182808388	0.146503772743477
Q9Y2S6	0.196407991006334	0.171611265726259
Q13423	0.0654079662186798	0.619525940127215
Q7Z422	0.297252784095894	0.0473679263594278
Q6UW68	0.205865599708666	0.114556820321636
Q9Y2D4	-0.145412597247784	0.276099489123663
P47755	-0.262226298059714	0.042966288964938
P21128	0.505375568551713	8.30609048547236e-05
Q9NSA3	0.246396940821844	0.0697658126120404
Q96S59	0.347522854339609	0.00651563740741879
P55010	-0.0433218014359131	0.742409252948566
Q9NRS4	0.304201680672269	0.0756179218341645
Q16527	-0.0148113156030869	0.910569166286808
Q6YP21	0.0149162718865723	0.927212671480398
O43707	0.61514734983118	1.69775728918185e-07
Q8IYJ3	0.449529389684669	0.00105669297272796
Q13573	-0.160298980305845	0.221148100432232
P28482	0.0095591402562099	0.942212919671752
P06703	0.200644641495668	0.124251347364555
Q5W111	-0.2906541188558	0.04059017762036
P48506	0.254862732415354	0.049389345901941
P46778	-0.20737179950491	0.11187070604604
Q92769	0.16172282056424	0.21701916949131
Q6Y7W6	-0.0263556413879862	0.841566539213721
P22314	0.165342078495998	0.206767819613293
O60437	0.338205056960267	0.00821762798715113
Q9Y2W1	-0.0303720789117704	0.817807952659587
Q9BX70	0.0411793543975037	0.814307928916355
P50750	0.0416346523722474	0.774051313664551
P18858	0.174694694290147	0.181874481781865
O75822	-0.235185417321025	0.070469426696606
Q9NYQ8	0.411001993059148	0.00302728387382182
P16885	0.0793042126377476	0.546964169126038
Q9H5V8	0.274789915966387	0.110139759911495
P23634	0.604092860475921	3.21584648269914e-07
Q8TDB6	0.33181887809252	0.00959695144075507
Q5VTR2	-0.0439597083380972	0.738750292920665
P00973	0.067603050896367	0.607795187102449
Q9P287	-0.19976470029048	0.164259661415523
Q9H4M9	0.452715375361491	0.000281384308297638
Q96SI9	0.409048272147296	0.00193002798259097
Q8WXF7	0.337783326930465	0.0164372846427466
Q96AG3	0.217030266351187	0.178563298962029
O95208	0.138349750628132	0.291796385931922
P26651	-0.025139043381535	0.895093412182641
P18031	-0.0245105533464842	0.852529494600561
Q6ZRV2	0.406663332378848	0.00126275471106554
P30153	0.0491170056928507	0.709386302694072
P10606	0.162913152954212	0.213609068101479
P50440	-0.0412359976256276	0.765003148800449
P35749	0.524708595613233	1.68008379898427e-05
Q8TF64	0.4765060386977	0.000468479851913115
Q13190	0.197093475907338	0.131193219257814
Q96PU5	-0.167468213025657	0.27151261985043
Q14166	0.298949593354613	0.0203258086629364
Q9Y4W6	0.00591905075676221	0.964199238767331
Q08AF3	-0.0818328332929806	0.534215386997683
P57735	0.40465570481597	0.0013418489840775
O75170	0.0453792408111787	0.754337662961165
P50151	-0.00800300114473388	0.951607783457428
P27987	0.546921835666773	0.000101327868335756
Q53H96	-0.0492786087109328	0.747858776278095
O15075	0.426874505105173	0.000670582145110381
P37235	0.278186087249156	0.0313839270496503
O43615	0.211602057719669	0.104585133609856
Q86TX2	0.289521706057992	0.041414802397178
Q96GQ5	0.0973374702992948	0.479582104639428
Q15554	0.157422969187675	0.366444709379261
P29083	0.0231938341923802	0.872976832099549
P62826	-0.130220926642614	0.321344372244462
O15258	0.123376172579742	0.347649156176104
Q9UI26	-0.0354145826523295	0.788211478427301
P18085	-0.122955944366773	0.349306392428284
Q9NYB0	0.114440335993597	0.405433456253655
Q13683	0.395887746596277	0.00174199140955536
Q86WA6	0.390918942951621	0.00201341595416748
Q8N138	0.0955389541959126	0.500478286466428
Q15075	0.461416622847442	0.000206742206749302
P50454	0.161299285955179	0.218241674004487
Q9UH99	-0.162558702004454	0.214620549114899
Q8WTT2	-0.0855614973262032	0.59962264434166
Q92599	0.0932281104748305	0.478637210011118
Q8N357	0.214073125451951	0.116555248365275
Q4J6C6	0.311888528057223	0.037007922125245
Q13232	-0.1827604415527	0.162209242574804
Q8WWZ3	-0.00110750488496809	0.993416812576906
Q6SZW1	-0.0130240277076268	0.9248119143832
P30740	0.388462821540193	0.00216105470314771
Q8N2U0	0.344946815791578	0.0141565962100341
Q15070	0.271003237380595	0.0362251042831086
O00584	0.243138761565516	0.088867428545859
Q9BUF5	0.246981508122127	0.0571117982269949
Q9NVR2	-0.119911012235818	0.527938621975112
Q765P7	0.459844271412681	0.0105680232490762
Q9NPB8	0.0781349857202351	0.552908340441253
O95163	-0.146695937535512	0.263369614284038
P26006	0.0486557833754793	0.711996035307648
Q9BVT8	0.0576690657957705	0.675793471473114
Q96JB2	0.124261917109199	0.344172065245861
Q8N3F0	0.379471454596676	0.00427241966490093
Q9NPI1	0.0397786960846634	0.820519472209439
Q9H6R3	0.122399027627467	0.519348354568305
P53384	0.225413089554252	0.0979887882710021
Q9UJ41	-0.0566939644287312	0.680979186526304
Q9NRY5	0.171129238197808	0.191095660378757
P53680	0.0869142388836153	0.509045990225619
Q9BX97	-0.149470642695712	0.254346101613336
Q9NPL8	-0.1719390377915	0.18897247446956
Q15637	0.0816094030746241	0.535335963246686
P56545	0.131392391555559	0.338968962895192
Q16576	-0.144494616534833	0.270679698081575
P46459	0.345185001563126	0.00691072419825
Q9NQZ2	0.102289779516617	0.436740675637564
P53367	-0.0709283909173282	0.590210776259635
Q5T4S7	0.0137277515627818	0.917087840589994
P53814	0.587996665740484	7.8154441952616e-07
P25786	-0.0734689342025944	0.576932208714154
Q6NZI2	0.49300490425575	6.28272292936535e-05
Q9Y4X5	-0.150139635711212	0.252202223592776
Q7L2E3	0.264300016277645	0.0511871517858377
Q8TDP1	0.129411764705882	0.458736105794171
Q15124	0.485453888875614	8.44171492638038e-05
Q9NVD7	0.454292859127535	0.000266252988886488
P13611	0.285615049153021	0.0269578133202654
P12111	0.022118176658972	0.86678539018468
P07437	0.275079199165022	0.0334071346652444
Q6FI81	0.0972810759086344	0.459639215267142
Q86UT6	0.252386179137491	0.0517182085193698
P29508	0.334810825236634	0.00892754066713496
Q9Y6Y0	0.116954969122162	0.503439061463869
P50552	0.55381580275122	4.42994899817233e-06
Q16610	0.44356765768269	0.000385690894594133
Q9P2E5	-0.197330367074527	0.295921860230139
Q9H0B6	0.0809147366597953	0.538827297263712
O75368	0.463058156837737	0.000194881318624006
Q8N3V7	-0.109479417131093	0.405018464615073
P62330	0.10659108608213	0.417597912339875
O15344	-0.104258423154129	0.42791891109895
Q9Y4K3	-0.0831378469649615	0.610036802792359
Q7Z434	0.0498513353775994	0.705238102599498
P12081	-0.0153110846115146	0.907564525742656
Q12893	0.24296435272045	0.130876710261385
P40937	-0.212034065511787	0.103862258504033
O15234	0.00196092163797637	0.991080119514174
Q5H9R7	-0.00244515761565158	0.985206708430837
O75147	0.335459662288931	0.0343359480378244
Q7Z2K6	0.470385551673394	0.000149156607087023
Q9H000	0.165217391304348	0.278099386619408
Q96EK9	-0.178476134102172	0.240791701897648
Q6N043	0.141736694677871	0.416685492060861
Q9UKV5	0.00126068077998254	0.994265322623231
Q9Y6W5	-0.217322441149202	0.0953233782011007
Q8NHV4	0.120064217058695	0.382590800487963
Q12849	-0.0632476970440118	0.631163502710582
P84022	0.22031824972944	0.242040912413081
O95429	-0.0465710792666177	0.723832546066794
B7ZAP0	0.06209181720567	0.668385957610997
Q9NWV4	0.369112784604411	0.00370511436908112
Q8WYP5	0.0910255257603551	0.508655853339265
Q02252	0.119711559067296	0.362265049998847
P11137	-0.116061629097462	0.377189015008963
O43866	-0.0317559472058025	0.809658374348847
Q13242	0.294478868656846	0.022375010164143
Q9NPA0	-0.0307042527740755	0.815850001500355
Q9BZK7	0.163582305276001	0.211708678830879
Q86Y39	-0.0188668759971691	0.886226504805906
Q9Y4C8	0.0189098998887653	0.920994215056669
P84098	-0.191899965728761	0.141867503608651
O75817	0.324600741237049	0.0571060309588249
Q9BYT8	-0.00999386663861733	0.942270934782515
P14317	0.426237252999372	0.000684511660292385
O15067	0.164969365357182	0.207807408169776
Q9UQ16	0.224068465364417	0.0852372923435558
P62318	0.182266557390085	0.163366513463856
Q9UNI6	0.388654060066741	0.0337922186995179
O95613	0.268322408657043	0.0747246348511428
P25815	0.224485808652767	0.0846420507963536
Q8N668	0.224893015339178	0.0840644278850288
Q8N1G2	-0.0725231671858253	0.581859378506341
Q9UHB6	0.258780705078957	0.0458805536356296
A8TX70	0.16863337661736	0.21842389652757
Q15019	0.27581032853889	0.0329215032608409
Q9BWF3	0.284580417798325	0.0352230442532006
Q8IWS0	0.253648153867992	0.061680591136457
P35270	0.169503300165861	0.195410163002389
O00505	0.226967697664714	0.0811695786962777
Q6P6C2	-0.241926576938326	0.0905206063486645
Q9BYD1	-0.150581313909511	0.387897647517992
P07858	0.366205402366109	0.00400667440755293
Q96BY7	0.140569096294618	0.330216018321938
P52565	0.423765792997462	0.00074104632019679
Q9NZ01	0.407335370936371	0.00123723031063781
Q9H0C8	0.0608005782820898	0.64445462998451
Q14451	0.16175905765017	0.261739375263566
P21281	-0.203962542737781	0.118021022582817
A6ND36	0.150504320764678	0.251038722879012
Q9NQ66	0.469921364861486	0.000151731959546043
Q9HBR0	0.185805788299651	0.155206190029006
P28331	0.149075399100207	0.255618498985064
Q9BZF1	-0.0227853729372645	0.862805197846222
Q9Y696	0.38086108451973	0.00268114804190356
O15321	-0.217467419545759	0.0950972464201081
Q6DT37	0.498522445316008	0.00106056432240894
P47897	0.350379971970073	0.0060597650741029
Q96GD0	0.353085013574821	0.00565418892950423
Q5EBL4	0.010419850509878	0.93701984113833
O75165	0.0554096677762738	0.674123104925832
Q8WUX9	0.163497961793326	0.232975599614403
O95999	0.291535599267673	0.0399576520051127
P11182	-0.12722674837078	0.33269128802093
P62269	-0.000361216465948529	0.997814508094028
P07237	0.431326238739406	0.000580213775346622
P61106	-0.233908054164857	0.0720544452339259
P09012	0.112619309043736	0.391596947792357
Q9NWS0	0.0559178126286157	0.731817225867124
P27708	0.230209230598238	0.0768049571981203
Q9NVX2	0.150080706995005	0.325101134417516
P50213	0.529544982173905	1.35774938027163e-05
Q9Y3Z3	-0.00480709115829417	0.970921574282465
Q86Y82	0.406718906930172	0.00126062614644675
O14519	-0.260804745159031	0.0500581383963618
Q9UBQ0	-0.220877564264448	0.0898979613070703
P08253	0.305014101991879	0.0178025308800686
O43169	0.0402639805837773	0.760026069154158
Q15758	0.316614334053716	0.013714279147923
Q9H6W3	0.144884385805818	0.315434268927859
Q05707	-0.0632953598221728	0.630905762074489
Q13488	-0.0606296368568823	0.645387282904185
Q9H9A6	0.133655663050376	0.308634859780655
P60709	0.185625165870366	0.155615206346356
Q04637	0.0861664143460706	0.512711783538457
Q92625	0.138205956118373	0.314290605688273
P24593	0.287120630373318	0.043208745984932
Q9UKM7	0.156406070099665	0.278064496217873
Q9UJA5	0.0470441125436167	0.721140999153189
Q15814	0.0437810047874968	0.750952911052177
P49770	-0.102981632613926	0.433628820969428
Q9NZ63	0.0511429120835565	0.724298977366628
Q02338	-0.088748107095354	0.500113415571533
Q05655	0.253480424367035	0.0506784186528252
Q9Y3L3	-0.206010752731065	0.131308415339526
Q9Y3B2	0.132276373333754	0.415848117216355
Q99674	-0.256953891178123	0.109467344189688
O14641	0.26031212484994	0.0678885099453041
Q15904	0.0896965656603536	0.495525562382813
P60059	-0.261014686248331	0.163566257099479
P25774	0.165251823948587	0.207019223720611
Q9P206	-0.0353918555920949	0.807227057782385
Q9H2M9	-0.019090757583151	0.884885532951982
Q6UXI9	0.091087183269458	0.488838689355487
P15924	0.444774792297647	0.000370158713188463
P35612	-0.07464505719371	0.626028503739759
O43823	0.14354386062408	0.273878421194355
Q8TD16	0.191377322956468	0.142976655106148
Q8ND71	0.0329285575473784	0.802768551378424
O00401	-0.015727464734746	0.905062205519631
Q9H9B4	0.0886394265604531	0.500640519331666
P49795	0.0727979446866053	0.634621055813056
Q9UDT6	0.171082429257903	0.191218907665786
P04114	-0.165626953947277	0.205975714776191
Q15417	-0.231493831634574	0.0751277069487242
Q9H1K0	0.408231368186874	0.0251199517828713
Q15050	-0.244408577490211	0.105651605033657
Q13443	0.20859731053664	0.109721081486306
Q96EP5	0.121040346969176	0.356922582247327
P60604	0.221552422738299	0.0976649766660194
Q96ME7	0.170935854402696	0.212110069262752
P61962	-0.052959108217638	0.700975636281717
P06576	0.18087087066488	0.166669643091035
O00170	0.116179229179257	0.376702488944305
O43765	0.103954206046599	0.429275512072934
Q99584	0.112730455660112	0.391126720204504
Q9H5N1	-0.116176000767791	0.37671584024647
Q5NDL2	0.176942954860049	0.176227720255467
P36551	0.207800147297509	0.111115709432315
Q9UDR5	0.224266085194175	0.0849550248495715
Q9UNE7	-0.0334014144225201	0.799994406915303
Q8IWA0	-0.0797448165869219	0.624744153510467
Q8N1F7	0.192294333060967	0.141034847986775
Q15477	0.0371790597439756	0.777922693428915
O75955	0.330744543427728	0.00984773432056798
Q9NUQ9	0.268354360443349	0.0381601289788715
O43716	-0.338852667008171	0.0324467902563781
P24752	0.438803441237822	0.000452952699689635
Q9BRA2	0.208727545554258	0.109494522851483
Q96EX1	0.0391375336150595	0.787277295150433
Q92888	0.341990084365715	0.00748446106929025
O96007	0.382149853757339	0.00258581340345134
Q9Y3B3	-0.180163658862328	0.168361923613416
P60520	0.131241683913132	0.452353173244538
Q9ULZ3	0.194850847766917	0.135725595718643
O43447	0.0231970850470231	0.866500428943412
Q8IU89	0.404052723367717	0.00971770971777356
P54136	-0.0539917194195516	0.682011722034067
Q9H6T3	0.104923863510059	0.424959988984321
Q9BV38	0.0348870770804996	0.800373533805886
Q7Z460	0.00325108369958531	0.980331669319021
Q96J02	0.165520499050414	0.206271464255779
P51659	0.434972282854545	0.00051458742413411
P78527	0.221962876857158	0.0882908365259117
Q6NW29	0.305752977333846	0.0308252367962199
P11532	0.355765490414004	0.00527601231973364
Q96HW7	0.130628690530149	0.319818360300041
Q9NP97	0.215037928338869	0.0989423187849029
Q00796	0.0978103812381905	0.457188868629276
Q92820	0.0217010753369501	0.869275307249129
Q8IWU6	0.31215930774985	0.0930783752645845
P04921	0.358570223925328	0.0230849750900015
Q8WYJ6	0.253869187200115	0.0614465106251316
P08238	-0.349394243064835	0.00621377950060184
Q12979	0.00341775845358487	0.979323538749852
P62487	-0.156184339543353	0.370275323051412
O94886	-0.16028195930827	0.292906747527275
Q9BR76	0.299208006223009	0.0202124047587874
Q8N4V1	-0.11145536645744	0.396541277066834
O60331	0.39979797277	0.00249380560124184
P78406	0.176619335373479	0.177032589298333
P04049	0.000131752305665349	0.999314657410158
Q86W92	0.0276496416980702	0.833895659837022
Q5M775	0.131706910495702	0.315805520064096
P31930	0.200839145371927	0.123879351192677
Q9BVG4	0.0166166500008576	0.899721570384435
P35610	0.0968100479432069	0.461825782438305
P30041	0.196623827736935	0.132132792993629
P50993	0.48711429727259	7.91551563139678e-05
O75347	-0.00247328713861723	0.985036543126104
Q9HC07	-0.0152239398282311	0.91215811258202
P63104	0.143325553183427	0.274616431386893
Q71RG4	0.177883605730713	0.306621562174036
Q14247	0.3277344781433	0.0105808886856724
Q96LD4	0.495706784727422	5.64301458456997e-05
P82979	0.0969238895189892	0.46129679877857
P20618	-0.166173426546905	0.204462244778711
P20290	-0.165835359899977	0.205397596978179
Q6P179	0.458854937046791	0.000425959982214501
P02745	0.17005772005772	0.214502792539076
O95197	0.348318977493748	0.00638568681593049
P23297	0.265581149898295	0.0402768974811325
O76094	-0.0487293143912246	0.711579753903312
Q9C0B5	-0.0743749564118179	0.671115733111346
O75410	0.276616141507621	0.0323930974385701
Q96RR4	0.0853811188360547	0.577078943788322
Q5VWP2	-0.0257881720840982	0.858905771987237
P30260	0.0586331442082245	0.719311557073225
O75436	0.220301775981421	0.0907598464008584
Q8NFV4	0.184786384607046	0.157525056180576
Q96RQ9	0.270888326988802	0.0363073235071569
Q96A49	0.0721937396603607	0.583580084946518
Q9Y2R5	-0.113522858371387	0.432472887197565
Q9BY89	-0.120968323911614	0.378991471797854
Q6PCE3	-0.0207096857314806	0.880705088610207
O15372	-0.140673634083669	0.283687107792217
Q9UHD8	0.511246648678927	2.98897984263734e-05
Q86WB0	0.304660251073793	0.0250945195490373
P13284	0.235769759989168	0.0697536901691184
Q12882	0.369075578516578	0.00370884288686587
P42285	-0.431429766565637	0.000578250309709032
Q9BVK6	0.186226155595449	0.154257354206702
Q9UKJ3	-0.0461055593936167	0.738189322319001
Q13362	-0.176005557909929	0.17856642520869
Q15907	0.0376524857506394	0.775168473913356
P20592	0.215618444289276	0.0980127482028348
Q6P4A8	0.108511407273983	0.409209612138372
Q9NVP1	-0.192591975177164	0.14040884164531
P09234	-0.143073481930963	0.275470227348342
P63165	-0.0603706999263401	0.646801072197121
P20020	0.329150862368225	0.0102302164617061
Q9H9Y6	-0.0430858422821003	0.778690617144241
Q9BQE4	-0.0332606249507406	0.800820131726766
P62937	0.0700282063526523	0.594948397977016
P61956	-0.129845230537219	0.322754465938112
Q7Z7F7	0.180248652969923	0.26571286230495
Q9GZT6	0.218969885568214	0.174618128874386
P62249	-0.185915336435508	0.154958507753941
Q14116	0.448609297285282	0.000324520607092771
O95394	0.253977075397907	0.0502121432099236
Q13011	0.255137057892815	0.0491367366715064
Q9NR19	0.0904843510564829	0.511189665561874
P17931	0.308519506978595	0.0164697701359336
O75923	0.508794354026751	3.31108971529852e-05
P48681	0.412962834676195	0.00104103827089944
P04003	0.0975880243000641	0.458217368329644
Q04726	0.178643578643579	0.191909292450821
O15533	0.315831886833636	0.0139620617092049
P53990	0.347881673662443	0.00645678365159501
Q9Y4K4	-0.0444678678722081	0.771778898447065
P46939	0.0167833722611071	0.898720686019116
O75886	0.0134213268508959	0.918932282289292
Q9UHB9	-0.157518165035555	0.229369471184029
Q8IVP5	0.0681650042314721	0.641660009202912
P43251	0.0209506869290656	0.891345779679598
O00562	-0.0946702683390514	0.536187564412652
Q9BQ61	-0.145262572936927	0.268114264183755
Q2UY09	0.261072520144485	0.0439246861819708
P62837	0.167534093518586	0.271321394245139
P61019	0.0550453617180819	0.67614659972401
Q96GM8	-0.0249717866905132	0.86332918310175
Q5JSL3	0.301536580738261	0.0192145428444804
Q8IZH2	0.233205859615666	0.0866223353218033
Q0JRZ9	0.433755697013048	0.000535695380150365
Q8NI60	0.403217951327343	0.00227027505046171
O75663	0.263917640586578	0.0415925253650294
Q14571	0.418802648023542	0.00146135517644292
Q08170	-0.0311206202015161	0.81339736523832
Q9Y263	0.338548762404669	0.00814856205149918
Q96RU3	0.393014435508166	0.00189465091689929
Q969T9	0.143047830923248	0.450786854326653
Q13057	0.135547065070853	0.301776310837201
P57740	0.147896521119673	0.259439185974198
P40616	-0.330434299496812	0.00992120464412173
P53602	0.362939190632284	0.00437115358529006
Q8N766	-0.0943965102487472	0.473117961513195
P36969	0.314938313257264	0.0142497329127256
O75818	0.0111338032808485	0.942133751830271
P54727	0.156183568973992	0.233389437161535
P15309	0.435464669462037	0.00893277345170842
Q9NPH0	0.136196736196381	0.472981161396879
P17568	0.285337186472651	0.0271133647702547
O75084	0.392842257508067	0.00190416757863539
Q9NZN4	0.436994637418968	0.000481163687820437
P19320	0.197929068931361	0.147466039158075
Q9H9J2	0.00527968433860621	0.96806424621496
Q99986	0.188568094106759	0.149049666005381
Q92692	-0.00797410761231853	0.961051439444476
Q8NHP8	0.00891085537576159	0.94851794094564
Q8N9N8	0.0420976349816659	0.783643198932298
Q8N4F0	0.33385156233118	0.0111501336467077
Q14C86	0.158452711358263	0.226583228234573
P00491	0.314155911188866	0.0145057806960089
Q03426	0.208730445494454	0.109489482177524
P21399	0.501722797262498	4.42844311299061e-05
Q96CX2	0.468822941704302	0.000157989242912947
P13591	0.496360100027786	5.49762974442944e-05
Q9Y617	0.235161720573524	0.070498575149673
Q92905	0.0443796030406005	0.736344960412996
P57772	0.20992080235986	0.107435449556604
Q13201	0.010372397899698	0.943007205905053
Q99543	0.14744665117755	0.28270516483448
P15586	0.0882201753374292	0.502676584295122
O94822	0.114888709856233	0.382062146587134
O95260	-0.00875291765272967	0.947079423118204
Q8IXS6	0.0756480147077328	0.691142282131462
P29034	0.394781449008949	0.00179941428101423
P01903	0.260016671297583	0.0448170730193062
Q9NZT2	0.141991775255392	0.279154110599205
Q8WUH1	-0.0173669467787115	0.921122254733105
Q86T65	0.316974789915966	0.024906988111002
P42345	0.214271820710487	0.100179546321484
Q8TC12	0.106288382285015	0.418929118042725
P00749	0.149638803548116	0.356741358237214
P34897	0.100282034548489	0.445841791945113
P61313	-0.156853483069249	0.231365535258725
O75781	0.288516846823302	0.0253776951667192
O94911	0.265228449329751	0.0503459395244751
O43396	-0.0587148316804041	0.65587127287561
Q7Z2T5	-0.122668399174364	0.372278375787319
P14735	-0.205929754442067	0.114441409959739
O95319	0.260754991013198	0.0836221880406477
A0A0B4J2F0	-0.0714148504194604	0.622127808412641
Q9UKX7	0.181518839683282	0.165130085761588
Q9UEU0	0.0242025119577709	0.854362547838495
Q12769	-0.00241757326247169	0.985373576449766
Q9P270	0.157975908379196	0.228001809652025
Q9UBL3	-0.189373941247681	0.147288300309202
Q9BU89	0.213910578902716	0.100767086246761
O75962	-0.0574858930785146	0.691711397126193
O94973	0.161342763820476	0.218115956528936
P14324	0.252775192294809	0.051346581157851
Q9Y678	0.30242994316112	0.0188430003713318
P53801	0.0470687129534002	0.788316008591774
O75879	0.0923076923076923	0.571050922195056
O60232	0.189229743539965	0.147602334074405
Q96CN7	0.413898498213022	0.00101128457493187
Q9H5V9	0.179552439699923	0.212146760707963
Q8NFF5	0.152860755508804	0.243608660511139
Q13643	0.287032148712107	0.0261761223621286
Q9HA64	0.339997499233948	0.0078629755691214
Q7Z3B4	0.0941021188729896	0.474505375148653
P55083	-0.0602389552653515	0.64752087207317
P05067	0.273829281324707	0.0430758006835727
Q04828	0.000202470139805037	0.999023959728271
Q9UPU7	0.00364981032274675	0.97993104143904
P02790	0.145597071515655	0.267001941933055
P33993	0.223679457698397	0.0857950829844099
P11388	0.251340762329964	0.0527277728145486
P49006	0.260083082120771	0.0447605082271779
P05386	-0.0021673289068913	0.98688742529098
Q9UHY7	0.0325117404636517	0.805215933058005
Q9NSK0	0.241580526935545	0.0629480998324579
P54105	-0.0770241114188106	0.636642154816552
Q96Q80	-0.26915556277769	0.0513087162888359
P09936	0.351690794409403	0.00586014881334271
P04062	0.210925560669383	0.105724919086836
P24844	0.479355376493471	0.000106627789158526
O15347	0.17559850537714	0.179588949571167
Q14012	0.452575943430262	0.000522005491025077
Q7KZI7	0.546487718972173	6.27007825516332e-06
O00567	0.0796098699873864	0.545415349497652
Q9H6K4	-0.142233575404046	0.304905579410445
Q9UQC9	0.393147906304704	0.00188730297737532
O76021	-0.0997860338840808	0.448106259805501
Q9BVJ6	0.119538185913188	0.362965686071285
Q13576	0.380687739716771	0.00269420670724398
Q14746	-0.30082249650382	0.0195159916656442
Q6ZNW5	0.0668489405331511	0.624475740308088
P53609	0.00525352972105692	0.974334231752554
Q9BVI4	-0.00419572647197755	0.974618457752626
Q9Y6H1	0.276219452922641	0.0326523319758131
P04080	0.403056404556821	0.0014080105485489
O00515	0.306069994611142	0.0173917231940225
Q15526	0.287080133008946	0.0335784423282845
Q12933	-0.0977686382899832	0.477628756594226
Q5VVQ6	0.0677087085119174	0.640356710040579
Q06546	0.0232041130487798	0.860308907750791
Q15003	0.164955329373134	0.207846629975779
P48643	-0.0666360999636432	0.612950793791826
P17813	-0.0729962064549351	0.614416770076445
Q92614	0.355275223121951	0.00534347195070079
Q15041	-0.101254567519214	0.441420219711627
Q9Y3D6	-0.0901399058815392	0.493388582233909
Q9NUP1	-0.0178390319146939	0.892386944972223
Q8WUI4	0.159482152246371	0.325617516817035
P49755	-0.0353441329431504	0.788623036278796
Q9NTJ5	-0.0261212695439055	0.842957493610975
Q15311	-0.0289692990556136	0.833705603499387
Q9P032	0.238986635709673	0.13749830995694
Q96DH6	-0.118271503156416	0.368109636455185
Q96AX2	0.170320050841376	0.327973164044134
Q2KHT3	0.108831150907688	0.533729114319889
Q9BPW8	-0.013570487483531	0.929498441057939
P24666	0.102670260396966	0.435027780215976
Q9P1F3	-0.0183111506364278	0.889556467629665
Q04760	-0.0663832389599085	0.614302098807955
P29972	0.498027229786052	5.14214710005757e-05
Q15653	-0.0590994374944238	0.668213588618636
Q13769	-0.227417027417027	0.094960968457125
Q5THJ4	0.0307041942049033	0.872041784258881
Q16644	0.11031894934334	0.497983071963255
Q96TA2	-0.145993109039497	0.265688983055502
Q9C005	0.190660004720856	0.163220100225565
P02788	-0.016672224081128	0.899387924966571
O75688	-0.0701130935619802	0.628505783660322
Q9NYL9	0.48384900774206	8.9807214909733e-05
P55786	0.344114705433029	0.00709848610667306
Q9BXI6	0.37762587543755	0.00293438491773645
P00390	-0.203991452292281	0.117967805606491
Q96GS4	0.119618718371054	0.40800165009933
P62714	-0.162929171668667	0.258258121373199
O95926	-0.294546633173973	0.0582888313683833
Q9H3G5	0.14015588314286	0.285480820704541
P57737	0.240896397483549	0.0637204541346371
Q9Y3C6	0.262726464782727	0.0425562026690275
P46734	0.0649087221345907	0.622207313916487
Q02543	-0.29222412095236	0.0234731649530725
O43181	0.174333467786923	0.182793793973425
O95782	-0.164367002827669	0.209495340008393
P07738	-0.110299123341709	0.401489043502176
Q15147	0.312252964426877	0.0367758928746203
Q9H173	0.0484848484848485	0.751790109686557
Q02218	0.431492956347628	0.000577054840686225
P61599	0.0685714285714286	0.639669899817597
Q96P70	-0.217359288538623	0.0952658653375839
Q96RS6	-0.0298988552201179	0.82059921177809
Q6P1N9	-0.0638025902902204	0.628165582174343
Q5T5P2	0.348439801184832	0.006366164645312
Q16881	0.345383311700755	0.00687641583669635
Q15084	-0.0185627744767757	0.888048473389546
Q15942	0.475006252093677	0.000125618408861047
P09493	0.585440400111142	8.95976386561572e-07
Q99633	-0.170894526034713	0.366567258230757
O95347	0.334487861395745	0.0125601169353348
Q7Z2W4	-0.0282316328100741	0.8304505644036
Q9NZC9	-0.0208026896917096	0.905581602442631
Q9Y512	0.247999333111037	0.056062649192201
Q9UHV9	-0.013949675638761	0.9157522986481
Q13451	-0.189401729060043	0.147227841218909
P62495	-0.352468810050207	0.00574441965502387
Q15021	0.0467100145213923	0.723041661415943
Q08AI8	0.31621594931348	0.0343290351567423
P62244	-0.355085652669602	0.00536975902871178
Q96M96	0.281646177812262	0.0475373171998634
O76062	0.272045028142589	0.089469884079672
Q92747	-0.255352255543614	0.048939314414661
Q709C8	0.28039512646443	0.0300085309987917
Q9Y6C2	0.124317490417388	0.34395462909804
P04275	-0.0439566546262851	0.738767795014296
Q5JRA6	-0.0753626412889456	0.567124549010818
Q6ICG6	0.173782852861925	0.204481624086188
P06732	0.297324821080365	0.0210512898036445
O00186	0.277770832041942	0.0316482660312265
Q16186	0.0872500938557438	0.507404011039928
Q92876	0.335710827879347	0.00873429131958411
Q8IX12	0.323321014754508	0.0117411677543305
Q9BXJ8	0.179710185215394	0.169453624893163
Q15165	0.202143012287527	0.138866282398523
A6NDG6	0.11464932759789	0.383061308811633
P30101	-0.0548500931051721	0.677232135669061
Q53FP2	0.507397991129699	3.50855310397632e-05
Q9NQP4	0.266525882908667	0.039545160281889
P28072	-0.146691861459502	0.263383026184998
P05155	0.351690794545169	0.00586014879297036
Q8IYQ7	0.121347139122193	0.377489412518281
Q8NF37	0.16828299166485	0.19869368299983
P13639	-0.43621662191393	0.000493781416976283
Q6P587	-0.0301632511317755	0.819039425763182
O75146	0.335861954503313	0.00870220076080911
Q86U42	0.247948195354105	0.067968687008824
Q99816	0.17757152229149	0.17467201727838
P78560	-0.120871945216384	0.357596963352807
Q9UKR5	0.226181329496292	0.11423598105671
Q96FV9	0.133760259959559	0.330259234642817
Q9H6S0	0.223854540784834	0.13934424133829
Q9C0B1	0.0920067251791587	0.484443165319654
Q9BPY8	0.429397054737427	0.000617924965440692
Q9NS86	-0.0176728030583226	0.893383850914531
P09001	0.0567212359081055	0.711316518000729
Q15847	0.163464343782707	0.212042821917639
Q01082	0.152025009050398	0.246226432000143
Q96JY6	0.301342076862002	0.0192962568056325
Q14515	0.314560935951267	0.0193364360564932
O43491	0.267978215374365	0.0384417203164151
P63218	-0.135239524494715	0.302884726103965
P47929	0.324802752767513	0.011339938069105
Q14678	0.465159905557374	0.000345922155507921
P25942	0.315836275307578	0.0139606613237319
Q9NZJ9	-0.0238068752168453	0.900624595515774
Q15382	-0.0257870898720246	0.844941613786077
Q9NQE9	0.239591601281548	0.0781019537560741
Q8NFH4	-0.0761196991411555	0.580705247127774
P14621	0.0178159815802812	0.902264411274594
O75122	0.111930863491891	0.394516988752306
Q13765	-0.140638928070965	0.386716698037823
Q96JC1	-0.0814242938586798	0.554539573858472
Q8N2G8	0.0249711870918171	0.863332433442401
Q9Y320	-0.0616621101161286	0.687400452858083
O43516	0.309794222962501	0.0285719061848663
P04259	0.27994227994228	0.0384514396765789
P22413	0.304628400955227	0.101674443284159
Q13045	-0.15193953563532	0.246495234688643
O14974	0.510037649919323	3.14397303858704e-05
Q8IUD2	0.073179203714313	0.578439583928683
Q13813	0.135804700176751	0.30084978784835
O95721	-0.0915570251696516	0.486590176141919
P22626	0.0648558527829788	0.622491555097415
Q9NXR1	0.270332601732634	0.0367071376928411
P78371	-0.367622541414646	0.00385707785450917
P50402	0.286627301395213	0.0263974700800213
O60716	0.294907954862342	0.0221710317592376
Q06265	0.0939962476547842	0.563998148071023
P15407	0.139058850565685	0.463640848367691
Q14457	0.133783657592234	0.410507540535904
Q9HC35	0.111356563341868	0.396962666947271
O14949	0.0578510100531755	0.660622745206651
P02792	0.0417905471277502	0.751215378193532
Q9NVV4	-0.0414854745626196	0.752973643693135
Q96FZ2	0.119286448637084	0.363984476750236
P30084	0.0960557940603127	0.465338866276946
O43617	-0.379854610293379	0.00423057658926823
P60033	0.387795932576176	0.00220277502114992
Q13492	-0.0825343901256001	0.530704361060415
Q96I25	0.00144488593736975	0.991258070615916
P49746	0.265103189493433	0.0982855718401373
Q8IWX8	-0.0593253306886806	0.652521354184416
Q16543	0.228777059177132	0.0787097814349951
P62258	-0.142878975352304	0.276130249251322
Q9BZQ6	0.230863254392666	0.188971147195953
Q6YN16	0.177920418191835	0.173812821754439
Q5GJ75	-0.125358918999203	0.473042604855219
Q14194	0.116907487848048	0.472503869239913
Q9HCY8	0.376832131630304	0.00299967324582077
P78330	0.311426994348933	0.0277013161684744
P42226	0.132210737116469	0.313941502249225
Q9BQ49	0.047174010958735	0.804489367938008
Q96SK2	-0.036148490228798	0.793311885625469
Q8WUD4	-0.086693156275652	0.510128330423344
Q9P0K7	0.36881225979213	0.00373532579701674
P83881	-0.00845158347382799	0.953548558550013
Q9H2V7	-0.0750700280112045	0.668216747494608
Q13107	0.251004678059698	0.0962817190381188
P16930	-0.120090581986888	0.360736217507624
O94788	0.410091832379565	0.00113732198596036
Q8N163	0.0361390542021658	0.78398257096695
Q03405	-0.0867703262243838	0.570874438357509
O95249	0.11442544147151	0.383997200797104
P06280	-0.0415688344928069	0.752493079922642
O75691	-0.173583227992356	0.184713843679862
P11279	0.213382610716616	0.101630603048042
Q9NT62	0.223657886307369	0.0858260976456725
Q02809	0.348848196393747	0.00630056448803461
P61201	0.0790201340424402	0.548405543766481
Q9P0J0	0.12526397707462	0.340264526943903
Q9NZH8	0.199470365995154	0.250631948607842
Q9H082	-0.28723996172848	0.123787900717302
O14561	0.00975352213909553	0.941039903480354
P16615	0.30591602629431	0.017451117552007
Q9HAB8	-0.0261768467131479	0.842627609865238
Q5JPH6	0.139440075041489	0.309946732931844
Q9NQX3	-0.119570956594097	0.362833189832101
Q15334	0.215429929192224	0.0983138663672106
Q9Y4J8	0.488253518434427	7.57213155947335e-05
Q32P28	0.161926332204946	0.216433456372184
P48147	-0.0825564434086516	0.530594177944506
Q8TCB0	0.505322128851541	0.00195949101105239
Q08345	-0.134735613711743	0.304706575805306
O95399	0.252715219488037	0.051403731316551
Q969J3	0.244945823244279	0.127668173189637
O15213	0.127748985704897	0.464577526929354
Q9P0V3	-0.07620908658027	0.606675977059193
Q96QD8	0.168399168399168	0.312186017115093
Q9H857	0.0899267621495292	0.534563190700346
Q14764	0.3726500980909	0.00336543069085371
Q9Y4K0	0.328142380422692	0.0766722848192667
P42574	0.126959502140257	0.355655270029492
Q6IAA8	0.0080027787619292	0.951609126545685
P29353	0.126351182810448	0.336056412875758
P49366	0.0943899524854817	0.473148843380728
P63098	0.0545906743407572	0.678675304787053
Q96ST2	0.269442340144194	0.0734737430886521
Q8IVM0	0.0831399793600422	0.527682817236537
Q9UQE7	-0.00257040834782289	0.984449028169038
O75683	0.0111989459815547	0.9417957608311
Q567U6	-0.00794731433555932	0.951944109942261
P42229	0.00744297719087635	0.959087015885003
Q9Y6D6	0.281125391004883	0.0295650989576526
O95967	0.165425917744856	0.277484786798527
O95630	0.0207027831633232	0.875239770239005
Q9Y606	0.383888307908822	0.0038114968374677
Q92997	0.269793621013133	0.092259338881712
Q96GY0	0.0874862803479964	0.50625093074216
O00151	0.375364694912751	0.00312378073866422
Q9NZ45	0.58596496108577	8.7128539924088e-07
P30040	-0.142331152632936	0.27799482448256
Q8NBJ5	0.132601598096966	0.312500291138198
Q7Z3E2	0.33410381069601	0.0498114505931613
Q86T26	0.402728573650614	0.00142192888062539
P52655	-0.0369001639532262	0.779546482387392
O75094	0.142006413281016	0.35782462305911
O76071	0.181067138064144	0.18585132491148
Q9H5K3	-0.0314898382858007	0.837301220145123
O60831	0.343420029428844	0.00722272612743406
P14854	-0.0642131732928501	0.625951161878676
P07954	0.365778432439962	0.00405274066407327
O15511	0.173335556564215	0.185350875960245
P18615	-0.0826896360100028	0.529928958534442
Q9UNS2	0.0237579193431234	0.857009520600838
P27816	0.325877351538733	0.0110564213864732
Q9ULU4	-0.0373542394907739	0.80753020774438
Q13395	-0.165826330532213	0.341083591843336
Q9Y5B6	-0.0832701999858831	0.586564977520443
Q15746	0.528480133370381	1.42334467222469e-05
Q9H9A5	0.296563894048196	0.0213985356833018
Q8N6H7	0.226269868083104	0.082134347015771
P23142	0.310060024009604	0.0284286465147901
Q96I99	0.22675800082244	0.0814585440689773
Q96BM9	0.0928882035127641	0.480249258245459
O95166	0.0116891550921219	0.932499265288364
Q2TAY7	-0.117830943693372	0.369909039500275
Q12904	0.313872063296184	0.014599643878392
Q86VN1	-0.0761364900586644	0.563139244918891
Q5T200	-0.264761505167214	0.124283301360279
Q9BQE5	0.287425149950259	0.0259627476864958
P14866	-0.12462141214625	0.342767016059299
Q53TN4	0.182944102342403	0.229024520782993
Q9H1E5	0.0681181857479455	0.656602292169482
Q9UGP8	-0.126653328936303	0.334892750191001
O43294	0.410903331732161	0.00110932568977145
P63151	0.449498458035648	0.000314698656255637
P55008	0.415549411657706	0.000960649744981048
Q12800	0.0328160384852336	0.803429033344064
P07476	0.208401651887114	0.110062129970172
Q9H0P0	0.221527518311161	0.0889327821229708
Q7KZF4	0.20998666254501	0.107322677566259
Q92783	-0.068052352264582	0.605406021222683
Q9P2I0	-0.223432849319298	0.101053868889758
O43290	0.083363436796621	0.526570054054699
P49840	0.0471335551358595	0.732566884559636
Q92835	0.379814372842467	0.00276086512295159
Q9HD20	0.332874866312568	0.0093558732283934
Q8IWJ2	0.0353438340376489	0.807483643502805
Q9H269	0.392614000864048	0.0019168497176293
Q13505	0.0677457450569034	0.607035965299561
P54709	0.0636305538048856	0.629094407528514
Q8NB37	-0.0868357444917334	0.528438221446741
P50897	0.321408227907449	0.0122772047464911
P50542	0.136974568454342	0.369593069031708
Q6UXH1	0.265859012578666	0.0400605291577696
Q9NQT8	0.0527961098877274	0.688689824122935
Q92696	-0.0562679745407265	0.66936482986528
Q8IX01	-0.000505077836841799	0.997079972584372
P22692	0.235574229691877	0.173095572061988
O75175	-0.155141511774476	0.236561872365953
P07947	0.156842190655896	0.262049765441469
Q9BQS7	0.358843159065628	0.0514912523099308
Q5T440	-0.0708215298987337	0.643867969401829
Q15172	0.129348671979227	0.324624210448027
Q13613	0.0615199908384104	0.671265562928884
A1A5D9	0.402103443771564	0.00379571409792421
Q9Y262	-0.172108144155159	0.188531246515498
P55001	0.322478466240622	0.0119747387306004
P09769	0.0454600705368888	0.774976427054881
Q9NV96	-0.234248943796797	0.101553984365426
P32456	0.474305005672415	0.000128956005133611
Q86TP1	0.231841169368153	0.0746792408438431
Q9NX00	-0.101457337372724	0.593706992564506
Q99598	-0.00566887126271993	0.965711495798678
Q6ZSJ8	-0.00602283074521312	0.972607813876625
Q9H4G4	0.382255689385944	0.00257812014685165
Q15181	0.167275657646999	0.201433592449805
P46821	0.515594826318531	2.48809494192736e-05
Q9Y3F4	-0.0509663889013933	0.698955527936992
A6NHR9	0.0631312780532469	0.63179323220242
P31943	0.174525549540824	0.182304534115684
Q14165	-0.0364576097486913	0.782125045648741
Q14689	0.0348763919897225	0.842342187292316
Q96DU7	0.319707500420483	0.0322859394792778
Q8TD19	0.131099255509773	0.318063069122553
Q9H2C0	0.03649547409153	0.801335860067533
Q9H4L5	0.0411739517335261	0.788280068373641
P62310	0.0402906484054613	0.759871889662179
Q8NBN3	0.23007349589986	0.0769839029289005
Q9Y3A6	-0.0469323108427315	0.72177684582046
Q7Z5L9	-0.234136853638942	0.0717684675398633
Q9GZR7	-0.253255889626908	0.0620977748327255
P13667	0.113375849813038	0.388402858547503
P35080	0.388218132232336	0.00217627973346929
Q9UH62	0.247884986924286	0.0680411839235992
P26022	0.329466107469952	0.0140387665706973
Q32P41	0.0696994841537303	0.613103672499243
Q15121	0.129830071460155	0.322811444597016
Q9UIF9	-0.0248062015503876	0.873012459319213
Q7Z7B0	0.50336150653506	0.000194517895114352
Q9H307	0.315363882497422	0.0141120991218889
Q96DV4	0.00183992640563798	0.989363040288918
Q5VYS8	-0.110924369747899	0.525841332836152
Q9UL63	0.124607754459631	0.449763170114512
Q96GX2	0.143417366946779	0.411124667975719
O43312	-0.134359169188669	0.408478766716693
Q9Y580	0.133921695188841	0.443092065058561
Q9UPN6	0.00854844521368021	0.953016781691838
Q92890	-0.121832277472843	0.353761692654411
P17980	-0.372002556480266	0.0034254664892773
Q9NQ38	0.358748506626584	0.00488146997385265
Q96MW1	-0.075728330588028	0.582657752127343
Q49A26	-0.0575417583981366	0.676469667490155
Q5U651	0.237535014005602	0.169442117939154
Q05397	-0.228388029363181	0.0792336132437194
P61221	-0.168604893908586	0.197823741958591
P0CG32	-0.152984035144954	0.380281877678919
O75884	-0.0241773444579265	0.874736115702196
Q9UGJ1	-0.0309638316766557	0.839983195791147
Q6PIU2	0.127629421784902	0.331150803420761
Q7Z6Z7	0.0612982105382808	0.641742663836301
O00154	0.0819774635326222	0.533490634052301
Q9GZT8	0.0556327464115946	0.672885172305249
P46020	0.117831694950214	0.391565417551336
P21912	0.278769606984683	0.0310155949068874
O14618	0.0270919877209136	0.837199608506535
Q9Y296	-0.238419021016711	0.167813146066474
Q5T447	-0.342870544982743	0.0103895857149342
Q8N130	-0.162438811320172	0.391099304815897
Q7Z3K3	-0.100081176559344	0.46722463381827
P82650	-0.0335107048375882	0.799353572873872
P02746	0.34391063949479	0.00713478720658084
O75531	-0.0111838663872113	0.935410789080304
Q9H425	0.197512485821284	0.169166432831609
Q9BQ52	0.1230098086001	0.349093697825047
Q16630	0.352197414512696	0.0057845595278556
P42330	0.0706336747074206	0.591759987903872
Q9Y3I1	0.209517864244654	0.144205763489693
Q7Z7K6	0.175528364849833	0.353517567400175
O43809	-0.101058656850816	0.442308945108382
P30042	0.309321033376478	0.0161773137224289
P09132	0.136531008000297	0.298247741808287
Q99497	0.465828413767295	0.000176267978985039
P23193	-0.16244529389666	0.214944885712026
Q9Y4A5	0.0904202848298456	0.492039590129275
Q15650	-0.115677448216869	0.378781046403937
O75695	0.18559379749065	0.155686320608724
P62942	-0.0407080138452348	0.757460113733338
P15927	0.197540812801282	0.130302980635658
Q9Y6J9	0.217124096989471	0.178370995572012
Q96S19	-0.0757991199029261	0.582304369773899
Q92508	-0.0523056653491436	0.732925129742475
Q9NPD3	-0.130121855251357	0.321715834227063
P29350	0.305713015921688	0.017529694860889
Q9BVV7	-0.082023915807191	0.592198040727124
Q92520	0.181905330887139	0.164216770456465
Q8WVC0	0.0687602590346172	0.617907566299815
P56192	-0.169283352909886	0.195999100940517
P08571	0.333541727480473	0.00920635642890716
Q9BVG9	0.0380979061092551	0.827987488763597
Q96GW9	-0.103228517656327	0.555117628984979
Q8WXX5	0.198474555097719	0.128459472596994
P55060	-0.00750229237000835	0.954632162677156
Q14257	0.0990635510708705	0.451416075666257
P42785	-0.149389354701699	0.254607438728678
Q9UIA9	-0.0209656130783023	0.873668765663978
P51114	0.31402134093174	0.0145502157668695
P14923	0.362878577382606	0.00437818534778244
Q9P2R7	0.383399102018367	0.0024962949166513
Q96S99	-0.20282377244509	0.209410432851507
Q9Y4H4	0.355477320271442	0.0121909622364174
Q9H2K8	-0.089088964338382	0.498462109809353
O94992	0.082608574874203	0.530333762499411
P60510	-0.0225850095624187	0.869992070411082
O60287	0.317927170868347	0.0627169440181608
Q9NSD9	0.279722125765102	0.0304221069763393
Q13332	0.308738684142827	0.0525787148273239
Q03518	0.389734899311995	0.00208342515328486
O60826	-0.0641324886320725	0.62638606449897
Q9BQ39	0.0754292150800532	0.643659150006954
Q9NUQ8	0.252990455573951	0.0511418757976303
Q7Z3C6	0.1883838748172	0.190145352245324
Q9UBB4	0.135126498755695	0.30329274682487
Q86W50	0.0832210289478321	0.527279075278725
P53007	-0.106478458406709	0.418092933196539
P18564	-0.0212221877894319	0.872135617814774
Q9Y375	0.145792288207149	0.369376468524021
Q9UP83	0.202737061968873	0.12029380813541
P00739	-0.126749254840656	0.35645897960358
Q99683	0.139596165957347	0.360413674358637
Q86SZ2	0.122707444198972	0.450658107436933
Q9ULC6	0.548143758647252	9.70584271842052e-05
Q16204	0.246141021781836	0.0579900898896522
Q8TEQ6	-0.381816413908209	0.00261018515521102
Q96JJ7	0.0345115038879056	0.793491468394432
Q8N3Y7	0.436988998249862	0.000850595705138402
P49841	0.112344564095595	0.392760743133543
Q8NBS9	-0.0502966391387789	0.702726739894892
Q8WWX9	0.352320088913587	0.00576638537459864
Q7Z5K2	-0.160120049110159	0.221670827154243
P25325	0.0977727761380074	0.457362720169302
O00541	-0.257033692874462	0.0474189865332359
Q9BSQ5	0.0166712975826619	0.899393487165483
Q9Y376	0.0779704347097126	0.553747362121046
Q5T9L3	0.436652236652237	0.000859398297649285
Q9Y4K1	0.410814265311462	0.00111236782702239
Q9Y3T9	0.163248372052463	0.233699456200357
P78536	-0.012422187715699	0.924949234633095
Q9Y3I0	-0.0138659257020926	0.9162562798361
Q8TF72	0.0337726910639373	0.836101247494276
Q7KZ85	-0.294756731337217	0.0222427397443123
Q04864	0.106723432741672	0.438031602401215
P30154	0.23005896237587	0.221318868734421
Q8IZP0	0.269457334185446	0.0373442467288509
P17301	0.0219792433885011	0.867614620831784
Q9HA65	0.0303699067986488	0.843013623663594
P42126	0.320166724835254	0.0126363090418324
O15371	-0.17266247164905	0.187090098869826
P26599	0.0850850991980111	0.518035920183493
P48729	0.166689821954371	0.203039329155018
Q13155	0.176190277736894	0.178103799233793
Q9Y4P1	0.171152320237735	0.21152313662327
P12109	0.165214854348458	0.207122264914654
Q14671	0.0108656385275974	0.93433119938983
Q92619	0.378787668611943	0.002841099429667
Q86UX2	-0.040261743012263	0.760039006052659
Q53T59	0.400316763610038	0.00152817925989312
P08651	-0.114155505623791	0.385127400712823
Q14103	-0.0756641103758187	0.565570425766612
P62841	-0.0242862105108498	0.853864409033284
Q9Y2B9	0.320432172869148	0.0232881373634294
Q07817	0.286127490923954	0.125314527391118
Q8TE68	0.421245675742616	0.000803009640925107
Q9NU22	0.0313580484056858	0.82884769872715
Q8NCW5	0.0346518835090338	0.792670105314085
P50991	-0.2688823447945	0.0377677501493582
Q96CT7	0.12120706921018	0.356255696046541
P62081	-0.212345610587769	0.103343356521265
Q9NYL4	-0.0898317008642281	0.51425390802866
P08590	0.156078411580024	0.233708238600801
O95487	0.0559083015421394	0.671357222630528
Q86V81	0.149601267111574	0.253926531019324
Q9P258	0.292359636245826	0.023405900621803
P0DJI9	-0.197288803631834	0.222376183655004
Q9BUI4	0.115305191906776	0.425234119574051
Q96KP4	0.476062130279085	0.000120742243609548
A2RUS2	0.035817575083426	0.850951177924458
O14867	-0.0995942279813594	0.49136510535151
A6NMZ7	0.277246653919694	0.0404374215999566
P52294	0.00630809633179471	0.961847830656959
P11586	0.302951148136419	0.0186290746985767
Q9NRX5	0.353098233356388	0.0556217078250094
P46379	0.0565759858600118	0.667660413756192
Q8TEX9	-0.14300204360744	0.275712518089921
Q14BN4	0.406090665372135	0.00128487737965182
P62070	0.227523446189848	0.0804076672763817
Q15080	0.249937480993426	0.0541080847739206
P20338	-0.0687771403301584	0.694630230096943
O94763	-0.0242034240789302	0.867496188819754
Q96G25	0.0363505402160864	0.8021089117394
Q676U5	-0.00398590111228548	0.979268586125209
P51948	-0.0790137324375035	0.651858732341531
Q8NEU8	-0.0182109019404485	0.892072533012259
Q96TC7	0.158740083224612	0.225731208565237
Q9Y3E7	0.469565217391304	0.00113718743943967
Q08722	0.179001625674746	0.171169760216539
Q5T8P6	0.348348015098776	0.00638099026310566
Q9P0M6	0.0963085430160888	0.464160030231565
O95456	0.0393736888514615	0.765178568494728
Q9NTZ6	0.0769562157570732	0.558932078890331
Q96KB5	0.155783031529844	0.280007251963067
P06731	0.302083912197833	0.0189861794671496
O75915	0.294931643995155	0.0221598164746841
P60468	0.195548269450704	0.134303660335299
P04040	0.341132012691083	0.00764546544362323
Q9H7C4	0.207788599316322	0.111136012148914
P13804	0.3264977219669	0.0108955543201131
Q9Y5J9	-0.0213445765786599	0.889315567275009
P61020	0.0723008739530718	0.583020234602239
P35249	0.26316081995767	0.0422026952726037
Q96ED9	0.0972021042102843	0.484407279775548
Q86UX7	0.401105924351805	0.0014926548920174
Q9UFC0	-0.00440983306694652	0.978455001552607
Q8NHL6	0.270997887982408	0.14747386898909
O14530	-0.150281425891182	0.354656251854799
Q9Y333	0.129155956941955	0.3253517065981
Q8IUR7	-0.0855273213019043	0.515855164373587
Q9Y2T2	-0.0894186952586796	0.496867397367671
Q9Y394	-0.0291759867763685	0.824867237263821
Q96D46	0.0214111602019427	0.888972446326214
Q7L2H7	0.0759600957100441	0.564046513389791
Q99613	-0.00514060242501448	0.968905104346238
O00139	0.0707100184999274	0.591358502949044
Q5HYK7	0.049276985434684	0.74786680962341
O00534	0.0894995693473959	0.49647666227853
Q5BKZ1	0.250288303161868	0.0537602820641738
P69849	0.248705597991077	0.0671047745162475
P23219	0.312238632056367	0.0151499843768054
Q969E8	0.172876108496441	0.256111382762871
Q8N4C8	0.228761166473403	0.0787311271935941
O60762	-0.313091318331387	0.0148605155142729
Q9HD45	-0.326071855414992	0.0110057652864026
Q8N126	0.282165631669793	0.0289429292993106
Q9UKD1	0.358408630143024	0.0345003723997119
Q16513	0.244765254584985	0.0594513018024164
P36776	0.125100731254154	0.340899209820001
Q9H2J4	0.0285940562396117	0.828306797685212
Q12874	-0.292246134209958	0.0234622273586619
O60502	-0.0497103241744986	0.706034012139603
Q9BX67	0.460224089635854	0.00540515132129882
Q9Y6I3	-0.120922478466241	0.357394516085718
Q9UBM7	0.200269546007281	0.124971127553136
Q8TB61	-0.0798578597555452	0.581441980630635
O95881	0.132847993224303	0.311593949875891
P11171	-0.0482085052631306	0.714530009573078
Q68EM7	0.189707394996026	0.146564010262055
P40855	0.185450706077199	0.156011023329994
Q9Y6G5	-0.0915039946633085	0.486843690343051
Q9H8S9	0.04693165876508	0.721780554913043
O43676	0.056655413389927	0.66722116256171
O95571	0.195548269979216	0.134303659262011
Q5C9Z4	0.215772574908624	0.113613550244099
O60506	-0.268200511695704	0.0382750967776602
Q9UJ70	0.538871908863573	8.91969735612353e-06
O14791	0.0632128815409926	0.631351798197532
O95104	0.159187495543976	0.269500045263362
Q9NZ32	0.0791685772963431	0.5476521358084
Q15369	0.100451545917965	0.445069353801349
Q969Q5	0.17844837174834	0.172518529561992
P61006	-0.0255922195428978	0.846099057734313
P17858	0.38881401315276	0.00213936904670553
Q9UHY8	0.0736187482400792	0.611392344735106
O14495	0.0482683982683983	0.726376225729201
O75351	0.35546972699821	0.00531661844725777
Q6GMV2	0.291740187593285	0.0237147048837592
P53597	0.278798994309414	0.0309971408717275
P23511	0.261459730549592	0.162823291271482
P62753	-0.215438908827442	0.0982995067523692
P78310	0.292788080138594	0.0300611227018607
P31483	0.0356507724934788	0.786832109376226
Q9Y679	0.22529419139566	0.0834984023437603
P30085	-0.276191667040645	0.0326705545984819
Q9H0N0	0.145055201238099	0.290671248014386
Q9NP58	-0.141182027896342	0.281933059530849
P62308	-0.18267200206046	0.162416030201206
Q8WU79	0.282879665619753	0.0363797326868854
Q9UEY8	0.100394576124801	0.445328873746504
P41743	0.0140876378893551	0.914922156539572
Q9UK55	-0.152608706135371	0.290043820536003
O95870	0.156385462062103	0.23277820797658
O95372	0.369112784604411	0.00370511436908112
O95400	-0.136378792930977	0.298791846252041
Q96S44	0.0187967891086583	0.891654625102497
Q9BW30	0.623765264929118	1.01412325975115e-07
Q7Z6L1	0.117686318131257	0.535677235195426
P01906	-0.211919602732732	0.221654547631111
P31350	0.384511719355345	0.00241890236693218
Q9HAV7	-0.283606353723496	0.0280993879460644
Q15428	-0.00761322589608225	0.953962046060167
O00178	-0.0541839754836626	0.680940115560242
Q9UH65	-0.101785342378287	0.439017434477605
Q9P0J1	0.0119065812701656	0.928055944884312
Q13619	0.173916667841229	0.183858701800333
Q96PE7	-0.196743178586185	0.131893541070223
Q9BZV1	0.103505286500843	0.431281826818784
Q9UMS6	0.500791908638751	4.59904596678865e-05
Q9NXC5	0.0977839529973224	0.457311044833663
Q9NWV8	-0.0365821466104506	0.781399188543105
Q9BQI0	0.50844277673546	0.000808797892026959
P27169	0.273860306986265	0.0342300109958752
P82932	-0.0403178749217856	0.759714489673867
P20839	0.0284301014613958	0.84462107704033
Q09013	0.47175525873334	0.000141789072267319
Q9Y3C8	-0.4089140826298	0.00117908540147342
O75382	0.194501173972285	0.136442774187832
P55287	0.102699473532111	0.434896421243503
Q3YEC7	0.0212144172689783	0.877819579315057
P27695	0.120927518617897	0.357374327989224
Q6P2E9	0.0495720796012207	0.706814610101709
Q08117	-0.173199815910485	0.255208453261184
Q9Y6E2	0.336334333796623	0.00860255533716041
P29590	0.116602521371321	0.374954399833459
Q9P2W9	0.060519332617137	0.645989389139815
P63220	0.0131990274719318	0.92027062051333
O95155	-0.0831075730501578	0.527844289591084
Q99467	-0.260612599376716	0.10433344319551
Q9NZM1	0.257558075311591	0.0469528380660433
O00481	0.164849833147942	0.384010240846991
P51809	0.0835730067457886	0.525527508776906
P07919	0.0748294594756427	0.569878058195536
Q8NDH3	0.214818622802151	0.099295267159818
Q9HB21	0.411515359290597	0.00180030702855925
O15155	0.202533427386862	0.210077214327728
Q13439	0.193170135393696	0.139198795614532
P61964	0.0580388023635783	0.704910920606881
Q9UEE9	0.162748817864076	0.258792662958047
Q9BVM4	0.0774895633855895	0.634600174944685
Q9H444	-0.0835336461492353	0.525723237044808
Q8N6T3	0.107664233576642	0.456747712709576
P98082	0.124150770492823	0.344607193800392
Q9H8H3	-0.137012184122477	0.296531982101734
Q96CM8	0.410269947383887	0.00113112321357125
O14639	0.333634355451292	0.00918575346625184
Q9BPX5	-0.112968211626098	0.390121968649843
O14964	0.429518269825482	0.00061549166376507
O14745	0.470949456960265	0.000146081928127868
P18827	0.180830520030233	0.166765861494851
P46060	0.371385698773467	0.0034835383526671
Q9BSL1	0.193998332870242	0.137479085563786
P43307	0.260069749607897	0.0447718593624073
Q7Z478	0.00222299409538649	0.986550675545799
Q15629	-0.233080931441188	0.0730958595327767
Q14011	-0.00480715794339192	0.970921170469043
P27918	-0.0596882207694251	0.650533334652705
Q9NZN3	0.374104872082361	0.00489798016982981
Q5TAQ9	0.20586975866763	0.174864209353876
O00429	0.313389288482779	0.0147604861473485
Q6IBS0	-0.0349283094904165	0.791053388696142
Q9NRY4	-0.0628517823639775	0.700025623198062
Q5VZ89	-0.0253977416377982	0.85396793314652
Q9Y3D9	-0.0171717171717172	0.900972509221334
Q93008	0.0178395276568005	0.89238397215979
Q6NXE6	-0.273219868036096	0.0346690884248597
O95139	-0.14182702361419	0.279718041817058
Q5VYY1	0.37067806377257	0.00805088306578988
P22735	0.397835419686339	0.00164487111840338
Q9H0U9	0.225618705689016	0.167270248508081
P17050	-0.120029455127343	0.360982512716444
P23458	0.0761396638450302	0.563122927113874
Q9BUN8	0.0284603728835892	0.852771776537594
Q96T23	-0.0353554485789259	0.797749611604547
O75083	0.387868515529432	0.00219819966423002
P16083	0.13092339053666	0.340710920682719
Q96AT9	0.0662980355364441	0.614757718934853
Q96DZ1	0.0350379971970073	0.790412106683054
O60832	-0.00658534552224291	0.960172320718955
O75340	0.0515720299988091	0.695551512387793
Q99943	0.0805680971461975	0.544115327344205
P49773	-0.106090919359117	0.419798812902275
Q5TEJ8	0.0208597603946441	0.893086967529411
Q9Y3S1	0.520448179271709	0.00135060254403541
Q92845	0.131945507423848	0.366135902491121
Q8ND04	0.268789320742284	0.0590993725126555
Q2TAA2	-0.158268383849448	0.227130909586866
Q9Y666	0.157686826988621	0.250231666916112
Q13098	-0.225488697974319	0.083225054096661
P22090	0.630305093967408	9.3297255809802e-07
Q6GQQ9	0.278356319829002	0.0819971928804128
Q8WTW3	0.199594309522404	0.126274828740319
P06702	0.464073353709364	0.000187861024032122
Q9NV70	0.295983439411269	0.0216666784456696
Q9H773	-0.254529287933345	0.0496978216492297
P54652	0.421128678369802	0.000805996827566025
P07332	0.389397104484495	0.00518892537255611
Q9BXP2	-0.0109243697478992	0.950336641412872
A4D1E9	0.188069340246878	0.169122523038514
Q12805	0.218270233246368	0.0938526137152213
P07355	0.396059689596947	0.00173321547878587
Q96EY8	0.0813570624844072	0.536602920266289
P62829	-0.236353279725146	0.0690447725351283
Q9Y3D0	-0.162379595329162	0.236231139441822
P38919	0.240982605834839	0.063622710707064
P42167	0.313091318331387	0.0148605155142729
Q9UI30	0.117457450605678	0.371438680486065
Q9NX40	-0.136650967656528	0.297819391186123
Q9Y2U5	0.266386554621849	0.12190412076327
P55058	0.498895511238911	4.96551965795696e-05
Q13200	-0.349358085857426	0.00621949351322092
P11274	0.0449328925895084	0.733179328275854
Q9UER7	0.0745813594328616	0.64740192600976
P43403	0.15952380952381	0.244685600342128
P52209	0.361110339409735	0.00458776210284401
Q9Y2R4	0.0288515406162465	0.869319324949348
Q8WUM0	-0.143357323699313	0.274508945817399
Q86WQ0	0.0685267000405963	0.636314756946003
Q9Y4W2	-0.145276790730537	0.289927013732093
A6NFQ2	0.224784825720052	0.208511232712197
Q8NEJ9	0.141780006493741	0.301816874058564
Q13595	0.379632343565635	0.00329114504733123
P33991	0.298575895128227	0.0204907609713213
Q9UPQ0	0.468143445911647	0.000313036150640858
P55957	0.0672159162019385	0.609857058726642
Q86X83	-0.00930786298111279	0.946227552021291
P01920	0.149652681300361	0.253761515432234
P24347	0.161665404086517	0.288705584030281
O75954	-0.0720039225692845	0.681039730610314
Q9H9S4	0.110280312323076	0.470805323430974
Q8IWE2	-0.059328628166211	0.652503278771075
Q5JPI3	-0.0547842401500938	0.737058496923216
O95810	0.480604646735277	0.000101682466993274
Q8N3E9	0.179144198212269	0.303150411365948
O00468	0.196962750851669	0.131454238415355
Q99627	-0.00616855150422909	0.962691209437642
Q9NQC3	0.0377070135071561	0.774851427475461
Q8WUA2	0.00475164988255757	0.971256800233724
Q8NBK3	-0.0380792316926771	0.792900801121885
Q8NCN5	0.254982954279472	0.0602778474028616
O95183	0.478272634500838	0.000221469511484122
Q8NFW8	0.229323256239316	0.0779789576904653
Q6PGP7	-0.164554851871318	0.208967917859456
P46926	0.183157106377116	0.161284147699667
O43149	0.18832585494124	0.149582184271638
Q9NTX5	0.202459187706306	0.120813766202417
Q6P4E1	-0.363795711680736	0.00940375253317145
O14683	0.110115450350309	0.402278320039204
Q9Y3C0	-0.0871727899566295	0.507781706042903
Q9GIY3	0.132539682539683	0.334731158592369
Q6ZNB6	0.139144184887379	0.361986335527492
Q16222	-0.0716925558942064	0.586202348621005
Q9UFN0	0.28787373613422	0.0257209854319852
Q13459	0.152048571085989	0.24615236767996
Q02241	-0.0702725525002709	0.666553619432006
Q8NBQ7	-0.00227847397815999	0.986215049140043
Q8IYB5	-0.0427074939564867	0.745938216677805
Q08623	0.292433874792195	0.0512535234041792
P61081	0.151747134553491	0.247101043397597
Q6DKI1	0.173461289144821	0.205333398482655
[truncated: 3,677 more rows]

## Sheet: gene_wise Tumor 
Protein accession	Spearman correlation coefficient	p value
Q5ZPR3	0.16229830103304	0.250333119682116
P55809	0.5299389068741	2.24177197363105e-05
P09651	0.41836420640686	0.00120143205119198
O00214	0.310020741508945	0.0189305024966296
Q96EY1	0.0770971185334308	0.586957566439369
O95164	0.0579440014006071	0.715489244615898
P80723	0.270875532760686	0.0415466849471485
O60443	0.62583909541613	5.40872451990749e-07
P27986	0.269008881099291	0.0430273721953081
O43865	0.096363283579257	0.475801949065485
Q6NUK4	0.325192649673978	0.0495389338100546
P49848	-0.0859567478784561	0.66362798247613
P21980	0.40456976200149	0.00179999950348655
P05388	0.0153148043108338	0.923312837222592
O43292	0.031108155889073	0.835561484654842
Q9Y5R8	-0.0246941045606229	0.896940281892988
P04150	0.249550323313865	0.0611981869501714
P50749	0.385642521673935	0.00305097388752763
Q9H3S7	0.0774291827646033	0.566992096762215
Q99933	0.314406093015719	0.0172248695464248
Q14315	0.483778966385985	0.000137594276543096
P14868	0.235074869230501	0.0783713476592571
Q7Z6B0	0.355105349626287	0.0210173547797939
P05120	0.430175836698578	0.000838257969273776
P29992	0.32603587695292	0.0133227781641753
Q9UBN7	-0.129474485927129	0.337104067587645
Q08378	0.311115433630264	0.0184918245308674
Q9H3H5	0.292721451707494	0.0352128775438081
Q8IXL7	0.40544064298049	0.0063274078917174
Q5RI15	0.0293960362693229	0.828157550056737
Q15011	0.184582176996608	0.219435979673306
P49327	0.555274672143838	7.35843610116091e-06
O60306	0.211065375515655	0.115021795729112
Q13438	-0.104162953133865	0.440652759093282
Q7Z569	0.124294398610508	0.39995113036399
P21462	0.214039503521116	0.196923207721098
Q6P3X3	0.269448946515397	0.0844181842242662
Q9H974	-0.0943912450113556	0.572964825907364
P50453	0.477142718805922	0.000174941494613652
P08123	0.252953282268145	0.0576372322535132
O95159	0.586147086031452	1.49788366856673e-05
Q9BQ69	0.347458313798435	0.00809216193735699
Q14134	0.586883599520285	1.60223639218046e-06
P18084	0.25457373891304	0.0560014237309654
Q9UK45	-0.16495981332642	0.220104997413306
Q16181	0.204622068360528	0.126800113666673
Q13144	0.232640295611418	0.0816021281738338
O43583	0.291062776749931	0.0363114782634059
P0CG08	0.174557097277519	0.215835254924095
Q8IV36	0.264995804318753	0.129872081287744
Q8TD30	0.284517799916459	0.134681499468868
B7ZBB8	0.102548613079999	0.512873803137314
O00764	0.453922315368051	0.000390422709075742
Q6L8Q7	-0.0576633233043527	0.670065297989561
O95070	0.35404884256459	0.00689409578710051
Q9Y5Y2	-0.0163349971173546	0.904006073848496
Q9Y3P4	-0.151231527093596	0.433566549852382
Q86XA9	0.191252491557952	0.15412016293405
O75533	0.37954335536736	0.00359333507672136
Q63HN8	0.658023951211844	2.66497667967039e-08
P84157	0.51209670891979	4.66348260007645e-05
P23743	0.445535569833733	0.000514625448465184
Q08426	0.278627990928124	0.0454812562400725
Q9Y241	0.279379165906573	0.142176804508717
P09917	0.387995851698211	0.00286195611038947
P00441	0.381014114684846	0.00345528640467244
O95297	0.302498538701334	0.0870688361435751
Q9C0H2	0.101876210617576	0.495620164081239
O60925	0.314409350029017	0.0172236531882041
Q9UII2	0.097485092040446	0.470656333321078
O75306	-0.109514009431138	0.417401136765515
Q9NX02	0.757144572461411	5.84771076653288e-08
Q9H7N4	0.030061406046886	0.870263371279293
Q9UIC8	0.496596875868527	8.5312384885534e-05
Q9UBW5	0.335596792285619	0.0107091326294223
Q9Y2H6	0.226206874229575	0.0906463968714812
Q9UNM6	0.276403002187613	0.0374062972510951
P09874	0.605564648197347	6.01742148761807e-07
O15455	0.279093766431149	0.0811567451315461
Q99832	0.249153230677034	0.0616250135325727
Q15648	0.247100023366214	0.134745777181893
Q5VTQ0	0.267368239462962	0.0692384098402316
Q14210	0.66650461872632	1.51899451386642e-08
P02452	0.353513093077521	0.0069853403798838
Q15813	0.243003678468488	0.0685461129118319
Q99460	0.16713931537034	0.213985384267733
Q9H4X1	0.125877572084251	0.515272677468134
Q14919	0.235389541303066	0.0929862690696991
P61247	-0.0858545755188974	0.525427364557855
Q8N392	0.409243384325073	0.00157258311075275
Q96BJ3	0.271718170216032	0.0408921583286525
Q9HAW8	0.433213206542804	0.00133676680244791
Q6ZT12	0.171162576060008	0.383827128097319
Q13503	0.0409504164996796	0.818134652947991
Q7Z4Q2	0.192020815264527	0.195993188326551
Q9NTI5	0.16834394821133	0.210654699040229
Q6NUQ4	0.138192542676665	0.305294732715671
P49585	0.605013692938082	6.1993217380947e-07
O14981	-0.0130673605088176	0.930531102380998
P82675	0.0895478853168403	0.507698006857224
Q13601	0.0860942468921654	0.565014746088514
P56589	0.132512315270936	0.493190762955598
Q9Y6M7	0.338827838827839	0.0838355171278552
Q8NC44	0.0867007557790689	0.545206727939789
O00329	0.225112607201602	0.168250155673705
Q13753	0.517306196525797	3.78149504266774e-05
Q8TBC4	0.242051017252904	0.0696718064565945
P53985	0.558463180871728	1.69055820670076e-05
Q9H3K2	0.391015462257503	0.00263468505686991
Q7Z392	0.0124779205773862	0.926600573669307
Q15427	0.143128008637488	0.28817534399453
P42765	0.515095042930101	4.13513456108915e-05
Q8IV50	0.292303836568305	0.0988022735080011
Q96LJ7	0.518044370153094	3.66979440875006e-05
Q8TDL5	0.348719615601181	0.00784977488143647
Q12929	0.248196371398079	0.0760403847528211
P02748	0.0110025757542073	0.93525926994311
P51149	0.625838657222325	1.93165436434552e-07
Q6UWP8	0.412510128018149	0.0014292648561591
Q01995	0.557622504537205	6.60582817549195e-06
O95715	0.550647548566143	6.06198894933424e-05
O75113	0.384029192485117	0.00452763867811298
Q6PJ69	0.305423987776929	0.078995407504734
Q86TB9	0.168665955176094	0.23197474912199
Q4KMP7	0.297844757894232	0.024436384406436
O14802	0.458130643406689	0.000723334443979417
P11413	0.762514382919911	5.50659828095121e-12
Q9BZ23	0.315759849906191	0.0471645368048526
P06493	0.496758930193836	8.47880258938552e-05
P33241	0.298390886591007	0.024163317310634
Q9BV20	0.346297196746449	0.00832102864299434
Q15437	0.0534111165407719	0.693143116836228
P55036	0.11966227533732	0.375290622249423
Q53GL7	0.263101604416254	0.0480014595938687
Q9Y2W2	0.398398885105874	0.00214511732180703
Q5T0N5	0.339087011301244	0.0183905774960204
Q9UBF2	0.591949180319983	1.23604886248402e-06
P62312	0.298081286213474	0.0243178015274492
Q9NXF1	0.296422778109793	0.0328602783311121
P06756	0.489758217143541	0.000110354059096906
O43688	0.593204574942724	8.67308178499175e-05
Q8NBQ5	-0.0573641652292911	0.671679343699905
P55735	-0.0260906203546642	0.84723418813108
Q5KU26	0.444649496730636	0.00154364365365453
Q16254	0.329678146510021	0.0463026119610026
Q9BPX6	-0.0117971155466268	0.930595181691311
O43852	0.0440461528720355	0.744929973840785
P53041	0.328347566848603	0.012645185609549
P35443	0.484030399830205	0.000136334847724369
Q08431	0.348479938503564	0.00789534136406403
Q8N806	0.235188306339901	0.0782233170874794
Q92522	0.373904166243125	0.00416891262714545
Q9P003	-0.0428905838268797	0.784783786603349
Q01581	0.675590707501276	8.14942632647797e-09
P51606	0.448734020117725	0.00881030528180712
Q9ULC4	0.0512787267835726	0.70482285157276
P05198	0.376152587587388	0.00393033839988877
Q92499	0.237662278294294	0.0750495922217086
P55268	0.498906191830343	7.81139911549218e-05
P41226	0.285079972464128	0.031599173820665
Q13564	0.123891941093148	0.358521914172328
P05026	0.501612406684022	7.03906963261892e-05
Q9C0I1	0.346887152435091	0.0226708081929438
P05455	0.660336082794805	2.29035062356769e-08
Q9NP80	0.267322625091728	0.109706673245855
P14207	0.10114890377436	0.454060872574241
Q13017	0.348975887995852	0.00780130690972077
O96005	0.357068776273602	0.00639898476022277
O94887	0.406314146285624	0.00459803933702038
Q9NXV6	0.278250441931896	0.0361010430592494
P18283	0.622398668259852	8.38749724146697e-07
O94906	0.229334457157363	0.0861562761605625
Q9P0I2	-0.0862110876255775	0.523702636120133
P06239	-0.0473912562727856	0.803606376574928
Q86WJ1	-0.0355823186581101	0.8573439232314
P51991	0.483843785702175	0.000137268581764251
P20851	-0.0352292983494048	0.79473763858673
Q9H1K1	0.147320888721922	0.292480753484399
Q9H008	0.409210974571632	0.00157406721155215
Q13546	0.116487862346939	0.388179841273094
P08195	0.462535649468499	0.000291806552957306
P31749	0.47790364297096	0.000170232435009417
P04217	0.0619014438349977	0.647361356826816
Q9UMX0	0.300531572602379	0.023117632841158
P43686	0.298724659640958	0.023997698928467
Q9Y3U8	-0.0670577560234258	0.620164573918641
Q8WVJ2	0.0366283165145663	0.796564145006919
Q9NUQ2	0.317155774538894	0.016223707329285
Q9UGV2	0.152059765208111	0.281866337562682
P63010	0.289506524835082	0.0289391948769714
Q92878	0.0928845748853945	0.491947351125085
Q8TAE6	0.283750344881583	0.115529707578071
P02549	0.111689882703527	0.408151463646707
Q9H3Z4	0.366576995866409	0.00503737695267748
P21589	0.395695928128074	0.00231402791777285
P04004	0.0325535421362666	0.81002598744104
Q9P2B2	0.538138683244912	1.57860254072501e-05
P31323	0.531429775863381	2.10470386561739e-05
P28074	0.149274047186933	0.267754104147975
O94979	0.252844133046318	0.0577487894315574
Q9NRL2	0.447181171319102	0.0170385399319647
Q99700	0.27284218771875	0.0400323153680139
P11217	0.547861738230065	1.02902189134273e-05
Q8ND24	0.40476117074966	0.00526790022182702
P48594	0.518094269736667	3.6623545764764e-05
Q9Y2J8	0.357454682273763	0.013636498415849
Q14CN2	0.171401714687923	0.202364527387711
P31151	0.573099984096159	3.1761741758385e-06
Q01968	0.708632452409563	6.95140912831542e-10
Q06124	0.240211333537125	0.0718873715836814
P52564	0.378030450829369	0.0300751390131685
Q9BZL6	0.169785390524876	0.2705355629067
Q4V328	0.421007426312658	0.00110969808911428
P27707	0.406086435210744	0.00172317058573623
Q92626	0.557844074681488	6.53862960604584e-06
Q10570	0.0613180794428354	0.650468199737088
O75116	0.601251054611199	7.58620427416002e-07
Q7Z388	0.415643019751501	0.0161461810756575
O43175	0.486476851601473	0.000124620089257
P36871	0.32633216647219	0.0132342239426921
Q9UQ35	0.0616117584873018	0.648903401044432
O75569	0.444521868829535	0.000531842816157829
Q8NE71	0.340209693930489	0.00961536903906223
O60496	0.147304283025062	0.274190805716605
O60259	0.0855901084279312	0.635792211297906
Q12923	0.419299390221482	0.00978810509377376
Q08209	0.27173565065217	0.0513287879522498
Q5VT79	0.57462323802663	2.94934162474703e-06
Q9Y2S2	0.427717189246145	0.000904445543128836
Q9UNF1	0.165545850842496	0.218447649324772
Q96SY0	0.460603315161962	0.00188271660109774
O95573	0.363698243973852	0.00541984855847721
O75367	0.189139699592171	0.158807924538757
P85037	0.350451312216304	0.00752730366451177
Q5T013	0.157005037138223	0.266323836620766
P52732	0.366019210578979	0.00761820828578591
P51610	0.316475182748038	0.0164667622446427
O75369	0.508410306271269	5.39818310159346e-05
Q96K49	0.314129919393077	0.0582995944834129
P98095	0.188397342506983	0.160479693286161
P62256	0.444264393764476	0.00053629823550209
O94855	0.151614837401813	0.260237304706138
P11021	0.549815260116672	9.42716666800874e-06
Q96CP2	0.165903476274973	0.293705062695744
P01833	0.219266976722226	0.118336652318534
Q96AC1	0.467387253627238	0.000246827770617475
P16219	0.241423455281339	0.0704213811905941
P01130	0.34954193093728	0.0200320632120307
Q9HB40	0.508604764486853	5.35690879549503e-05
Q92598	0.450933367902515	0.000431160579702074
Q13485	0.292660827544549	0.0568467787980886
P60981	0.492165092187579	0.000100859779576968
Q9UM07	0.0806373666307472	0.565976878873402
Q86X76	-0.0530870199598207	0.69491380738694
P29536	0.573414788362625	3.12800325517136e-06
Q9NZJ7	0.0634337915137027	0.655049530848308
P46934	0.553689314208574	0.0008298042675046
P78362	0.407111882046834	0.00451102133760118
Q9BYD2	0.0858235562832438	0.525577562415152
Q9BXF6	0.0935112873318695	0.493031130874679
Q96HD1	0.582355611517117	2.01305071169025e-06
Q96AB3	0.300372711225652	0.0231938984469873
Q8IYD1	0.32746090692888	0.0829114322270556
O43504	0.0844312639758402	0.532341077598365
P48595	-0.142695357279859	0.373462475233256
P36952	0.731939718420384	9.88499169751212e-11
Q04837	0.358138329656286	0.00623124940492453
O43493	0.272107079810807	0.0405929475589101
A6NJ78	0.19329207788095	0.273390061220794
Q9NR09	0.122767784864347	0.362933320591079
O15260	0.0824852533009273	0.541865700454799
O94808	0.412593383513626	0.00236894780462477
Q96FZ7	0.28806830335747	0.0383665169469113
Q14642	0.456658626755613	0.000666812543440521
P05783	0.322513734196286	0.0144150955390697
Q5JVS0	0.483033229095824	0.000896609057940056
Q9HCS7	0.203095373813182	0.129720178952667
Q9H6R4	0.325513885109054	0.0185335393468109
P84090	0.423911458304592	0.00101621325701764
Q9UKR3	0.320780399274047	0.0149802700076866
Q8IUR0	0.0437473542129382	0.755770115274802
P47985	0.286663536427035	0.030625082179346
P15374	0.398748946861408	0.00212406563290467
Q9UKV8	0.264289766133604	0.0469649506125895
Q9Y385	0.162317666659391	0.30440944092248
P51812	0.426524924730925	0.000938206498363988
P55072	0.669799703228669	1.21497819632809e-08
P40306	0.460246979779223	0.000315513131619434
Q99829	0.679846380799344	6.0419324320118e-09
Q99805	0.418442592434046	0.00119861652754679
Q9NYU2	0.455248190516793	0.000373497786768371
Q9NRN5	0.432423672781487	0.000781601846999556
P31949	0.588485035160151	1.47675032648412e-06
Q9Y285	0.0454103463834904	0.737309638910369
Q6P597	0.492909812819058	0.000911853365737322
P61764	0.571882291936738	3.3690903505599e-06
O75592	0.355604531363848	0.00663501770673333
Q7Z7N9	0.268038852913969	0.0685168762978914
Q96GX9	0.412640792214431	0.0014237840629499
P33527	0.709047009540356	6.72555145016797e-10
P08648	0.389537993297675	0.00274380085486573
Q70J99	0.330427173832202	0.0120611762951226
Q6UX04	-0.0287809148610199	0.863810027809534
Q13231	-0.132506473288156	0.427751703778585
P62136	0.474566108733656	0.000191785301354312
Q92925	0.411070780399274	0.00149090261839696
Q7L014	0.0167887470372811	0.901352650365022
P18440	0.237368454811054	0.0901911883151783
Q9UK53	0.0544705556035371	0.701327339197781
Q13243	0.0251498946818198	0.852679876599592
Q9UNL2	0.337568058076225	0.0102292247721438
Q8WUM4	0.47877874628464	0.000164960226207049
Q13480	0.459262738673476	0.000615332920203699
Q92759	0.00370081248265248	0.980303537958725
O95428	0.0901101351665641	0.635822947510309
Q8WWM7	0.313752815584614	0.0174703270200486
Q15397	0.30147098779688	0.0373137213448763
Q99969	0.0248578049326928	0.854372133203468
P49643	0.328813853451848	0.0240274736597237
O60524	0.300641732659883	0.0230648720030685
O94916	0.174384236453202	0.365603315261979
Q9BX66	0.644293562010343	6.38255367329509e-08
Q03013	0.233385170155582	0.0834342322852298
Q7LBR1	0.473051369556497	0.000202366148877554
Q3V6T2	0.281491565013384	0.0339023904102575
P04792	0.547487482044302	1.04637119218258e-05
Q9NPA8	0.120747593063226	0.440534196963277
Q9Y2D5	0.551255874540042	8.83431250086665e-06
Q13951	0.552269523156667	8.43812788264152e-06
P55795	0.163429421275599	0.224474338992354
O14732	0.541379702141973	1.37076791435342e-05
Q96FW1	0.559353073610908	6.09760908464588e-06
Q15276	0.248278098214008	0.0625741360392361
Q96DC8	0.741042776229426	1.32702485499822e-08
Q5SNT2	0.0399513776337115	0.801658662196145
P41218	0.128212607356992	0.341873947932207
P36578	-0.12309587113435	0.361642445672445
Q14653	0.434926345985336	0.000722606563616565
Q9P0J7	0.212992821405029	0.111666348815019
Q9BRX8	0.404653876069484	0.00179565975917537
Q9Y6A9	-0.110966212211026	0.513216158275896
P34059	0.319838056680162	0.0471574131618984
P25787	0.249995950073106	0.0607220303604284
O43837	0.126209344573002	0.349532004931135
O95396	0.288680577082716	0.0360491450893009
P63241	0.34024210447117	0.0096080403654918
P50851	0.299539768568633	0.0235972599416468
P54289	0.494231267824734	9.33136921563231e-05
Q12888	0.501401695063481	7.09658399942507e-05
Q9H492	0.593102252278716	1.11692848404931e-05
Q9Y2I1	0.426874042559345	0.00276857514006539
Q9NUQ6	0.507632474743999	5.56622583260329e-05
P07360	-0.0602732925420802	0.656047216189261
O95816	0.598713315802413	8.68019897629728e-07
Q9UNN5	0.514262676074029	8.18012928374673e-05
Q04323	0.437148552132461	0.000673626335357575
Q96F85	0.167460517004827	0.35159720368466
O43395	0.0931468668556052	0.490720121424939
Q8IUZ5	0.480614973262032	0.00463955610744872
Q00978	0.440616442206664	0.000603161954833132
Q9ULX3	0.2	0.298240605529844
Q7Z6E9	0.209536754028598	0.177477746303523
Q9UI12	0.344186048726347	0.00875160562498049
O60869	0.386244673671409	0.00300158456604836
Q9BVJ7	0.487019932195497	0.000122148001797185
Q92688	0.625745397977703	1.94213909917194e-07
Q3KQV9	0.311434498612421	0.0183656047237965
P49023	0.610510623159024	4.59410912116094e-07
P23588	-0.138875384937626	0.302887889353851
O14773	0.155047804327095	0.249472390123953
Q9BW27	0.32702934944571	0.0130278454360719
Q9BSR8	-0.254242679264412	0.0846123392508061
Q9BPX3	0.415634926652688	0.00130324486785213
Q7Z417	0.239802946117147	0.0723867309070641
P35237	0.367446158044203	0.00492666232357711
Q9NQW6	0.186211584008953	0.231860174194583
Q86SQ0	0.403180720424214	0.00449180972137795
P32322	0.515158922313107	0.000179188438051022
Q9BQ95	0.361328747492225	0.0125820678581416
Q9ULV4	0.477750769980291	0.000171169097034067
Q01459	0.195257305118008	0.165384967612224
P20674	-0.0886742615577369	0.511863992307809
P57721	-0.122696702066189	0.363213369298897
Q9Y608	0.137321946717884	0.308381201733052
Q53LP3	0.26585642535434	0.045626313024818
O75150	0.0708833684081038	0.600305433363574
O43143	0.376993390955378	0.00384426944952682
Q5T619	-0.0435775866813526	0.759034221910315
Q6NYC1	0.20042689434365	0.154253372747829
Q92506	0.0722145695588525	0.593461243452706
Q7L523	0.0365580943313051	0.787173366211131
Q99575	0.396894079293617	0.0150079894309503
O75506	0.26294381698181	0.0481405026957587
O14841	0.187463538346783	0.162600916785767
Q13228	0.538680926916221	1.54191166412661e-05
Q9C0E2	-0.00419732278870774	0.975279785394626
Q9Y4L1	0.421526844232429	0.00109242997959332
O95169	-0.071846318036286	0.612750084277736
Q969N2	-0.105524136715577	0.434670623829484
Q9NRY2	0.266731803030945	0.0668592950849976
Q14152	0.0608653379026515	0.652883461229718
P15289	0.340270218429306	0.013578764260656
Q00653	0.533627202470784	1.91676177872623e-05
Q9NRY6	0.163375952863301	0.247158988659606
P63279	0.201335321613108	0.133149255500884
Q13206	0.378325123152709	0.0430064607759346
Q9BQ70	0.436127852456594	0.00308239505829152
P55210	0.535967200964895	1.73379222818504e-05
Q8IWD4	0.416991368013529	0.01415005860224
P62701	0.110032572364224	0.415185883604692
P00387	0.260087506213407	0.0507148981175355
Q5T0F9	0.201627017990204	0.132576281331905
P50238	0.47459165154265	0.000191611293922938
Q8WVE0	0.353000167140231	0.0439009331657313
P16104	0.020642664210625	0.883358602415099
Q96SB3	0.07620908658027	0.606675977059193
P08708	0.0286177280979986	0.832640985369534
O15021	0.292550693969879	0.0353246911207875
Q8IWE5	0.197287175826013	0.228648397567016
Q9P2X0	0.30347420274825	0.0217427729119627
P43250	0.317647058823529	0.067153889704394
P07339	0.534355352130604	1.85799516559009e-05
P17655	0.632916316880357	1.27417420053451e-07
P04839	0.190760156237066	0.155203284777319
P17213	0.134286519281616	0.319298892665169
Q9P016	0.527387300220103	9.874269064249e-05
Q15102	0.501215362441164	7.14780372143876e-05
Q96AY3	0.459770860547535	0.000320659871124335
Q6ZXV5	0.387014151333595	0.00459230585622118
Q14566	0.546426835196889	1.09702540154179e-05
P21246	0.441257313098123	0.00271543631956235
Q13085	0.525870590401399	2.65893936807974e-05
Q13442	0.321887507941988	0.0146171375347635
Q9H254	-0.0732102631982852	0.588364850383602
Q9HBL7	0.60588578498148	5.91371568759358e-07
Q8N684	0.384540593096743	0.0031432243445382
Q86YQ8	0.368131868131868	0.0588493405548034
Q14444	0.571789720524542	3.38419411086608e-06
Q14534	0.513611615245009	4.38921771415408e-05
Q6PL24	0.0894827416265753	0.58800669863547
Q08945	0.349824180499982	0.00764272676130876
Q00688	0.339944903759804	0.00967542513253212
P30711	0.713165251165017	1.28696747512071e-08
Q05D32	0.0349712525064567	0.837194482147391
Q9Y6N1	0.339512934026271	0.0259236340154837
Q7Z333	-0.14887794198139	0.449589369862334
P55854	0.346906527572943	0.0244002068010461
Q99536	0.43284501290133	0.000771375037459083
Q12788	0.00606060606378905	0.964311966974678
O60603	0.271906973425939	0.0777531543213148
O00743	-0.131881310495004	0.3281223109378
O43314	-0.0659917929548394	0.693846035097419
P0C870	0.00476583266596974	0.979347387532655
Q86WR0	0.444296802897374	0.000535735565195783
Q69YN4	0.274252235584335	0.0651219653833658
Q8WXH0	0.274185707484788	0.0390241808193191
Q6VN20	0.354553339708018	0.0144747393134266
Q9Y314	0.456852575289227	0.000662848781269703
Q16555	0.377507697492058	0.00379244688537045
O00299	0.616496516285536	3.29341754612284e-07
Q9Y305	0.226934608961538	0.089585626838063
Q7RTS9	0.355731654363873	0.0130876461781638
O43251	0.147196968199722	0.292891397967003
Q96H79	0.327272727444609	0.0129564559197923
Q9HBI1	0.290654411895777	0.0766766405478263
Q9H7D7	-0.0283905288876112	0.849753715292026
A6NHL2	-0.198423111180521	0.158500650208736
Q9ULW0	0.179554655870445	0.274062568858179
Q9Y3E5	0.542973813844957	1.27813106507623e-05
P68400	0.366786044608519	0.00501055029087044
Q92843	0.479400339941722	0.0023241381277516
O00487	0.240304676260921	0.0717736220862719
Q9C0E8	0.472904647943981	0.000203418848382846
P08237	0.241168082060939	0.0707282403881624
Q99614	0.509885267163139	5.09229519263219e-05
P46783	-0.154691298088049	0.250576002689543
Q9Y5K6	0.52147984958479	3.18888758128491e-05
O95562	0.247379991945531	0.077041978331316
Q9NZA1	0.209894971173995	0.152181299344849
Q6ZSZ5	0.165596993627489	0.265963163439935
Q13363	0.273838076244171	0.0392829996327213
P10114	0.1942874803026	0.331512258252795
P07910	0.408906029772862	0.00158809269291423
Q9BTY7	-0.0700259048153917	0.698583457711704
O75131	0.577540107255192	2.55653782152732e-06
Q8IXQ3	-0.0324817735144716	0.848644908278912
O43301	0.350478042640721	0.00752241790164522
Q969M7	0.250559066733439	0.0601246086438135
Q9HC21	0.168189528073597	0.312797555008061
Q6ZS17	0.328544900244569	0.0174065457355858
O94919	0.556246961886692	7.03758498663547e-06
Q8N201	0.325851983078029	0.0133779956029715
Q9P2E3	0.075967528844031	0.628262404112774
P28799	0.186125650232666	0.165675794721108
Q9BYX4	0.745589751940509	1.20422025360724e-09
Q86YN1	0.372336115387732	0.0151734060601021
Q13310	0.161143431456531	0.231112606244625
P05164	-0.0926692691954721	0.492955933646211
O95248	0.066703400308848	0.62201807269999
Q5T653	-0.205548128342246	0.251150138026532
Q8NAV1	-0.0843683319093969	0.61453728007522
O95445	-0.0142445063849096	0.916243800574212
O14786	0.446630260466023	0.00049660102336889
Q96AX1	-0.00129649137857179	0.992363213769757
O95140	0.369107614574235	0.00472096532007126
Q15005	-0.0230428934904101	0.864901354516697
Q5EBM0	0.758435161869654	8.29482582672074e-12
P55196	0.377979809042207	0.00374542030403178
Q9UGT4	0.385350834548696	0.00307515649614794
Q9C035	0.197570479604798	0.262706358619799
Q13393	0.415437490359031	0.00219378589423045
Q8IWB1	0.318473547267997	0.0291310256690161
Q6PJG2	0.176241795640548	0.264218898570357
Q9HCU0	0.37197058118836	0.00923295747641108
Q9BTE1	-0.00862138820144289	0.949249587673401
P15954	0.154628984609635	0.250769242123526
Q969H4	0.0511837968389737	0.795897263564805
Q9H6X2	0.359223694634631	0.019472277895028
Q92604	0.418017722703291	0.0154887047106088
O60565	0.225632262474368	0.0945178156665947
Q99848	0.33489992707236	0.0301636288405689
Q96F15	0.40721701515858	0.00247616945166646
Q9Y5M8	0.310678982499903	0.0186656763121973
P35236	0.301659320715582	0.0225822909238214
Q96N66	0.347917679651206	0.00800314084934733
Q9Y689	0.194634554240452	0.320959917538324
Q9Y3B8	0.521131783035603	3.23481706220068e-05
P07585	0.29772959405434	0.0244942976466014
Q96AG4	0.453112087045604	0.000401105294091218
Q9BV79	0.0573755622534664	0.683217374289526
Q8NCA5	0.463522930076529	0.000282090289028328
Q5VW36	0.23717008797654	0.191213080539888
Q15545	-0.148330596606459	0.451276451007917
P61088	0.397264493177013	0.00221462004312727
Q16643	0.514067161771704	4.30970007358579e-05
Q96TA1	0.6345352929575	1.1567809894859e-07
Q8TAT6	0.556788903186	6.86444048088113e-06
Q9NVS9	0.409178228388474	0.0025955991385384
Q96EB1	-0.12161089054348	0.367507530278603
Q9Y2P8	0.153332577115856	0.254812465231846
Q8N8V2	0.0823222187835271	0.561786830611677
Q8N183	0.259722582317864	0.0510517348779058
P51636	0.181037416367695	0.177758829435532
P51116	0.0291599957903971	0.837409858326942
P30876	0.227397216621516	0.0889163839066638
Q9NZL9	0.477442147888393	0.000173074416915741
Q8N5K1	0.45932060935162	0.00032559714074411
Q96EC8	0.303475935828877	0.0860026965064322
Q8TAA9	0.00147819664500832	0.993928026402648
Q00013	0.193874574725059	0.148445599373237
P28838	0.632227119522945	1.32747143463054e-07
Q8N4X5	0.722133991728884	2.30007602908385e-10
P41227	-0.020029817893899	0.882432479366227
O00142	0.226505569351562	0.1441283612595
O15091	0.450738916256158	0.0141319267008559
Q9Y5T5	0.0691059370279016	0.622937937103284
P57678	0.311616751594735	0.0182938363488288
Q9Y221	0.253281820374035	0.0700310254506655
O43678	-0.00638470264474033	0.962404855179831
Q9BRG1	0.352271991405807	0.00720077605359151
Q8IZ81	0.162138689640454	0.270886179968146
Q712K3	0.378853669127225	0.00792202142526642
Q15654	0.29783165473178	0.0244429678625193
Q7Z4H8	0.577077020380089	2.61545343448818e-06
Q99569	0.422168206347145	0.0010714413502821
P38606	0.432949261634865	0.00076886341115722
Q92466	0.499274310595065	0.00016467040986819
Q02153	0.342013147784513	0.0130764803549622
Q96RW7	-0.063792537476748	0.703577840852809
O43795	0.598833252309188	8.62533558319411e-07
Q8WUD1	0.268032093109834	0.0523260201929576
Q7L1V2	0.392460724401354	0.00400564841169082
Q15599	0.403461295446014	0.00185807117285398
O95989	0.212684656227525	0.130079884285742
Q9H0A8	0.315616462899083	0.0226541716036193
P40429	-0.266467890686571	0.0451123991119385
Q7Z5N4	0.385026737967914	0.0269241436186062
P05121	0.637597111281322	1.66731338882077e-05
P06733	0.494150056976426	9.36002236934804e-05
A1L4H1	0.15598768432993	0.246578716819762
Q14005	0.161610268717635	0.22974606309353
Q15366	0.107663139486839	0.425362910052266
O94901	0.33340895902029	0.011264436485242
O60508	0.330579923662846	0.0166830237415129
Q9Y4P3	0.413813220602772	0.00137544223392186
P09960	0.505672245919942	6.01130628519974e-05
P80303	0.103939457900461	0.441639343949786
P82921	-0.0654653876069484	0.628511899420769
O43913	0.0257287534912488	0.896599739517793
P26572	0.198253965272321	0.158863066772061
P49662	0.496256684752609	8.64228433495772e-05
Q56VL3	0.629504796473944	1.55917673947524e-07
Q96SU4	0.177961731643778	0.226224070921499
P02787	-0.0180527646334349	0.89396670983567
P10909	0.135930511726558	0.313355687715799
Q8N4T8	0.365613352779128	0.00516267769650851
P23284	0.314104226082448	0.0173379227253314
O60462	0.352649890157382	0.010343313704872
Q14558	0.19786096267076	0.140117898424437
Q969Z0	0.145970734572162	0.278606391803625
P49756	0.0142278399037615	0.916341447517866
Q13835	0.532384826113878	2.02101795170102e-05
Q14314	0.474113205163446	0.000194894724869571
P51911	0.51257453979777	4.57531461576247e-05
P46952	0.200670901771308	0.134461319121858
Q9BYG3	-0.007130009237539	0.958019988885859
Q9NUV9	0.227706567740677	0.0884710431757464
Q96IU4	0.398839715909909	0.002118637206302
P13716	0.16597792814598	0.217231307092104
O75487	0.548347891555318	1.00688398839306e-05
P05166	-0.0771025766083109	0.568633661772833
Q14693	0.276591436056324	0.0761962730518406
O75953	0.527942622425778	5.76437565870828e-05
Q86WG5	0.165298303229338	0.400570348381199
Q12981	-0.155193170624932	0.352179060803209
O75439	0.186173144007662	0.165565916324349
Q14320	0.246082984280793	0.111678448959583
Q16352	0.0657742403106038	0.643165727665466
A0AVT1	0.560330578806678	5.82686213089334e-06
O95551	0.346423408529235	0.0607435656447285
Q6PI48	0.493517858559591	9.58585412891218e-05
Q9H7L9	0.23785411472229	0.222916831642697
Q14624	0.318397640580464	0.0157881034067216
P98179	0.57860024962629	2.42629175114916e-06
O15439	0.278119936083391	0.0745212638265937
Q9NX63	0.335148274185707	0.0108210037030352
Q9HAS0	-0.197404028481137	0.141054315348691
P35321	0.411271896474409	0.00148214945737833
Q13137	0.197487845056883	0.209975432125852
P22694	0.326905842696809	0.0249082928708873
Q9UI09	0.0317300836862899	0.814745451427028
P41219	0.32051981924568	0.0150668550529079
Q9HCE1	0.363895641092104	0.00539283117074121
P82970	0.741942493570995	8.2676999074692e-09
O95696	-0.160416102369768	0.41481902150709
Q6UWE0	0.040836169199862	0.762955681914107
P05556	0.282056683610463	0.0335306748943518
Q9BYK8	0.555221467804425	5.10788813005215e-05
Q4G0F5	0.471146834892113	0.000216425578789929
Q16647	0.433194509771832	0.00076298381973108
Q969Y2	0.315842245989305	0.073362850829543
O60318	0.0890816326530612	0.542732696688238
Q02880	0.325328147958901	0.0135363657571439
O60885	0.128576900121325	0.441699889104577
O43896	0.361906966003174	0.0124308334414563
P48739	0.59203319243995	1.23069508808287e-06
Q9P0P0	0.146498776495163	0.276852369735018
P55263	0.469648355456509	0.000228107948604628
Q8TEA8	0.588345864661654	1.48727986377184e-06
P49721	0.18000615814754	0.180283578459172
P30405	0.530271602851266	2.2104875606273e-05
P13861	0.19393939404125	0.148307313870879
Q9UKG9	0.355631178091071	0.00663065524165374
Q9NX55	-0.0782108421658488	0.563072368935515
Q16832	0.0807881773399015	0.676968975321695
O00231	0.377442878175868	0.00379894403485144
P13995	0.352284901067246	0.0410178006566242
Q9GZN8	0.210330843116329	0.13448541817782
Q13523	0.116646140129681	0.387531034821652
O75339	0.416658564470973	0.00126418573613634
Q9Y5X3	-0.170609969623543	0.204488565167304
Q9H4H8	0.374897412609071	0.0203883645593146
Q8TB36	0.53310646600677	1.95983889841559e-05
P49736	0.503192351584967	6.62128533660876e-05
O15247	0.361880377938002	0.00567429466775341
P61916	0.195754334894577	0.144474058297516
Q93045	-0.197510558379879	0.14083558154816
Q9NZN5	0.330211002112023	0.0121207803463806
Q86VB7	0.216694485663388	0.105433409943218
Q8TF65	-0.0423796070574055	0.787288032800359
Q4V9L6	0.37218045112782	0.00436037084282222
P49902	0.264750206642982	0.0465682336312739
Q9Y2I8	0.0156538648517258	0.907991124846758
P63167	0.266336058247815	0.0452227962220045
P30038	0.431476770057788	0.000805032991078339
P40227	0.439248096163278	0.000630127407846464
O43681	0.60110192869035	7.64674258782181e-07
Q6P1M3	0.424357831618183	0.00509638730765573
Q6UY14	0.371597096188748	0.00442689856971693
O60684	0.247423348804355	0.0635124646334154
P50613	0.24575807334428	0.207460160077511
O75015	-0.0718111269280346	0.627651834877894
O60504	0.387366511015377	0.0029114578480741
P49005	0.339017955525363	0.0431079895065175
O00116	0.357943865404888	0.0062614573493715
O95295	0.074448604130505	0.582054070961789
Q13557	0.416658564470973	0.00126418573613634
Q2NL82	0.504910063464008	6.1930371272266e-05
Q6IC98	0.483797980316215	0.000279514718919725
Q8WVV9	0.196117197533953	0.143716610504539
Q8N8S7	0.545148118083142	1.16111736419411e-05
Q13277	0.0852216748768473	0.66026543629102
A7E2V4	0.272393048128342	0.125125877647187
B0I1T2	0.254614400145315	0.0559608659719689
Q5TA45	0.140738714300989	0.399342072062287
Q8WUY1	0.405840315506572	0.00173543526070617
Q8N9T8	0.306254002413529	0.0272373313150992
Q86UE4	0.453832442306086	0.000391594776667922
Q15287	0.235484623464319	0.111064148193357
Q14690	0.368060447032678	0.00726261459458604
P02675	0.0835858626890285	0.536468693421116
Q92523	-0.125792811839323	0.421528605081307
P52888	0.450734127288049	0.000434008615086979
Q96A26	0.630454862262937	1.47430755377069e-07
P11678	-0.0976923678948655	0.469708861931001
P48634	0.22755189707488	0.0886934874674083
Q15042	0.0127052036652843	0.925267390921132
Q13283	0.293788789719505	0.0265468826678448
Q9H9Q2	0.390348247880623	0.00268347410045098
P62851	-0.0582735096055595	0.666777758188794
P54922	0.206273687605838	0.138373453057296
O15270	0.41261404382001	0.00142490450568615
O43157	0.017966672121132	0.903528436527927
P51153	0.243360178930365	0.0681286175488924
Q8IXH7	0.157186841761374	0.242920108586793
Q9Y371	0.415868541401179	0.00129423665837193
Q86X29	0.23681664247702	0.0877623956616915
Q07666	0.244599653500088	0.0666928763852017
A6NI79	0.357900254001532	0.00850817374401
P53621	0.134826362602407	0.317339444214953
P38935	0.734482758620689	5.73182298653167e-06
O76003	0.548801634121769	9.86621619718199e-06
Q9ULS5	0.405931934864237	0.0114497117409735
P09429	0.19886888483855	0.138068769583579
P35914	0.39325478754918	0.00247664932956727
O60493	0.543259492203759	1.26215626804853e-05
O75832	0.490932665091185	0.000105623382038106
Q9NTK5	0.670069681116784	1.19280062446923e-08
Q9H9H4	0.270102090564802	0.0421550320330772
Q8WTX7	0.345674486803519	0.0526424161803154
P50502	0.623754195251009	2.17917117981075e-07
Q9Y5K8	0.242849503345828	0.0687272985670982
Q9NUW8	0.123167878751714	0.524428208291811
Q7L775	0.409343200740056	0.00427523324531626
Q8NB16	0.477197221383268	0.00121397253586414
Q02318	0.465741729346473	0.000502443847726425
O43752	0.342738205365402	0.0183564684715234
Q9NP79	0.263490520313395	0.0476601455790164
P61604	0.726786582783259	1.54767837252223e-10
P02647	0.0389760522477499	0.773459381554072
P07948	0.238210986999195	0.0743597310811862
Q5BJH7	0.186878401193849	0.29771298225458
Q9Y3C1	0.207834349635984	0.139279228676386
Q6PI78	0.294488470670339	0.0261722503968419
Q5HYK3	-0.106768554510352	0.451233422880461
P28066	0.340355881828771	0.00958235134258769
O43293	0.233709831905278	0.0801701028630465
Q9NQC7	0.101930501930502	0.554156456962591
Q9UBI6	0.434159779842343	0.000740234540708002
Q16401	0.430881925998943	0.000820074609009993
P51784	0.452497976933186	0.00140595346141962
P53004	0.534654588541899	1.8343319952022e-05
Q9Y2S6	0.302960222016651	0.0384534592130345
Q13423	0.0320871215016108	0.812698357410017
Q7Z422	0.211903893857334	0.17791344926283
Q6UW68	0.431645816684381	0.000800804022553144
Q9Y2D4	0.077054898854068	0.583411679156636
P47755	0.244153824516802	0.0672064847417942
P21128	0.364457254717704	0.00790043506835497
Q9NSA3	0.448252227917439	0.000762590190354421
Q96S59	0.193336143266413	0.149597992272775
P55010	0.373430132188686	0.0042208113233503
Q9NRS4	0.672516088250921	1.81127308575856e-05
Q16527	0.449950575002215	0.000445375425106411
Q6YP21	0.363387679177153	0.0249275847643135
O43707	0.521268493529897	3.21670492838935e-05
Q8IYJ3	0.315900887569861	0.0287218618593491
Q13573	0.173789035850138	0.196054755017293
P28482	0.581300753310996	2.12194494091045e-06
P06703	0.62764354331181	1.73891517154037e-07
Q5W111	-0.0880048573664853	0.556379400394106
P48506	0.745377647518907	2.921595516594e-11
P46778	-0.154070521130412	0.252505600849805
Q92769	0.26896339391971	0.0430639883273328
Q6Y7W6	0.186740349791112	0.164257785571075
P22314	0.607253991879375	5.49035356196599e-07
O60437	0.470847512806028	0.000218714538863661
Q9Y2W1	0.266824391148448	0.0448149700471168
Q9BX70	0.199047380990767	0.266779896863031
P50750	0.160962072155412	0.27976270221467
P18858	0.270491006319883	0.0418482226054071
O75822	0.415123083022859	0.00132317854127327
Q9NYQ8	0.6468734644662	8.98149793690383e-07
P16885	0.154083005675412	0.25246669544526
Q9H5V8	0.32664283887531	0.0680505184025638
P23634	0.515265938753131	4.10675160134352e-05
Q8TDB6	0.623312645569589	2.2352901465543e-07
Q5VTR2	0.303234588867376	0.0218520758562451
P00973	0.538397965276727	1.5609584828054e-05
Q9P287	0.404209187529782	0.00483473689962894
Q9H4M9	0.367731899391875	0.00489073467728222
Q96SI9	0.530852500763009	4.32865218201918e-05
Q8WXF7	0.34164956216757	0.0187547195542335
Q96AG3	0.076225475802209	0.653863954499509
O95208	0.333706062915643	0.0111875980278622
P26651	0.139592173197201	0.47866212843785
P18031	0.468967752636511	0.000233601658979818
Q6ZRV2	0.345410941145968	0.00849948656996946
P30153	0.20086869409052	0.134069716622775
P10606	0.0273874925948092	0.839738498194905
P50440	0.714590625800393	2.68698651249808e-09
P35749	0.596976227979402	9.51233160296077e-07
Q8TF64	0.40497253541486	0.00474769772227398
Q13190	0.0678702234596178	0.61592372983975
Q96PU5	0.313720727032196	0.0430544749929638
Q14166	0.646322888998415	5.62511722180137e-08
Q9Y4W6	0.604719000427781	6.29871727123525e-07
Q08AF3	0.434217562566125	0.000738892361362745
P57735	0.424793388429752	0.000989260350530786
O75170	-0.112061010693155	0.448265746529968
P50151	0.300807080379716	0.0229858700618978
P27987	0.367652055987474	0.0152900250409409
Q53H96	0.459212798480944	0.00171540135355732
O15075	0.401789042169789	0.00194884787886362
P37235	0.295115706229338	0.0258401942353173
O43615	0.474393882704329	0.000192962344499761
Q86TX2	0.265537643163437	0.0681361504891798
Q96GQ5	0.400322626919448	0.0029760820690727
Q15554	0.108966324438271	0.546089943785997
P29083	0.0788775510204082	0.590073371838139
P62826	0.521682765081228	3.16239030665608e-05
O15258	0.205270322939411	0.1255753728378
Q9UI26	-0.0317007556592752	0.814913660003058
P18085	0.0548686619961524	0.685200117772014
Q9NYB0	0.33053119705644	0.0156363605772192
Q13683	0.497553071076414	8.2260961416863e-05
Q86WA6	0.32030984139421	0.0151369375799007
Q8N138	0.200672268907563	0.162312026943198
Q15075	0.266951899951553	0.0447089804351318
P50454	0.362404796819728	0.00559983835486353
Q9UH99	0.409301572083379	0.00156992173151222
Q8WTT2	0.211000474158369	0.209992999945666
Q92599	0.355492172746931	0.00665344008724977
Q8N357	0.10497107854945	0.458932341311087
Q4J6C6	0.0591255759444486	0.706457988267244
Q13232	0.525198509431559	2.73439403117121e-05
Q8WWZ3	0.208274235748723	0.123468892985355
Q6SZW1	0.00770068137544801	0.956356933352105
P30740	0.537570287377543	1.61793015529847e-05
Q8N2U0	0.079560566770749	0.595005631659936
Q15070	0.0836803811423896	0.53600643706625
O00584	0.26781740255488	0.0657151153657271
Q9BUF5	0.386912768448926	0.00294761750225283
Q9NVR2	0.395615226550504	0.0336471653366162
Q765P7	0.151989162379615	0.431239406108527
Q9NPB8	0.334802618961094	0.0109079060832752
O95163	0.587976016853022	1.51560420861441e-06
P26006	0.406481931829103	0.00170362439222942
Q9BVT8	0.181612484224367	0.197559186321284
Q96JB2	0.250789998513804	0.0598809827326026
Q8N3F0	0.59104783574403	3.96416954539236e-06
Q9NPI1	0.404125286478228	0.0177687569918055
Q9H6R3	0.279292312845074	0.134999997317008
P53384	0.244939924398754	0.077110171746948
Q9UJ41	0.292642319539569	0.0352646574745121
Q9NRY5	0.363244470846526	0.00548240657426204
P53680	0.0507867572591278	0.707527267617076
Q9BX97	0.301063071396864	0.0228640102406927
Q9NPL8	0.445560759080392	0.000514204123659705
Q15637	0.180462825296488	0.179162378997506
P56545	0.0974296946070367	0.487657506817981
Q16576	0.258175336385794	0.0525001859923393
P46459	0.578174630112079	2.47781996215651e-06
Q9NQZ2	0.154175242043185	0.252179386487902
P53367	0.343564645433759	0.00888197483780924
Q5T4S7	-0.0087835867267725	0.948296083292369
P53814	0.539093516623744	1.5145249385472e-05
P25786	0.0020418084599931	0.987973300634309
Q6NZI2	0.385856883588281	0.0030333096467143
Q9Y4X5	0.213100408822631	0.111481289416166
Q7L2E3	-0.114364994768029	0.419491399288331
Q8TDP1	0.252772432552779	0.162776461092415
Q15124	0.594166261857993	1.10181019553263e-06
Q9NVD7	0.514025507421677	4.31691546013431e-05
P13611	0.37669745603968	0.00387437109266691
P12111	0.150869403344761	0.262615484952147
P07437	0.385032977816489	0.00310170206771148
Q6FI81	0.60428786796199	6.44682420520686e-07
Q86UT6	0.654868409497245	3.27019679761758e-08
P29508	0.582748618637222	1.9738312988307e-06
Q9Y6Y0	0.315278160979536	0.07880457668207
P50552	0.347005917474741	0.00818067346251039
Q16610	0.291988073472713	0.0275318093315305
Q9P2E5	0.0317773127179421	0.870014767281706
Q9H0B6	0.279672004217565	0.0351225804155283
O75368	0.45979581939559	0.000320388185931256
Q8N3V7	0.464582625862716	0.000271990005615176
P62330	0.414793450436089	0.00133616038752924
O15344	0.468311970374721	0.000239008924196818
Q9Y4K3	0.192732058888008	0.23978998733921
Q7Z434	0.309178117708063	0.0192741667708454
P12081	0.452926211566202	0.00040359313012783
Q12893	0.00853718612720462	0.959429423910319
P40937	0.216640198087629	0.105522838686334
O15234	0.168114973262032	0.349690992528837
Q5H9R7	0.240548380585352	0.0714773143995841
O75147	0.456072874493927	0.00352278907895644
Q7Z2K6	0.657013677664068	2.84618330927601e-08
Q9H000	0.0112516519506037	0.94291222341032
Q96EK9	0.0485557866056255	0.757168136630867
Q6N043	0.239491936993929	0.179479264657971
Q9UKV5	0.0962566844919786	0.59412243167009
Q9Y6W5	-0.164970506601855	0.220074677857654
Q8NHV4	0.283274993596858	0.0418549245524476
Q12849	0.360421966957597	0.00588594125065856
P84022	0.566032576807474	0.00169166469809046
O95429	0.345006401056498	0.00858204537065851
B7ZAP0	0.252774447764362	0.0797180869497639
Q9NWV4	0.418434314844846	0.00119891356763461
Q8WYP5	0.232109313573191	0.0977672912288734
Q02252	0.120497156114409	0.371943923093714
P11137	0.542100145843461	1.32815659593289e-05
O43866	0.212468219045271	0.112572087119023
Q13242	0.449644309825528	0.000449891276777748
Q9NPA0	0.281037808626734	0.0342033295557405
Q9BZK7	0.571243376458466	3.47462745628458e-06
Q86Y39	-0.0655982110354019	0.627813840478211
Q9Y4C8	0.420908593322386	0.0257162496844603
P84098	0.0164314303792376	0.90344206644043
O75817	0.220457967311332	0.217635591950777
Q9BYT8	0.370098406206388	0.00692208462296835
P14317	0.625613767928002	1.95702868958279e-07
O15067	0.451376622594067	0.000424885245818101
Q9UQ16	0.278120796704646	0.0361913912911933
P62318	0.18403396839341	0.170568032217421
Q9UNI6	0.179107799528603	0.343629980875234
O95613	-0.0408548562279487	0.794773190034616
P25815	0.309066699074645	0.0193200032728379
Q8N668	0.101058226900833	0.454467687043786
Q8N1G2	0.0234653529526155	0.862448299962937
Q9UHB6	0.553344568317345	8.03602407195078e-06
A8TX70	0.0897518285285021	0.526893242865768
Q15019	0.315204357630489	0.0169289339245958
Q9BWF3	0.295801404579756	0.0332458573138793
Q8IWS0	0.462316706258861	0.000559545512686117
P35270	0.331107798712092	0.0118751573982359
O00505	0.322837836029465	0.014311472905879
Q6P6C2	0.140364208806814	0.341320324484321
Q9BYD1	-0.202612881636475	0.250471973728556
P07858	0.517907499288183	3.69027297267518e-05
Q96BY7	0.142068288140246	0.34079893328868
P52565	0.561149913965883	5.60858450957758e-06
Q9NZ01	0.523910612783306	2.88454414523978e-05
Q9H0C8	0.305984540382752	0.0206251964528825
Q14451	0.536978143606163	9.96665030739891e-05
P21281	0.477490035641374	0.000172777510242342
A6ND36	0.479962404754578	0.000158066574494407
Q9NQ66	0.115771050815976	0.391126215389574
Q9HBR0	0.0450486947280873	0.739327401239818
P28331	0.0631664235942311	0.640644958075449
Q9BZF1	0.220373041238484	0.0995087649306319
Q9Y696	0.3572782810665	0.00636582100185279
O15321	0.31480011056663	0.0170782510905489
Q6DT37	0.261158200921099	0.118459123749531
P47897	0.23118558420256	0.0835821761238263
Q96GD0	0.13463844689923	0.318020642872639
Q5EBL4	0.272986550135268	0.039922970712671
O75165	0.528093349112381	2.4228810264333e-05
Q8WUX9	0.308693889509937	0.0259740355736133
O95999	0.456374675524362	0.00126311284626181
P11182	0.0495219575433479	0.714496444145131
P62269	-0.0616745799047124	0.648568867400776
P07237	0.582184122939191	2.03039103940388e-06
P61106	0.502212068350968	6.87772759972533e-05
P09012	0.213644466163088	0.110549066872987
Q9NWS0	0.0990315698806798	0.554161447363393
P27708	0.363886818328756	0.00539403619770206
Q9NVX2	0.217269743684992	0.166925464263175
P50213	0.659320359235761	2.44835456181217e-08
Q9Y3Z3	0.382576003915185	0.00331384205123488
Q86Y82	0.331059182127599	0.011888362082464
O14519	0.0587892144153487	0.664004102927822
Q9UBQ0	-0.198447552455418	0.138922598935031
P08253	0.0923999352292116	0.494219122592861
O43169	0.369670550535502	0.00465300583116376
Q15758	0.426737968138558	0.000932091784054913
Q9H6W3	0.0898876404494382	0.543468715213137
Q05707	0.405632707350173	0.00174584143500394
Q13488	0.104845243937741	0.437648505926227
Q9H9A6	0.373308484356608	0.0042342212203814
P60709	0.0848526101931484	0.530289737666842
Q04637	0.639582557595168	8.52723911843891e-08
Q92625	0.300606164091181	0.030359862021643
P24593	0.493191870923908	0.000427849709603662
Q9UKM7	0.0795559666975023	0.595026992084411
Q9UJA5	0.371932840240219	0.00438850080825377
Q15814	-0.144970224788097	0.305168791882222
P49770	-0.0610607853067583	0.651840362932494
Q9NZ63	0.510884334288822	0.000243161786142614
Q02338	0.313261602281566	0.0176568500423745
Q05655	0.343575784036369	0.00887962321704235
Q9Y3L3	0.343672933864743	0.0135418706401235
Q9Y3B2	0.0366560892876682	0.827048689287048
Q99674	-0.0177809388335704	0.916809764600855
O14641	0.11956867398249	0.423405920041007
Q15904	0.520523083473245	3.31660968516385e-05
P60059	-0.191402883580163	0.319915252866452
P25774	0.275150709794516	0.038313087924243
Q9P206	0.195728281886068	0.182453873341907
Q9H2M9	0.328579762926193	0.0125787942842196
Q6UXI9	0.419302566761732	0.00116811422296716
P15924	0.520928876468386	3.26187287276159e-05
P35612	0.380226904376013	0.0129964752098339
O43823	0.155117651197736	0.249256557409752
Q8TD16	0.641820067409904	7.43567285546989e-08
Q8ND71	0.376274210345999	0.00391778415054688
O00401	0.296099434792209	0.0253265495094894
Q9H9B4	0.385972873132708	0.00302378952680354
P49795	0.212471131814122	0.176728002372501
Q9UDT6	0.346762170949556	0.00822871087100199
P04114	0.324677616546438	0.0137352794349855
Q15417	0.281278864420914	0.0340431819371879
Q9H1K0	-0.0822660098522167	0.671383978788779
Q15050	0.117751934940057	0.457675795160585
Q13443	0.397919333720472	0.00217425798887138
Q96EP5	0.301085723703745	0.0228532533558646
P60604	-0.108734081386824	0.429400078642868
Q96ME7	0.490672359038346	0.000221658136677944
P61962	0.225884262818789	0.107361694612575
P06576	0.306114181437436	0.0205688292331945
O00170	0.51473853145467	4.19492847354869e-05
O43765	0.463612646104525	0.000281222125716003
Q99584	0.354372944397769	0.00683940418599355
Q9H5N1	0.250085080309524	0.0606271529886955
Q5NDL2	0.503702743499233	6.49127672585364e-05
P36551	0.509544644304003	5.16148295088453e-05
Q9UDR5	0.628131583541687	1.68999050701939e-07
Q9UNE7	0.614030825099006	3.78054619505892e-07
Q8IWA0	0.0874418616433112	0.601654119366669
Q8N1F7	0.397219206744014	0.00221743586065227
Q15477	-0.240843974975788	0.0711192252748358
O75955	0.390153786780715	0.00269784403015489
Q9NUQ9	0.222776852766058	0.0957789625769122
O43716	0.0397131172530949	0.815477004883094
P24752	0.467741677104239	0.000243803826185507
Q9BRA2	0.361946587152395	0.00566484673626142
Q96EX1	0.122126631792472	0.408284352222731
Q92888	0.427087553328586	0.00092213582266934
O96007	0.282674575044816	0.0331281329527327
Q9Y3B3	0.22187651931925	0.0971629787422622
P60520	-0.0511363636363636	0.777472624162327
Q9ULZ3	0.644131516345853	6.44700385084461e-08
O43447	0.371048643656696	0.0067681175334412
Q8IU89	0.720569062562305	4.93062988535648e-07
P54136	0.381771922599394	0.00338600582832165
Q9H6T3	0.0917208187896182	0.497411669991302
Q9BV38	0.321010842653462	0.0203218239954699
Q7Z460	0.218512997153183	0.10247140219848
Q96J02	0.0976842925201093	0.469745755791498
P51659	0.260383412775898	0.0504430976273483
P78527	0.49342062721152	9.62102715271787e-05
Q6NW29	0.184167919817545	0.215261923145836
P11532	0.582943073434609	1.95469093792174e-06
Q96HW7	0.0133534283420845	0.921466208837332
Q9NP97	0.0930364465422838	0.491236568475745
Q00796	0.609431210820798	4.87473965717539e-07
Q92820	0.418431671286042	0.00119900844528601
Q8IWU6	-0.118773946360153	0.547190486882738
P04921	0.0945450567700634	0.572336938349772
Q8WYJ6	0.164610459061411	0.243556576212823
P08238	0.430529898135688	0.000829095153309491
Q12979	0.405062471106943	0.00177471161306117
P62487	0.229612299465241	0.19864627738942
O94886	0.103488796907098	0.514273142687058
Q9BR76	0.566099497947611	4.44364093798683e-06
Q8N4V1	0.0973246260924074	0.471390537543994
O60331	0.528847317286657	4.68307978676674e-05
P78406	0.41504878056931	0.00132609486007062
P04049	0.110377243901141	0.486510539828204
Q86W92	0.553394911974321	8.0176374741515e-06
Q5M775	0.247160057722579	0.0638037671805344
P31930	0.0487125055267831	0.718968831836849
Q9BVG4	0.488243587106932	0.000116741802572142
P35610	0.151320693646155	0.261173983183351
P30041	0.69564090135384	1.90289756573919e-09
P50993	0.570595193800508	3.58483719456306e-06
O75347	0.564293701747718	4.83970005666209e-06
Q9HC07	0.319096710921975	0.0211250341344336
P63104	0.597342408351315	9.33094326884312e-07
Q71RG4	0.400100277155245	0.0210496999143859
Q14247	0.822233025873413	4.45371466284824e-15
Q96LD4	0.418389836221565	0.0012005108089087
P82979	0.296326305764167	0.0252093180117772
P20618	0.266323107903831	0.0452336528362305
P20290	0.053802648174418	0.691006169873635
Q6P179	0.77865580776519	6.70021659893869e-12
P02745	0.132010806445127	0.346054890279025
O95197	-0.0350666817955327	0.795664651170228
P23297	-0.08939018264904	0.508448749640705
O76094	0.335072765102927	0.0108399364524312
Q9C0B5	0.376317799847212	0.028266979161122
O75410	0.449381757191751	0.00045379561745638
Q96RR4	-0.0606944613763453	0.702589827338426
Q5VWP2	-0.153401370954852	0.303265041118389
P30260	-0.0571240975186731	0.733365742408263
O75436	0.202340244077952	0.131183125746789
Q8NFV4	0.240086856507677	0.0720392853986658
Q96RQ9	0.641029382887735	7.80543353450156e-08
Q96A49	0.136446871768301	0.311503701371403
Q9Y2R5	0.29459381373326	0.0444204330992895
Q9BY89	0.225917309263807	0.107308919972054
Q6PCE3	0.352416325457759	0.0103975678015065
O15372	0.111006676839165	0.411042913808255
Q9UHD8	0.121896674917402	0.366374341094167
Q86WB0	0.102535644156066	0.469476634349003
P13284	0.349111179576228	0.00777582494232134
Q12882	0.564696731613089	4.74855777771942e-06
P42285	-0.119364770764359	0.37648755562603
Q9BVK6	0.38946686132916	0.00274915399340841
Q9UKJ3	0.0951974387206814	0.502017970347684
Q13362	0.0581124004591602	0.667645175013782
Q15907	0.298220595841453	0.0242481861959102
P20592	0.725124781227718	1.78458426237939e-10
Q6P4A8	0.299460387976638	0.0236360078655497
Q9NVP1	0.398774895124392	0.00212251253744529
P09234	0.258758710231507	0.0519501874696757
P63165	0.430904848327716	0.000819490316564814
P20020	0.438542190013666	0.000644460508559095
Q9H9Y6	0.0918925489997004	0.562733377055662
Q9BQE4	-0.00327332242268836	0.980720528180329
P62937	0.550018638264984	9.34128870754834e-06
P61956	0.311970313275229	0.0181552898792647
Q7Z7F7	0.117718508172421	0.475399856394298
Q9GZT6	0.229018492176387	0.172739802883842
P62249	-0.118815732043371	0.378702477209214
Q14116	0.557761177172937	6.56369628479346e-06
O95394	0.528490859865323	2.38276596892981e-05
Q13011	0.504067412353535	6.39983007007155e-05
Q9NR19	0.442561366465159	0.00101902958010722
P17931	0.623709589946426	2.18477965624944e-07
O75923	0.385266092726178	0.00308221388291626
P48681	0.505283116714744	6.10346582165757e-05
P04003	0.169532092046955	0.207405495039457
Q04726	0.583424046578011	5.64472103109403e-06
O15533	0.565664096605534	4.53627444966678e-06
P53990	0.518166793361298	3.65156640169323e-05
Q9Y4K4	0.10091613812544	0.514531419544607
P46939	0.459770860547535	0.000320659871124335
O75886	0.177255195159148	0.187145047523499
Q9UHB9	0.253569055793205	0.057011133423619
Q8IVP5	0.132631822386679	0.374148972759956
P43251	0.265326798021801	0.0894681832504073
O00562	0.269275961486776	0.0846255464324739
Q9BQ61	0.102087114337568	0.449863407630068
Q2UY09	-0.095478852698104	0.479879787406122
P62837	0.393741851613418	0.00818443510106052
P61019	0.520637184818525	3.30113364003747e-05
Q96GM8	0.409956922892426	0.00421230347879505
Q5JSL3	0.481013894230801	0.000152164800843544
Q8IZH2	0.246184713295924	0.0785272049188251
Q0JRZ9	0.22787456520804	0.0882299281904483
Q8NI60	0.498068262883756	0.000171758632126577
O75663	0.221743220311965	0.0973692041159596
Q14571	0.129477054547008	0.360278469462473
Q08170	-0.0496840058337385	0.713602232988078
Q9Y263	0.68330389417324	4.72062822244735e-09
Q96RU3	0.570442392132359	3.61128805759301e-06
Q969T9	0.298850574712644	0.122390211721437
Q13057	0.502066149777377	6.9166715362168e-05
P57740	0.419322951326348	0.00116739974433526
P40616	0.0240803759646805	0.858879415948574
P53602	0.507438016795429	5.60898247641423e-05
Q8N766	0.136027743852256	0.313006415732281
P36969	0.266833039256158	0.0448077749408682
O75818	0.109576005969722	0.478909979118643
P54727	0.591796718684758	1.24582031653615e-06
P15309	0.430351906158358	0.0139482245514385
Q9NPH0	-0.158204462956828	0.421365237420931
P17568	-0.00431055438127888	0.974613121726895
O75084	0.64331086336531	6.78291668388948e-08
Q9NZN4	0.265430798433838	0.0459868603283318
P19320	0.316561844863732	0.0209217936386889
Q9H9J2	0.141016707467996	0.295420059012702
Q99986	0.26336941739379	0.0477662126088542
Q92692	0.23214180223644	0.166796862386663
Q8NHP8	0.132037817270362	0.345955341609771
Q8N9N8	0.391376577420277	0.0094524757938601
Q8N4F0	-0.0848856897576896	0.533926435216108
Q14C86	0.449521957779434	0.000451706929168498
P00491	0.607237194643917	5.49537436278915e-07
Q03426	0.432398269751126	0.000782222324735535
P21399	0.500964203018346	7.21738117013532e-05
Q96CX2	0.326268027872306	0.0132533504878388
P13591	0.54472084984564	1.18329570279645e-05
Q9Y617	0.584864689677524	1.77463957326846e-06
Q92905	0.00771424873591092	0.954583586412234
P57772	0.447901474874677	0.000476389407979743
Q13201	0.134694351688991	0.366698123433637
Q99543	0.253308289934261	0.0700007662851207
P15586	0.015363173832067	0.90969254127158
O94822	0.101638334778128	0.451868530829921
O95260	0.384190313050224	0.00317306222186117
Q8IXS6	0.0665024630541872	0.731783933522427
P29034	0.617254342753435	3.15595537633349e-07
P01903	0.556527944519288	6.94731358471133e-06
Q9NZT2	0.279014746540962	0.0355722003573474
Q8WUH1	-0.0284114649608988	0.875284454058759
Q86T65	0.31351263343703	0.0300177729190783
P42345	-0.0108258784383196	0.936296813546753
Q8TC12	0.355610294388124	0.00663407400147455
P00749	0.496717008883634	0.0015131752802238
P34897	0.560094634741586	5.89116969330225e-06
P61313	-0.115828364013482	0.390890151330949
O75781	0.624718445740008	2.06118533809862e-07
O94911	0.490938974262836	0.000219651586108598
O43396	0.615787256432847	3.42714079245703e-07
Q7Z2T5	0.289989327641409	0.0370374441757281
P14735	0.417443161134375	0.00123496254845005
O95319	0.13853322528363	0.381610290824737
A0A0B4J2F0	-0.139003729567474	0.351421737402055
Q9UKX7	0.403694701232922	0.00184570600169704
Q9UEU0	0.0808038247450422	0.550161371176353
Q12769	0.257555379139647	0.0530898533000553
Q9P270	0.246839956440025	0.0641593681604969
Q9UBL3	0.457228046923637	0.000349463533436312
Q9BU89	0.215365668147354	0.107639249813158
O75962	0.45941324955177	0.00102078604720208
O94973	0.484458563856341	0.000134214446099738
P14324	0.498752228425934	7.85759675231777e-05
Q9Y678	0.301058192839846	0.0228663274772212
P53801	0.228418640183346	0.193828588162789
O75879	-0.14652295256379	0.380048527806098
O60232	0.29732620336471	0.0246980662699085
Q96CN7	0.4719341457091	0.000210508895804396
Q9H5V9	-0.0255550416281221	0.864611693758799
Q8NFF5	0.348426410748355	0.00790554926228957
Q13643	0.4164519436103	0.00127198409628649
Q9HA64	0.513263437704115	4.45090324613016e-05
Q7Z3B4	0.189832596600944	0.157259136199432
P55083	0.140299136315029	0.29790910059795
P05067	0.51062921540169	0.000109876534440704
Q04828	0.627074442863917	3.28020380844085e-05
Q9UPU7	0.183308454943359	0.212353209931397
P02790	0.0564211641841491	0.676776724513
P33993	0.419283746776679	0.00116877421185632
P11388	0.351417922725479	0.00735237585273536
P49006	0.272815659839253	0.040052435263988
P05386	-0.0309183127846009	0.819404339574568
Q9UHY7	0.255728779609723	0.0548585498468621
Q9NSK0	0.219514171612044	0.100868387652188
P54105	0.385490753911806	0.0168419115713464
Q96Q80	-0.144854738133657	0.310494212628393
P09936	0.645060928182525	6.08550176219885e-08
P04062	0.250741432615785	0.059932152042336
P24844	0.472201066322469	0.000208536738572587
O15347	0.292594393282821	0.027196807286867
Q14012	0.398032417064116	0.00316087302714807
Q7KZI7	0.4284556800176	0.000884086899618192
O00567	0.340987538687482	0.00944081392805138
Q9H6K4	0.245159775941883	0.079818679822341
Q9UQC9	0.687214390249107	3.55643720494767e-09
O76021	0.448031113507058	0.000474370719064187
Q9BVJ6	0.16781449014535	0.212114075439968
Q13576	0.46854438815004	0.000237079595711194
Q14746	0.15080702672081	0.262815146433992
Q6ZNW5	0.0250369782622613	0.856020074135067
P53609	-0.0488645691566032	0.770796543197662
Q9BVI4	0.175541125541126	0.199868354568251
Q9Y6H1	0.386122409345635	0.00301155508862673
P04080	0.281936184386141	0.0336096494767386
O00515	0.570780399274047	3.55301906429735e-06
Q15526	0.326872999230609	0.0180207625940643
Q12933	0.241803279569919	0.0841655099500164
Q5VVQ6	0.163968547641073	0.270758970029934
Q06546	0.184931284940914	0.168456564500443
Q15003	0.472929394477822	0.000203240946902618
P48643	0.31303276976815	0.0177443198752708
P17813	0.0640647587078415	0.668782865076297
Q92614	0.465773182755267	0.000261036266205809
Q15041	0.443662999438545	0.000546836920777497
Q9Y3D6	0.463173929795913	0.000285490760469148
Q9NUP1	0.18275806199843	0.17360345959126
Q8WUI4	0.169612081011109	0.308662674576681
P49755	0.28243606839881	0.0332830353234696
Q9NTJ5	0.367729285034696	0.0048910623458
Q15311	0.00153678683520951	0.991373012633045
Q9P032	0.129459400306413	0.43854589530873
Q96DH6	0.522962242748339	2.99994105598718e-05
Q96AX2	0.112829088377324	0.531863833987895
Q2KHT3	-0.0618792971734148	0.728101095063719
Q9BPW8	0.566971882343408	9.04685859834947e-05
P24666	0.191479362840938	0.153622937717182
Q9P1F3	0.253370934321915	0.0572119738651031
Q04760	0.476462104455761	0.000179254122161193
P29972	0.398768433202462	0.00212289921166785
Q15653	-0.146333134124477	0.300595569873629
Q13769	0.198160124695626	0.159064394190382
Q5THJ4	0.080295566502463	0.678834388107278
Q16644	-0.0294342925921873	0.860748191875567
Q96TA2	-0.114285714660913	0.397273396894392
Q9C005	0.25638179800222	0.0665573620349486
P02788	0.0683877031869015	0.613229110130847
O75688	0.419403330249769	0.0033410632597653
Q9NYL9	0.11848970999579	0.380021391893215
P55786	0.462767596767675	0.000289496862160529
Q9BXI6	0.463797238851235	0.000279443510644071
P00390	0.752730694253005	1.45158568824107e-11
Q96GS4	0.08823359367163	0.555349769604464
P62714	0.183689399053371	0.216477236655737
O95926	0.178516141339254	0.252067014548902
Q9H3G5	0.0147463944255388	0.913303880015021
P57737	0.315891818355876	0.0166775636621175
Q9Y3C6	0.24120831151528	0.0706798296135109
P46734	0.318619348733209	0.0157113974829964
Q02543	-0.233317128626831	0.0806935772573257
O43181	-0.0786880995592429	0.560685369818277
O95782	0.511984445398001	4.68442304956758e-05
P07738	0.4636351860392	0.000281004394334558
Q15147	0.558243183473489	0.000122245284488133
Q9H173	-0.206222155688747	0.184590052832029
Q02218	0.405030060923625	0.00177636523097603
P61599	0.0160744746043909	0.914598230458311
Q96P70	0.383250417734005	0.00325436916727381
Q96RS6	0.356727325807235	0.00645335893290626
Q6P1N9	0.326570298998256	0.0131634187172263
Q5T5P2	0.584429895944477	1.81396773934362e-06
Q16881	0.807732819214475	3.14144106205304e-14
Q15084	0.500956085176403	7.21964036888096e-05
Q15942	0.468578836739369	0.000236794845609201
P09493	0.536055744893427	1.72719742962793e-05
Q99633	0.187215175702605	0.330815904263602
O95347	0.469498399146211	0.00044591232344538
Q7Z2W4	0.398865662176748	0.00211708776923153
Q9NZC9	0.492562266615993	0.00359091157920874
Q9Y512	0.136737178853042	0.31046556937653
Q9UHV9	0.391825756235988	0.00257649463473042
Q13451	0.321623023074929	0.0147031956566254
P62495	0.222207817929728	0.0966519011375771
Q15021	0.303868030050753	0.0215641286895347
Q08AI8	0.400826616681682	0.00852402711471544
P62244	0.12594393135767	0.35055450741193
Q96M96	0.297478492547506	0.0400330590159884
O76062	0.457333740575642	0.00342141462156473
Q92747	-0.0225891656298395	0.867537382355027
Q709C8	0.503775972303413	6.47281751619124e-05
Q9Y6C2	0.516860851455782	3.85039339049156e-05
P04275	0.132724002574844	0.325013585690617
Q5JRA6	0.259220846703856	0.0515178250334972
Q6ICG6	0.509436395881277	0.000114724226987926
P06732	0.243845316248307	0.0675637449931925
O00186	0.316802801964479	0.0163493764917653
Q16186	0.343942439304299	0.00880251493850586
Q92876	0.594761102382203	1.0681870526125e-06
Q8IX12	0.250883220564152	0.0597828621607564
Q9BXJ8	0.392921960072595	0.00249959110239589
Q15165	0.357376124146446	0.0086121296205918
A6NDG6	0.0793064333587797	0.557599883172629
P30101	0.460057380773447	0.000317553577568025
Q53FP2	0.489195123744628	0.000112690422072572
Q9NQP4	0.180234349570758	0.17972269583541
P28072	0.220871819918301	0.0987257305456515
P05155	0.275491022812527	0.03806488620989
Q8IYQ7	0.16282445370029	0.248779950978836
Q8NF37	0.259337881449032	0.0514087964524822
P13639	-0.00149084427237592	0.991218449487314
Q6P587	0.504334862609629	6.33351761561899e-05
O75146	0.497739463046018	8.16779517944425e-05
Q86U42	0.454832651931129	0.000705190947354944
Q99816	0.20756154151143	0.121318352180215
P78560	0.159711541841118	0.239682432963617
Q9UKR5	0.394333324432137	0.00554794362072295
Q96FV9	0.467620064460244	0.000473415675948617
Q9H6S0	0.336696244350754	0.0292358897808087
Q9C0B1	0.0648256196295035	0.631878743995137
Q9BPY8	0.189107290459273	0.158880640425506
Q9NS86	0.452957381537517	0.000403174962607355
P09001	0.268433571377176	0.0817764769807282
Q15847	0.549325900959295	9.63681530307347e-06
Q01082	0.566456004186658	4.36910745100855e-06
Q96JY6	0.482474761451105	0.000144299668223561
Q14515	0.549167439868991	2.06021941375825e-05
O43491	0.469429095176265	0.000229864772697452
P63218	0.123381568942323	0.360520633414952
P47929	0.238497703188671	0.0740012681769168
Q14678	0.524289251259284	6.62426947753436e-05
P25942	0.447109152190822	0.00048889740055213
Q9NZJ9	0.386973180076628	0.0419165467173663
Q15382	0.240989240972679	0.0709437718863272
Q9NQE9	0.307784252273905	0.0264391507139162
Q8NFH4	0.384348667812282	0.00449143233836226
P14621	0.0884715588363005	0.549862463465822
O75122	0.224318148699785	0.0934453203824688
Q13765	0.259042411151086	0.116312074925238
Q96JC1	-0.147583674997877	0.296438563539581
Q8N2G8	0.250216851167214	0.0898271105956931
Q9Y320	0.144982255189453	0.353609163269969
O43516	0.193576363874941	0.192326089450956
P04259	0.60062893081761	1.98805928385296e-06
P22413	0.268965517241379	0.15828406700616
Q13045	0.339361529914092	0.00980888620816826
O14974	0.51660995003635	3.88971799631041e-05
Q8IUD2	0.619293782838171	2.81227485728368e-07
Q13813	0.345622194901939	0.00845664884415893
O95721	-0.0923086900289597	0.494647448348301
P22626	0.311666424605545	0.0182743173424184
Q9NXR1	0.287010630023334	0.0304149604413612
P78371	0.350435939814997	0.00753011467088552
P50402	0.499181643462085	7.72937045485435e-05
O60716	0.495608491590707	8.85755126660463e-05
Q06265	0.294030749468936	0.0731614481446236
P15407	0.682539682539682	6.29964599403382e-05
Q14457	0.229590720070037	0.165558333182004
Q9HC35	0.479388125486129	0.000161377580034434
O14949	0.278192808216858	0.0361411842069701
P02792	0.286686543946072	0.0306111165951047
Q9NVV4	0.224246058140903	0.0935534728974933
Q96FZ2	0.527621578769306	2.47130013474258e-05
P30084	0.440234653760749	0.000610578686520909
O43617	0.133905891871153	0.339113517782464
P60033	0.411148922594801	0.001487496155856
Q13492	0.486784321043123	0.000123214924989828
Q96I25	0.190189119773601	0.156466573667383
P49746	0.277373461427572	0.0917976717531443
Q8IWX8	0.421124272875372	0.00110579226310286
Q16543	0.489068960281745	0.000113220074517486
P62258	0.620881881820748	2.5693214367531e-07
Q9BZQ6	0.172371638141809	0.329650386677423
Q6YN16	0.512178919104787	4.64820274251415e-05
Q5GJ75	0.0819070914208714	0.645152153876387
Q14194	0.622059306269833	3.05614215364464e-05
Q9HCY8	0.565076484314234	4.66414385823684e-06
P78330	0.546285054396829	7.12111432803582e-05
P42226	0.519275957119174	3.49018599488328e-05
Q9BQ49	0.0295566502463054	0.879029941103587
Q96SK2	0.341081796758906	0.0133428617016429
Q8WUD4	0.220414512838649	0.0994434754513195
Q9P0K7	0.542181170273406	1.32344194664649e-05
P83881	0.00624439883467551	0.96677208782939
Q9H2V7	0.251948051948052	0.150588980934414
Q13107	0.117718125956967	0.452169766068029
P16930	0.469720786826126	0.000227530289308207
O94788	0.224865662437639	0.0926271035160221
Q8N163	0.626900016534073	1.8160161468826e-07
Q03405	0.0209869540555871	0.895046935361756
O95249	0.336115389894738	0.0105810296939134
P06280	0.431055438127888	0.000815661094359888
O75691	0.143963701182953	0.285340213407122
P11279	0.241836949684164	0.0699267746812404
Q9NT62	0.372755559219633	0.00429564774495893
Q02809	0.324750036845221	0.0137130119663529
P61201	0.399517073089518	0.00207851697140037
Q9P0J0	-0.127080328789432	0.346189496084633
Q9NZH8	0.709127421779852	3.84792321919569e-06
Q9H082	0.40810182399417	0.0310931116239399
O14561	0.359735545760954	0.00598792760422005
P16615	0.354897258799668	0.00675172948845558
Q9HAB8	0.40799857405172	0.00163049381106201
Q5JPH6	0.099208127917414	0.48409064424322
Q9NQX3	0.502398393484351	6.82829278781003e-05
Q15334	0.285367039527607	0.0314206987557354
Q9Y4J8	0.430911831010539	0.000819312401909079
Q32P28	0.326348712849419	0.0132292935577773
P48147	0.330464939538452	0.0120507892886532
Q8TCB0	0.634897360703812	9.49205955087538e-05
Q08345	-0.240082966035779	0.0720440375115264
O95399	-0.0022882202371006	0.986522008282564
Q969J3	0.366730511097291	0.0235303727440826
O15213	0.134202390374128	0.456521901076948
Q9P0V3	0.139789196310935	0.359743290767802
Q96QD8	0.118940803151329	0.476936397550692
Q9H857	0.424387846727021	0.00294865978247513
Q14764	0.510760356294426	4.91844409744211e-05
Q9Y4K0	0.527165736427077	0.00394551893714703
P42574	0.336826827303749	0.0146198065148498
Q6IAA8	0.469535908737361	0.000229007392348873
P29353	0.336650029876908	0.0104503533672413
P49366	0.168768029395525	0.209490884664989
P63098	-0.0399280517302184	0.768078463705399
Q96ST2	0.360856269370331	0.0174407545047304
Q8IVM0	0.577322595441508	2.58405456892928e-06
Q9UQE7	0.215783503597366	0.106941845581695
O75683	0.185222939687261	0.234392232207189
Q567U6	0.109137468098296	0.419013923109519
P42229	0.34073431627638	0.0190951640684839
Q9Y6D6	0.527953330369645	2.43715919963157e-05
O95967	0.267592872244035	0.0827742978382515
O95630	0.227252839880107	0.0891248283228586
Q9Y606	0.205080042876302	0.144714833518313
Q92997	0.133398994013913	0.424618263165489
Q96GY0	0.451135129938831	0.000428293797461412
O00151	0.60024955040209	8.00153978150828e-07
Q9NZ45	0.426932425862907	0.000926541869721884
P30040	0.314853827870043	0.017058344973248
Q8NBJ5	0.509690802911742	5.13168964300751e-05
Q7Z3E2	0.00701930310798675	0.96907499905127
Q86T26	0.343922486763932	0.00945002477848058
P52655	0.163312267141353	0.224811285609428
O75094	0.299084352969776	0.0543430379853988
O76071	-0.122644127154359	0.386393103340023
Q9H5K3	0.585551639393153	4.63045892528114e-05
O60831	0.0987230181370274	0.465012949967939
P14854	0.0594402762050035	0.660508832686467
P07954	0.398606384911987	0.00213261655803073
O15511	0.304902359955622	0.0211008522199383
P18615	0.410915396012532	0.00149769707831629
Q9UNS2	0.0456357568682497	0.73605289577372
P27816	0.426809704113245	0.000930040929956118
Q9ULU4	0.351430192042784	0.0224816628009229
Q13395	0.352636418044096	0.0441341575450256
Q9Y5B6	-0.251293087353936	0.104059276665805
Q15746	0.50451297182168	6.28970798963814e-05
Q9H9A5	0.0490389914490934	0.717163794241366
Q8N6H7	0.202041808565032	0.131764715335019
P23142	0.222594819611471	0.132612227351216
Q96I99	0.628725146183676	1.63223024420899e-07
Q96BM9	0.207742541875568	0.120986795591256
O95166	0.0733894041796306	0.605119946545166
Q2TAY7	0.261643169801973	0.049299217754766
Q12904	0.0999546250606016	0.459434885000231
Q86VN1	0.386257193961002	0.00300056520444608
Q5T200	-0.161276845219219	0.369915545446606
Q9BQE5	0.513425483368604	4.42209537181744e-05
P14866	0.483535361098835	0.000138824646334406
Q53TN4	0.699274642550301	2.58219327817378e-07
Q9H1E5	0.303556596802916	0.0478308665140692
Q9UGP8	0.188088486746303	0.161179025048908
O43294	0.491135958773579	0.00010482365843366
P63151	0.645188477428536	6.03740642189203e-08
P55008	0.29015896683494	0.028563458624517
Q12800	0.240418739852081	0.071634816389202
P07476	0.539310747897386	1.50028745708687e-05
Q9H0P0	0.507729703718285	5.54496023922955e-05
Q7KZF4	0.400012967908051	0.0020495758701037
Q92783	0.404258767308976	0.00181612632164248
Q9P2I0	0.209557960390097	0.135956109763641
O43290	-0.0682580584670629	0.61390372080334
P49840	0.458110098505608	0.000637659625912655
Q92835	0.525126809572577	2.74255953737367e-05
Q9HD20	0.373462542372004	0.004217244898195
Q8IWJ2	0.0505926569218062	0.735572361513583
Q9H269	0.00340306924480341	0.979956488502439
Q13505	0.110976064668197	0.411172746221062
P54709	0.00262518230570542	0.984537472674873
Q8NB37	0.244325283430445	0.0778786014120268
P50897	0.119492472994574	0.375973498142692
P50542	0.260245093839268	0.084250236861109
Q6UXH1	0.118230432668935	0.3810722496256
Q9NQT8	0.524112004148302	2.86057309149441e-05
Q92696	0.245239908638444	0.06596078604795
Q8IX01	0.0679615795709977	0.632138731467295
P22692	0.459434682964095	0.00626786148004732
O75175	0.354313866045476	0.00684934521055284
P07947	0.205583539656792	0.143709594162979
Q9BQS7	0.272906403940887	0.152042140975824
Q5T440	-0.0440050248399016	0.782000730882455
Q15172	0.404686665726376	0.00179397055824891
Q13613	0.205203816474846	0.166450205144578
A1A5D9	0.267864412398155	0.0656659235870312
Q9Y262	-0.204832358569041	0.126401827818776
P55001	0.196849883329012	0.142196218098289
P09769	0.0115883306701413	0.941935910288734
Q9NV96	-0.0927051671732523	0.530854734995217
P32456	0.642262194471164	7.2361648433262e-08
Q86TP1	0.261631958821493	0.0493093033719682
Q9NX00	0.186968839945101	0.331464092656352
Q99598	0.198489612969575	0.13883718614212
Q6ZSJ8	0.071524064171123	0.692445085552711
Q9H4G4	0.364517331393371	0.00530851248484082
Q15181	0.660508831978721	2.26445414332223e-08
P46821	0.597679543686803	9.16680853365873e-07
Q9Y3F4	0.600939880399874	7.71303934938725e-07
A6NHR9	0.598969308895777	8.56349119257551e-07
P31943	0.108096720732197	0.423490107516405
Q14165	0.270633802564091	0.0417360351985286
Q14689	0.231304985337243	0.202749387096425
Q96DU7	0.456450334451485	0.00209419308182277
Q8TD19	0.363718865388437	0.0054170205962072
Q9H2C0	0.353328900728722	0.0148414493511247
Q9H4L5	0.427643515509601	0.00423074395025349
P62310	-0.0707190199996279	0.60115280985865
Q8NBN3	0.562432140825709	5.28220325006245e-06
Q9Y3A6	0.142699724592851	0.289635454008936
Q7Z5L9	0.132618171818225	0.325402972985712
Q9GZR7	0.163368978287411	0.247179443399755
P13667	0.530628120645494	2.17741175147381e-05
P35080	0.644131516345853	6.44700385084461e-08
Q9UH62	0.355191258125304	0.00976859478281918
P26022	0.234859401300186	0.093746386298634
Q32P41	0.30830796530669	0.0247029258353727
Q15121	0.252835937524768	0.0577571727945299
Q9UIF9	0.424882372250793	0.00783810474207808
Q7Z7B0	0.504222262071891	0.000220803040393997
Q9H307	0.195689515578386	0.144609676221388
Q96DV4	-0.131910352308029	0.351244572786608
Q5VYS8	-0.0467914438502674	0.795964288992296
Q9UL63	0.0575586803947377	0.731412155699791
Q96GX2	0.20225658240301	0.258986334605505
O43312	0.407156143998249	0.0111798455996561
Q9Y580	-0.190489530546276	0.273035889996167
Q9UPN6	0.216565349544073	0.13928258889147
Q92890	0.297775113065947	0.0244713933797187
P17980	0.2817462895658	0.0337344195192029
Q9NQ38	0.20276139279002	0.130365688937573
Q96MW1	0.0771414546182349	0.586741873458968
Q49A26	0.00701528040962787	0.960238120748112
Q5U651	0.140397795710022	0.435804562607821
Q05397	0.258269454799934	0.0524111333171864
P61221	0.356279371252633	0.00652530591834409
P0CG32	-0.0898423236056988	0.624844801144262
O75884	0.177700348432056	0.260222992339683
Q9UGJ1	0.00906139092350676	0.954011712281857
Q6PIU2	0.514593158596705	4.21953838130346e-05
Q7Z6Z7	0.493282557262103	9.67117691761103e-05
O00154	0.586393546349697	1.64258332606268e-06
Q9GZT8	0.473261165489078	0.00020086954417719
P46020	0.301633045767431	0.0297709374974666
P21912	0.220598007368739	0.0991549954798275
O14618	0.413144931293752	0.00140281373226723
Q9Y296	0.302498538701334	0.0870688361435751
Q5T447	0.262647826941878	0.0599564684762912
Q8N130	-0.111111111111111	0.58112373186671
Q7Z3K3	0.30438638929205	0.0266914646402768
P82650	0.244081090567002	0.0672905759643507
P02746	0.237011829649675	0.0758739371599648
O75531	0.434261984790317	0.00115842239542866
Q9H425	0.307201714429411	0.031783977498219
Q9BQ52	0.327283335101282	0.0129533520671547
Q16630	0.261206365806666	0.0496934217963925
P42330	0.785836979832583	4.4768634565566e-13
Q9Y3I1	0.37967812861704	0.00777637115483429
Q7Z7K6	0.327583578843316	0.0953122723422272
O43809	0.367357521397748	0.00493785410097635
P30042	0.225589499871492	0.0915539825262773
P09132	-0.14419991641111	0.284542176869637
Q99497	0.253868965929003	0.0567081928418522
P23193	0.510476932980171	4.97414274918155e-05
Q9Y4A5	0.239406264716821	0.0728744166791442
Q15650	0.0108575873525621	0.936110615140747
O75695	0.32868186940198	0.0125496943178659
P62942	0.20975530708151	0.117346120572145
P15927	0.185616127666039	0.166857949738421
Q9Y6J9	0.241117523251699	0.139219583632377
Q96S19	0.00324432776322008	0.981788660520146
Q92508	0.471293708097229	0.00163045716154708
Q9NPD3	0.0625526674341638	0.643900160110967
P29350	0.490876681508818	0.000105844592842907
Q9BVV7	0.415011704296609	0.00565333760075858
Q92520	0.59626946895468	9.87179142676441e-07
Q8WVC0	0.237134746377468	0.0905178303790689
P56192	0.386899167830686	0.00294870748568874
P08571	0.154205153216622	0.252086263171508
Q9BVG9	0.276051692113478	0.126178406097891
Q96GW9	0.107796440586939	0.550433570301734
Q8WXX5	0.341662615638846	0.00929155488370621
P55060	0.545958385797297	1.12011402246869e-05
Q14257	0.369605730168934	0.00466078703610007
P42785	0.450800545446993	0.000433057312459307
Q9UIA9	0.594662043516578	1.07371889032379e-06
P51114	0.579776373663756	2.28905342207029e-06
P14923	0.513871784316779	4.3436399616659e-05
Q9P2R7	0.544181750488715	1.21183962681783e-05
Q96S99	-0.0186234817813765	0.910403779021066
Q9Y4H4	0.0979722519569345	0.489578716348205
Q9H2K8	0.302553964465287	0.0221650902796563
O94992	0.287283864929744	0.0302503991890589
P60510	0.176916345704226	0.209597122799127
O60287	0.191860951618305	0.284783037901931
Q9NSD9	0.419894339650693	0.00114753165146369
Q13332	0.138468546156381	0.400537450551381
Q03518	0.718693284936479	3.06746260760999e-10
O60826	0.0435621103200123	0.747639706584761
Q9BQ39	0.0352244547239917	0.83141623990006
Q9NUQ8	0.349824180499982	0.00764272676130876
Q7Z3C6	0.332755132097137	0.022290429569894
Q9UBB4	0.626705558256361	1.83670413342977e-07
Q86W50	0.282251138407851	0.0334035557396639
P53007	0.652774176821364	3.74101302171593e-08
P18564	0.625688727884213	1.94853635689759e-07
Q9Y375	0.0876607388453285	0.600741129793346
Q9UP83	0.0361391113454985	0.789556387669163
P00739	0.0159076448166012	0.910878790914677
Q99683	0.403127785430678	0.00811856954490604
Q86SZ2	0.618153964923713	3.54088847294429e-05
Q9ULC6	0.388963170369102	0.0109018970570546
Q16204	0.44639268837862	0.000500463377000155
Q8TEQ6	0.113338411062648	0.401223302836167
Q96JJ7	0.277875017520102	0.0363631863344744
Q8N3Y7	0.599859128010112	2.60495681328951e-06
P49841	0.13394694626704	0.320535363569953
Q8NBS9	0.0810228322447614	0.5490774170108
Q8WWX9	0.350256851116397	0.00756293043004315
Q7Z5K2	0.240904892601849	0.071045606433231
P25325	0.567520703346243	4.1533860953984e-06
O00541	0.318818973298047	0.015642604894825
Q9BSQ5	0.132624619243833	0.325379242280042
Q9Y376	0.497820415762733	8.14259267216132e-05
Q5T9L3	0.474897541416367	0.000374713893473491
Q9Y4K1	0.434340160746694	0.000736051920285483
Q9Y3T9	-0.0213442616001321	0.880613801633756
P78536	0.454383406493703	0.000384459410937735
Q9Y3I0	0.342360745136979	0.00913935644220244
Q8TF72	0.0464730293722316	0.784753679066506
Q7KZ85	0.277130495409982	0.0368877219649101
Q04864	-0.0754829766138905	0.594834415512787
P30154	0.141871921182266	0.462873784285336
Q8IZP0	0.475181099328399	0.000187635601449011
P17301	0.580424566825658	2.21654901629455e-06
Q9HA65	0.155516837325545	0.325386644115957
P42126	0.614963296737739	3.58888048129322e-07
O15371	0.293900305278117	0.0264868735824042
P26599	0.323296817947642	0.0141658194478949
P48729	0.323021827593415	0.0142529314529936
Q13155	0.229719656578272	0.085615567118231
Q9Y4P1	0.152867601580146	0.279287459770466
P12109	0.234638319937776	0.0789430951803196
Q14671	0.26055390829243	0.0502870312588669
Q92619	0.353427321527377	0.00700004580874898
Q86UX2	0.572437934695866	3.27974503870419e-06
Q53T59	0.559066602140968	6.1791447353756e-06
P08651	0.168497812436574	0.210231921819809
Q14103	0.523067948567367	2.98687089482598e-05
P62841	0.246544264499161	0.0644892648129165
Q9Y2B9	0.503729402403172	0.000306720976671973
Q07817	0.222252636541426	0.255655280933896
Q8TE68	0.433562354161265	0.000754241162844983
Q9NU22	0.284731258479933	0.0524018143048514
Q8NCW5	0.402787230806258	0.00189419761603102
P50991	0.388662002488689	0.00281037420471616
Q96CT7	0.299831464945728	0.0234553346304078
P62081	0.352590384315285	0.00714496236542105
Q9NYL4	-0.0122976433501808	0.930356250417086
P08590	0.165185571951062	0.219465503270182
O95487	0.011376527457923	0.933063828946265
Q86V81	0.0972598078266116	0.471687284467579
Q9P258	0.459194918965634	0.000326987704280806
P0DJI9	0.0331910858226648	0.845379187973708
Q9BUI4	0.199363978361586	0.179110568626782
Q96KP4	0.64982417552362	4.5134910175064e-08
A2RUS2	-0.0251231527093596	0.897071748716666
O14867	0.151432913590968	0.30421204281336
A6NMZ7	0.125509616257671	0.375308029092106
P52294	0.144544732724654	0.283379878141852
P11586	0.504707426619068	6.24219634504622e-05
Q9NRX5	0.162068965517241	0.40093576507362
P46379	0.27901022511806	0.0355753098502448
Q8TEX9	0.305012234884237	0.0210521383650374
Q14BN4	0.394782045256761	0.00237375954041759
P62070	0.0992740003382084	0.462512983899821
Q15080	0.142794639548167	0.28931145198123
P20338	0.152494461442837	0.389249037171009
O94763	0.251561235530998	0.0880586067209276
Q96G25	-0.0454466609606168	0.76163562628833
Q676U5	0.379740681960014	0.0131224708358892
P51948	0.545378580240239	0.00102948159262454
Q8NEU8	0.40829687268243	0.00161644529484309
Q96TC7	0.335342732310296	0.0107723778118864
Q9Y3E7	0.402099223376997	0.00751977897663411
Q08722	0.601620483219872	7.43816000847643e-07
Q5T8P6	0.353751418108329	0.00694462136026127
Q9P0M6	0.464973829686237	0.000268345382290996
O95456	0.264661556695854	0.0466444007727506
Q9NTZ6	0.297775113065947	0.0244713933797187
Q96KB5	0.554059921841077	4.39788895780868e-05
P06731	0.346966554316827	0.00818841456760757
O75915	0.0168535684544134	0.900973676662975
P60468	0.358995965110089	0.00609954156743119
P04040	-0.0794360719911602	0.556954006759511
Q9H7C4	0.237141468157511	0.0757090694117006
P13804	0.536282612500093	1.71040608206609e-05
Q9Y5J9	0.430340558502443	0.00397119356680129
P61020	0.451819922402984	0.000418692301763702
P35249	0.450267379915622	0.000440747477057029
Q96ED9	0.148694511216086	0.29770449100575
Q86UX7	0.379839561637071	0.00356514667369914
Q9UFC0	0.291816387842724	0.0714570441037445
Q8NHL6	0.028739565070012	0.884575303079469
O14530	0.354801646367478	0.0288342300071867
Q9Y333	0.388733128942722	0.00280491575469911
Q8IUR7	0.379645087930286	0.00358363157820886
Q9Y2T2	0.105739155331777	0.43372984846185
Q9Y394	0.457015994965515	0.000351968727164422
Q96D46	0.304469389177735	0.049941680223442
Q7L2H7	0.310305152784264	0.018815687623379
Q99613	0.0205801328904067	0.879226117416552
O00139	0.366461942390401	0.00505219525077665
Q5HYK7	0.439250926269295	0.00320995871653082
O00534	0.387826538702906	0.00287519967984372
Q5BKZ1	0.261120383758417	0.0497713202888685
P69849	0.0280487545135076	0.843526729245423
P23219	0.587486023349743	1.5539063436045e-06
Q969E8	0.627644057495206	8.6321961602262e-06
Q8N4C8	0.0763583918167317	0.572382258805979
O60762	0.389058145628421	0.00278009262612454
Q9HD45	0.117642292481079	0.38346241938285
Q8N126	0.414121116909291	0.00136299345647736
Q9UKD1	0.285785912253746	0.106909312774828
Q16513	0.324830649241781	0.013688262092913
P36776	0.286464325684578	0.0307462258827856
Q9H2J4	0.219741042664449	0.100507851419365
Q12874	0.14230152172611	0.290997349231875
O60502	0.270017988553829	0.042221621528956
Q9BX67	0.27072192513369	0.127550996252947
Q9Y6I3	0.137905330017606	0.306310759192096
Q9UBM7	0.776198732904814	1.30964944703392e-12
Q8TB61	0.306553727976385	0.0361010530172437
O95881	0.36293511452408	0.00552541742559268
P11171	0.11476073959148	0.39530133444996
Q68EM7	0.426064269896933	0.000951551767520731
P40855	0.29246949395339	0.0272655351448155
Q9Y6G5	0.131784076378171	0.328482214509991
Q9H8S9	0.221073443129912	0.0984105625383409
O43676	-0.0280014908237895	0.83619457945916
O95571	0.42473057562012	0.000991158489676617
Q5C9Z4	0.367377430661474	0.00737995742794273
O60506	0.420017179332701	0.00114330020824602
Q9UJ70	0.346865024555796	0.0082084107009909
O14791	0.312521268534494	0.0179411739195064
O95104	0.104188950926715	0.485834146866245
Q9NZ32	-0.00862138820144289	0.949249587673401
Q15369	0.228600137210061	0.0871944775050247
Q969Q5	0.160924383704395	0.23175574256696
P61006	0.101474639442554	0.452601134023441
P17858	0.552190190932265	8.46852925062903e-06
Q9UHY8	0.290568599144744	0.0451224599829269
O14495	0.465613661043261	0.000504480413246077
O75351	0.426057365318561	0.000951753088275039
Q6GMV2	0.0316328515107481	0.815303150700865
P53597	0.302730735942407	0.0220834320444512
P23511	0.108662926978998	0.582038680619596
P62753	-0.122376885822488	0.364474992550659
P78310	0.489274051676586	0.000232457581965723
P31483	0.267157141089337	0.0445388089525762
Q9Y679	0.227519486891562	0.0887401546437827
P30085	0.492391464497445	0.000100006533846389
Q9H0N0	0.162177102932993	0.250691816944274
Q9NP58	0.667876588021779	1.38459002025162e-08
P62308	0.334494660639273	0.0109858382725897
Q8WU79	0.390173102050415	0.0042434925848724
Q9UEY8	0.322286862574525	0.0144880137036213
P41743	0.486046287789886	0.000126612491137684
Q9UK55	0.154837963696861	0.298704645982255
O95870	0.49961107254766	7.60306568281351e-05
O95372	0.393854930496216	0.00243575447019242
O95400	0.262814176248675	0.0482549888396013
Q96S44	-0.0126366120333733	0.929151632765135
Q9BW30	0.397640539127147	0.00219136106227386
Q7Z6L1	0.00197044334975369	0.991906086779222
P01906	-0.139495798319328	0.43138292969747
P31350	0.541644390384295	1.35496753166774e-05
Q9HAV7	0.458776250972258	0.000331658658362007
Q15428	0.0453411116750849	0.737695784211687
O00178	0.442481610945568	0.000568087085534082
Q9UH65	0.361438364361068	0.00573772399525841
Q9P0J1	0.0559544864256724	0.679304699555887
Q13619	0.526503427999063	2.58965431604387e-05
Q96PE7	0.0976226361210099	0.470027495920679
Q9BZV1	0.134884625356495	0.317128429494143
Q9UMS6	0.595216489499611	1.04309764812578e-06
Q9NXC5	0.3015993907479	0.0226104737299876
Q9NWV8	0.125986549712714	0.350390196325547
Q9BQI0	0.380759558207787	0.0183558721884983
P27169	-0.0474832269147247	0.725778738012602
P82932	0.127369956313855	0.345082416212124
P20839	0.408140846055319	0.00440091102674371
Q09013	0.395138551288284	0.00235029688587303
Q9Y3C8	0.570321995844845	3.63225733011137e-06
O75382	0.177151191147973	0.187408082992598
P55287	0.328947368421053	0.0124742991969147
Q3YEC7	0.294886024075813	0.0338207073427074
P27695	0.349829849478818	0.00764167652085648
Q6P2E9	0.637033916241212	9.95373796454456e-08
Q08117	-0.0834683957359826	0.599214192870163
Q9Y6E2	0.571113739926874	3.49641355078377e-06
P29590	0.643321288023405	6.77854818496036e-08
Q9P2W9	0.290462685701041	0.028389947872691
P63220	0.0540908428066027	0.689434754763184
O95155	0.317781847098071	0.0160028359362586
Q99467	0.203851624904256	0.219601652311236
Q9NZM1	0.541995495625012	1.33426902941396e-05
O00481	0.187707847217612	0.329521849667487
P51809	0.494773858530852	9.14198683166068e-05
P07919	-0.0324744773942635	0.810478840399618
Q8NDH3	0.413917159098681	0.00137122847012734
Q9HB21	0.424367037574585	0.00154070659152533
O15155	0.186473831161547	0.269128193942344
Q13439	-0.0303364231542101	0.822747729446784
P61964	0.282658022690438	0.0697182310550088
Q9UEE9	0.464473755631548	0.000882075812001464
Q9BVM4	0.197198512890132	0.235345239157617
Q9H444	0.398697049173537	0.00212717493317939
Q8N6T3	0.266073221798532	0.0675611061495967
P98082	0.247897457536072	0.0629906103991241
Q9H8H3	0.34625356494685	0.00832973752330906
Q96CM8	0.496548371414682	8.54699088689785e-05
O14639	0.441704072265541	0.000582478028881942
Q9BPX5	0.237991833001457	0.0746346544964652
O14964	0.253103427119433	0.0574840597345285
O14745	0.638794361054985	8.94643124442204e-08
P18827	0.390587779005971	0.00266586716439246
P46060	0.366682871688285	0.00502377445669015
Q9BSL1	0.251397643889046	0.0592437371575686
P43307	0.188692087078528	0.159814394886474
Q7Z478	0.147749003648838	0.272728662418804
Q15629	-0.0275180295101863	0.83898478893275
Q14011	0.523091881655376	2.98391896350775e-05
P27918	0.0572049004991249	0.672539225177879
Q9NZN3	0.543482903402891	3.13309022456085e-05
Q5TAQ9	-0.0255974629245746	0.870570233994689
O00429	0.427698641752783	0.000904962252096608
Q6IBS0	0.377669745782534	0.00377624694276358
Q9NRY4	0.0295453302406448	0.86022804906911
Q5VZ89	0.337673704451428	0.0143576433213726
Q9Y3D9	0.0112695295825152	0.936799802538774
Q93008	0.468507905348141	0.000237381500992784
Q6NXE6	0.0211310970780238	0.876017901307444
O95139	0.181470498270221	0.176706216711888
Q5VYY1	0.206758983637033	0.163191124605437
P22735	0.570197044334976	3.65413990985988e-06
Q9H0U9	-0.055668016194332	0.736420737353698
P17050	0.0224267565465388	0.868481281964645
P23458	0.269601011813324	0.0425530506765088
Q9BUN8	-0.105032657604965	0.502661670969577
Q96T23	0.439179526684318	0.00112515720027356
O75083	0.343023821278841	0.00899680814048216
P16083	0.288985647476213	0.0358444450331933
Q96AT9	0.0640080374733615	0.636192175318167
Q96DZ1	-0.141569974794004	0.293510212323576
O60832	0.307560167281694	0.0199489248457083
O75340	0.431696645827113	0.00079953637611342
Q99943	0.060769704154558	0.656382183181034
P49773	0.410273861826233	0.00152604387805103
Q5TEJ8	-0.0227371723138236	0.887787254723027
Q9Y3S1	0.407854527989376	0.016648224362611
Q92845	0.128454955475888	0.389512329391264
Q8ND04	0.169683810620238	0.248910389067558
Q2TAA2	0.0454714871949945	0.736968689603118
Q9Y666	0.562585384564334	1.41907372263688e-05
Q13098	-0.112333695379794	0.405437546990523
P22090	0.588000439989481	1.38612732263538e-05
Q6GQQ9	0.177400821059023	0.286640162630313
Q8WTW3	0.069938908793678	0.605182186467006
P06702	0.52721821909622	2.51340590793369e-05
Q9NV70	0.133484605441947	0.322223748469184
Q9H773	0.528407065582977	2.39117067694947e-05
P54652	0.549334802619482	9.63296335479904e-06
P07332	0.0741297561086632	0.620455111587851
Q9BXP2	0.0973262032085562	0.583980251503997
A4D1E9	-0.131096454748011	0.354250642322509
Q12805	0.227220430747209	0.0891716716807137
P07355	0.731651192704405	1.01390036784382e-10
Q96EY8	0.467638956654611	0.000244676742499393
P62829	0.0778854572119347	0.564702507092883
Q9Y3D0	0.0346211313015572	0.807493671602207
P38919	0.21896319849564	0.10174814800983
P42167	0.272861333066666	0.0400177998845671
Q9UI30	-0.0113435641612602	0.933257334205356
Q9NX40	0.487384336734374	0.00012051452396123
Q9Y2U5	-0.140029325513196	0.444636144271621
P55058	0.444588485093455	0.000530695543009261
Q13200	0.522591730721639	3.04617188313015e-05
P11274	0.0636870423325431	0.637888989194853
Q9UER7	0.207134259765839	0.212106809604683
P43403	0.245549626691193	0.0793254891750034
P52209	0.650429428311136	4.34368691582283e-08
Q9Y2R4	0.168783422459893	0.34775047527399
Q8WUM0	0.276037531318438	0.037669081980086
Q86WQ0	0.0871953514511562	0.560030506858884
Q9Y4W2	0.308046958658492	0.0263041129322146
A6NFQ2	0.061502465327122	0.733853495021336
Q8NEJ9	0.175620584445887	0.213007410013043
Q13595	0.291983341510838	0.0275344373695262
P33991	0.331221338216585	0.011844368327523
Q9UPQ0	0.48732177921967	0.000248336534491254
P55957	0.465103466217828	0.00026714748497858
Q86X83	0.0586967194003633	0.679360799928457
P01920	0.17511222046654	0.192618534303394
P24347	0.117829457364341	0.446208734298527
O75954	0.00200534759358289	0.991163091460623
Q9H9S4	0.563715314169509	8.27550360578515e-05
Q8IWE2	0.314730189761794	0.0171041914498418
Q5JPI3	0.0806698817572799	0.630191920899918
O95810	0.553150116670988	8.10741054708481e-06
Q8N3E9	0.134158454054921	0.449385052730011
O00468	0.263421432194168	0.0477206322482227
Q99627	-0.026478261577588	0.844992251108961
Q9NQC3	0.385318425092984	0.00307785389560027
Q8WUA2	0.325851982735747	0.0133779957059304
Q8NBK3	0.280472249538743	0.0534953962292431
Q8NCN5	0.392281586323719	0.00402384053883473
O95183	0.184622208486722	0.185692482092949
Q8NFW8	0.511254802592331	4.82264875454433e-05
Q6PGP7	0.171582291149355	0.201882287110518
P46926	0.535174291479677	1.79389667325361e-05
O43149	0.241953781340041	0.0697875285306199
Q9NTX5	0.326807766544091	0.0130931357721867
Q6P4E1	0.155420642063789	0.296867638553384
O14683	0.400233353372165	0.00203682964047951
Q9Y3C0	0.211677768209111	0.113947440689586
Q9GIY3	0.111758553738292	0.430236304849467
Q6ZNB6	0.0963527904279904	0.538791074547866
Q16222	0.212001880547511	0.113381950066927
Q9UFN0	0.383756542644088	0.0032103597249133
Q13459	0.469753197009444	0.000227272242022662
Q02241	-0.0878542510121458	0.59484426498085
Q8NBQ7	0.0218444635333095	0.871866979716839
Q8IYB5	0.290663945077217	0.0282754579895554
Q08623	0.414713825246102	0.0070190463316621
P61081	0.377410468517773	0.00380219629570233
Q6DKI1	0.276109368059309	0.0475515256000982
[truncated: 3,677 more rows]

## Sheet: sample_wise
Sample	Spearman correlation coefficient	p value
S035T	0.156196172775141	7.14712850682428e-30
S035P	0.0963246081173754	3.00892799150205e-12
S037T	-0.0375166452213664	0.00668452798666776
S037P	0.171620142614767	7.923504640047e-36
S039T	0.268709051652247	3.81504786639251e-87
S039P	0.0875821780348608	2.29372495830412e-10
S042T	0.18366235151775	7.10620579191732e-41
S042P	0.167566683985965	3.31824002855701e-34
S043T	0.370625797756679	8.31826682450147e-170
S043P	-0.00086473319924957	0.950171374562709
S046T	0.0780887331590383	1.38188533180638e-08
S046P	0.145805832671023	1.98085229477632e-26
S048T	0.327360345577955	6.79753044642711e-132
S048P	0.0345558709298736	0.0121329705757437
S051T	0.102128153188313	1.07252472472059e-13
S051P	0.140884111988429	9.01079869247788e-25
S054T	0.144625854418343	4.91424580593164e-26
S054P	-0.000388721399095996	0.977492710813424
S057T	0.171974138724313	2.88863487153674e-36
S057P	0.153648481727681	3.36354355051992e-29
S059T	0.0988141220034357	7.52892745394588e-13
S059P	-0.036002307635392	0.00913129760457084
S068T	0.183913841259708	4.11907264881713e-41
S068P	0.0816293897053261	3.24748009355622e-09
S074T	0.127879350051881	1.46463051868602e-20
S074P	0.114003835866696	1.2660236151977e-16
S075T	0.325903461952285	5.45920539019047e-130
S075P	0.143542569847807	1.58786086651628e-25
S083T	0.223471828187609	2.57484968523041e-60
S083P	0.0623486673990767	6.2584188002593e-06
S086T	0.337778790597289	2.54498241556898e-139
S086P	-0.119351759510852	5.28650976795531e-18
S087T	0.150260161388221	1.01597615683442e-27
S087P	0.00139193715218057	0.920005229833382
S088T	0.302163054855937	1.45028957175031e-110
S088P	-0.00234580045870826	0.865486749412891
S091T	0.219822130040115	4.30741465541292e-58
S091P	0.369100124443113	5.28219697408292e-168
S092T	0.153045690502841	1.05959243888177e-28
S092P	0.0874931551779559	2.5175584633408e-10
S098T	0.158881741570005	7.32386970718287e-30
S098P	0.102217309964581	3.49078755001052e-13
S102T	0.287577954708493	1.15360786060411e-96
S102P	-0.0891089719137789	2.30265082558791e-10
S107T	-0.153109718071499	7.85958720867392e-28
S107P	-0.0557229607146913	7.55698869411099e-05
S108T	-0.0672274291476698	1.7635248979705e-06
S108P	0.158120568127272	1.46345756333036e-29
S111T	0.0686739699189817	1.05091156998622e-06
S111P	-0.0820657905673954	5.3767932458234e-09
S112T	0.347201240996878	1.53096999408805e-150
S112P	0.110877795439323	5.17539175938031e-16
S158T	0.150114989857149	3.49824534855185e-28
S158P	0.0802238792894183	4.67448186514962e-09
S243P	0.047035857823644	0.000600280994604308
S247T	0.189067829868092	5.4011901153179e-44
S247P	0.22893041038976	3.34573966141132e-64
S114T	0.353209655057749	4.35921852066824e-156
S114P	0.104538371498112	2.1173219031337e-14
S116T	0.109449811533154	3.07723374899592e-15
S116P	0.160148333385755	5.3848863050014e-31
S157T	0.271952210725274	2.93112474118014e-88
S157P	0.0735262643890138	1.22274334119721e-07
S159T	0.163406306570293	3.19147247508196e-32
S159P	0.0465910451456425	0.000813639082834005
S165T	0.094914462819939	8.46459443647134e-12
S165P	0.048021628386216	0.000556370909113665
S167T	0.220136352449071	9.99365871433018e-58
S167P	0.139158884266727	9.69984882269543e-24
S171T	0.0738147833932472	1.40662479735159e-07
S171P	0.0125138659344684	0.372867322228766
S172T	0.387107644073633	3.57148193854946e-181
S172P	0.073933553568621	1.34684237930989e-07
S176P	0.0538000228440709	0.000125822720933072
S177T	0.232346075605999	3.3355098426059e-63
S177P	0.100261726801939	8.13665193289213e-13
S181T	0.09439442808262	1.59893231189091e-11
S181P	0.0329214377045078	0.0190092563089383
S186T	0.113400336017465	1.87281400264699e-15
S186P	0.103964442072696	3.23465466788612e-13
S188T	0.25702208207236	1.07372008692467e-74
S188P	-0.170081055666318	4.44103999290028e-33
S189T	-0.2276655103782	1.23184467664987e-58
S189P	0.0255565471999573	0.073765782230191
S191T	-0.160837007443227	1.00079528988531e-29
S191P	-0.00369425620831564	0.796199493300225
S192T	0.246594884178817	8.66722032571229e-69
S192P	0.130690473646213	4.06372877184005e-20
S227T	0.0699904286579133	7.75228497136655e-07
S227P	0.0295829717130837	0.0370448953655924
S228T	0.371330418406855	1.47160487667272e-162
S228P	0.0907443940237551	1.45304579810659e-10
S230T	0.301471287429595	3.76359829728744e-105
S230P	0.161518428330418	2.03144486043931e-30
S233T	0.08382845405519	3.28060250708741e-09
S233P	0.0463269862643098	0.0011077074919407
S234T	0.32113990917451	1.01634428151513e-119
S234P	0.0065995804749905	0.641591783969234
S239T	0.35043918935712	2.38263945647549e-151
S239P	0.306207829578049	2.63956369639261e-114
S240T	0.274870976168736	1.23595501118015e-91
S240P	-0.00992122589172505	0.472447723300986
S251T	0.202936651617254	7.27615580568297e-50
S251P	0.0757275290723097	3.96246567041448e-08
S254T	0.252106316512433	7.05281454263728e-77
S254P	-0.0815422323513487	3.30635543583522e-09
S255T	0.124031152737057	1.97844234219138e-19
S255P	0.0285415030856011	0.0387925896824828
S256T	-0.0364227876382468	0.00884159516887723
S256P	0.140805703159044	2.87884412271063e-24
S261P	0.0575571689252199	3.47082819515375e-05
S262T	0.175014682803316	8.10691245198291e-37
S262P	0.0576407405629893	3.45267713878713e-05
S276T	0.282126405023561	3.86668084056651e-95
S276P	0.0358717435307273	0.00993067655107019
S282T	0.234314682290821	2.25827471772126e-65
S282P	0.0471657550248207	0.000696126017130205
