# Supplementary material for: Multi-omics characterization of esophageal squamous cell carcinoma identifies molecular subtypes and therapeutic targets
Source: JCI Insight. 2024 Apr 23;9(10):e171916. doi: 10.1172/jci.insight.171916 (PMC11141925; doi:10.1172/jci.insight.171916)
Supplement: Supplemental table 4 [file jciinsight-9-171916-s076.xlsx]

## Sheet: Description
Table S4. Molecular characteristics of subtypes I-III based on differential mRNA, proteins and phosphoproteins.
Description
1.Molecular characteristics of subtypes I-III based on differential mRNA, proteins and phosphoproteins.

## Sheet: Molecular characteristics
	Transcriptomic			Proteomic			Phosphoproteomic			Subtype
Pathway	GeneID	FC	p value	GeneID	FC	p value	GeneID	FC	p value
Spliceosome	SNRPF			SNRPF	1.51162	4.63402e-13	SNRPF			S-III
	SNRNP70			SNRNP70	1.49576	1.66003e-15	SNRNP70	0.672239	4.16582e-12	S-III
	SNRPC			SNRPC	1.55166	8.96367e-13	SNRPC			S-III
	DDX5			DDX5	1.52941	5.59602e-15	DDX5	0.579497	4.08539e-12	S-III
	FUS			FUS	1.79873	1.40406e-14	FUS			S-III
	SRSF6			SRSF6	1.76659	2.83025e-15	SRSF6	0.673251	4.78505e-12	S-III
	SNRPB2			SNRPB2	1.47924	1.12177e-10	SNRPB2			S-III
	SF3A2			SF3A2	1.52051	4.10499e-12	SF3A2			S-III
	SF3B6			SF3B6	1.48144	4.04134e-12	SF3B6			S-III
	PHF5A			PHF5A	1.5224	1.20398e-15	PHF5A			S-III
	U2SURP			U2SURP	1.49176	3.93524e-13	U2SURP			S-III
	SRSF7			SRSF7	1.45372	2.47833e-13	SRSF7	1.48934	9.28526e-08	S-III
	PRPF19			PRPF19	1.50002	9.19977e-15	PRPF19			S-III
	WBP11			WBP11	1.54684	1.42496e-14	WBP11	0.584312	0.0119923	S-III
	RBMX			RBMX	1.56584	1.21508e-14	RBMX	0.503886	4.38285e-12	S-III
	RBM8A			RBM8A	1.59465	1.40406e-14	RBM8A	0.663295	1.5186e-12	S-III
	SRSF9			SRSF9	1.63404	6.25988e-13	SRSF9			S-III
	HNRNPC			HNRNPC	1.45265	3.00552e-15	HNRNPC	0.55418	0.000184284	S-III
	HNRNPU			HNRNPU	1.45951	5.21739e-15	HNRNPU			S-III
	HNRNPM			HNRNPM	1.46989	1.35962e-13	HNRNPM	0.57507	0.0313032	S-III
	SRSF2			SRSF2	1.58327	5.38924e-15	SRSF2	1.81967	5.76773e-08	S-III
	SRSF3			SRSF3	1.81492	1.44281e-10	SRSF3			S-III
Cell cycle	PRKDC			PRKDC	1.45009	2.98194e-15	PRKDC			S-III
	RB			RB	1.49103	9.68475e-08	RB			S-III
	PCNA	2.22857	1.21627e-11	PCNA	1.96918	7.33251e-16	PCNA			S-III
	MCM2	2.98545	5.59407e-12	MCM2	1.6556	1.16129e-14	MCM2	0.634323	4.08539e-12	S-III
	MCM3			MCM3	1.94535	2.16297e-08	MCM3	2.00436	0.000427388	S-III
	MCM4	2.3965	2.60799e-12	MCM4	1.78583	3.55955e-14	MCM4			S-III
	MCM5			MCM5	1.61399	1.52596e-13	MCM5			S-III
	MCM6			MCM6	2.02955	6.13661e-15	MCM6			S-III
	MCM7			MCM7	1.70142	2.67589e-14	MCM7			S-III
WNT signaling	WNT5A			WNT5A	1.6071	0.0209342	WNT5A			S-III
	FZD6	2.35038	6.4713e-14	FZD6	2.89862	6.55928e-05	FZD6	0.595905	0.0443052	S-III
	MMP7			MMP7	2.16939	0.00608865	MMP7			S-III
	SFRP2			SFRP2	1.55289	3.51436e-10	SFRP2			S-I
	SFRP4	2.60468	2.88882e-05	SFRP4	2.7645	3.35639e-09	SFRP4			S-I
MAPK signaling	EGFR	2.14605	2.47353e-08	EGFR	1.54089	0.00211142	EGFR			S-III
	RRAS	0.499849	1.00343e-07	RRAS	0.664213	2.11884e-12	RRAS			S-II
	MAPT	0.34848	1.54174e-14	MAPT	0.573698	4.45244e-11	MAPT	1.65104	0.00130168	S-II
	STMN1			STMN1	1.81509	1.6029e-14	STMN1	0.570812	0.00699358	S-III
Tight junction	JAM3	0.435085	7.66872e-07	JAM3	0.669805	0.013742	JAM3	0.661799	4.08539e-12	S-II
	CLDN1	2.55847	1.47849e-05	CLDN1	1.97595	0.0347432	CLDN1	0.479347	4.08539e-12	S-III
	PCNA	2.22857	1.21627e-11	PCNA	1.96918	7.33251e-16	PCNA			S-III
	CTTN	2.27604	7.82416e-10	CTTN	1.79009	1.21938e-10	CTTN	0.617447	1.04805e-08	S-III
	MYH9			MYH9	1.64497	2.62708e-13	MYH9	0.646407	2.76966e-07	S-III
	MYL9	0.309443	2.08222e-07	MYL9	0.657784	9.56797e-10	MYL9			S-II
	MYH11	0.27406	5.40324e-07	MYH11	0.576561	2.70151e-11	MYH11	2.02661	0.000617251	S-II
	MYL6	0.476741	2.17841e-09	MYL6	0.674441	3.46367e-09	MYL6			S-II
Cholestrol metabolism	APOA1	0.446261	0.00276767	APOA1	0.680126	3.04755e-12	APOA1			S-II
	APOA2			APOA2	0.680318	9.76396e-12	APOA2			S-II
	SOAT1			SOAT1	1.61127	2.2374e-13	SOAT1			S-I
	APOC2	3.99958	2.68976e-07	APOC2	0.679937	1.59635e-10	APOC2			S-II
	APOB	0.318313	1.33831e-05	APOB	0.666302	5.58244e-15	APOB			S-II
	LIPA			LIPA	1.72859	6.15263e-12	LIPA			S-III
ECM-receptor interaction	COL1A1(Collagen)	5.43951	1.73793e-16	COL1A1(Collagen)	1.65196	9.44381e-10	COL1A1(Collagen)			S-I
	COL6A6(Collagen)			COL6A6(Collagen)	0.65106	1.49247e-10	COL6A6(Collagen)	2.95312	4.08539e-12	S-II
	DAG1			DAG1	0.665637	1.91209e-11	DAG1			S-II
	TNC	2.15686	2.72094e-09	TNC	2.13795	6.21626e-15	TNC	1.50055	0.000241411	S-I
	LAMA3(Laminin)	2.09603	1.171e-09	LAMA3(Laminin)	1.56743	1.55956e-05	LAMA3(Laminin)			S-III
	LAMB2(Laminin)	0.497268	2.55433e-08	LAMB2(Laminin)	0.616562	1.65582e-14	LAMB2(Laminin)			S-II
	LAMB3(Laminin)	4.11312	3.40826e-10	LAMB3(Laminin)	1.82314	7.77406e-12	LAMB3(Laminin)			S-I
	LAMC2(Laminin)	4.36902	7.96956e-22	LAMC2(Laminin)	3.24862	4.03589e-15	LAMC2(Laminin)			S-I
	ITGA9	0.439328	6.15528e-08	ITGA9	0.566549	8.93439e-08	ITGA9			S-II
	TNXB	0.330931	3.66516e-07	TNXB	0.609631	1.05109e-14	TNXB			S-II
	FN1			FN1	1.64819	1.23394e-11	FN1			S-I
