# Supplementary material for: Multi-omics characterization of esophageal squamous cell carcinoma identifies molecular subtypes and therapeutic targets
Source: JCI Insight. 2024 Apr 23;9(10):e171916. doi: 10.1172/jci.insight.171916 (PMC11141925; doi:10.1172/jci.insight.171916)
Supplement: Supplemental table 5 [file jciinsight-9-171916-s077.xlsx]

## Sheet: Description
Table S5. Enrichment analysis of differential phosphoproteins.
Description
1.Enrichment analysis of differential phosphoproteins.

## Sheet: Phosphoproteins enrichment
Group	Pathway ID	Pathway	Enrichment ratio	p value
decrease	path:hsa03040	Spliceosome	5.8402	3.40434e-10
decrease	path:hsa04530	Tight junction	5.53049	8.88454e-10
decrease	path:hsa04670	Leukocyte transendothelial migration	4.3434	7.59192e-06
decrease	path:hsa05120	Epithelial cell signaling in Helicobacter pylori infection	4.52028	0.000346797
decrease	path:hsa04810	Regulation of actin cytoskeleton	2.71856	0.000377978
decrease	path:hsa04520	Adherens junction	4.21067	0.000564908
decrease	path:hsa04666	Fc gamma R-mediated phagocytosis	3.67874	0.000701997
decrease	path:hsa05203	Viral carcinogenesis	2.64281	0.0012134
increase	path:hsa03013	RNA transport	3.92694	2.7359e-08
increase	path:hsa03040	Spliceosome	3.90695	5.77053e-07
increase	path:hsa04520	Adherens junction	3.34499	0.00133103
increase	path:hsa04330	Notch signaling pathway	4.04087	0.00150494
increase	path:hsa05168	Herpes simplex infection	2.24847	0.00365146
increase	path:hsa04110	Cell cycle	2.38758	0.00614999
increase	path:hsa05169	Epstein-Barr virus infection	2.06586	0.00641357
increase	path:hsa05203	Viral carcinogenesis	2.00975	0.0159519
