# Supplementary material for: Multi-omics characterization of esophageal squamous cell carcinoma identifies molecular subtypes and therapeutic targets
Source: JCI Insight. 2024 Apr 23;9(10):e171916. doi: 10.1172/jci.insight.171916 (PMC11141925; doi:10.1172/jci.insight.171916)
Supplement: Supplemental table 6 [file jciinsight-9-171916-s078.xlsx]

## Sheet: Description
Table S6. Results of predication of kinases based on phosphoproteomics.
Description
1. Results of predication of kinases based on phosphoproteomics.

## Sheet: Prediction of kinases
Kinase ID	Kinase name	Enrichment ratio	p value
P42345	mTOR	4.72846	4.56366e-11
P19784	CSNK2A2	3.83255	1.84935e-07
Q86Z02	HIPK1	3.80427	0.000218093
Q9H2X6	HIPK2	3.80427	0.000218093
Q8NE63	HIPK4	3.80427	0.000218093
P68400	CSNK2A1	2.82122	5.10376e-06
Q00535	CDK5	2.74998	6.63076e-11
Q00534	CDK6	2.60202	2.02608e-10
O94921	CDK14	2.60202	2.02608e-10
Q00536	CDK16	2.598	4.52433e-09
P11802	CDK4	2.43851	2.27828e-07
Q00537	CDK17	2.37049	2.8886e-07
Q9UPZ9	ICK	2.22392	2.90984e-05
P49336	CDK8	2.16406	0.0099054
B4DFW7	CLK1	2.10865	0.000124594
Q9UPE1	SPRK3	2.10865	0.000124594
Q00532	CDKL1	2.10865	0.000124594
Q2NME9	CDKL4	2.10865	0.000124594
Q07002	CDK18	1.96364	0.00143047
P50750	CDK9	1.93401	0.00245352
Q8IZL9	CDK20	1.93401	0.00245352
P50613	CDK7	1.87722	0.00126807
Q9NYV4	CDK12	1.86508	0.00125555
Q14004	CDK13	1.7769	0.00337218
Q96Q40	CDK15	1.7769	0.00337218
P24941	CDK2	1.56598	0.00434494
Q16539	MAPK14	1.48083	0.00457084
O15264	MAPK13	1.4575	0.00575569
