# Supplementary material for: Multi-omics characterization of esophageal squamous cell carcinoma identifies molecular subtypes and therapeutic targets
Source: JCI Insight. 2024 Apr 23;9(10):e171916. doi: 10.1172/jci.insight.171916 (PMC11141925; doi:10.1172/jci.insight.171916)
Supplement: Supplemental table 7 [file jciinsight-9-171916-s079.xlsx]

## Sheet: Description
Table S7. Enrichment analysis of differential proteins in high and low CSNK2A1 expression groups.
Description
1.Enrichment analysis of differential proteins in high and low CSNK2A1 expression groups.

## Sheet: Enrichment results
Group	Pathway	Enrichment ratio	p value
decrease	Dilated cardiomyopathy	8.82357	1.61216e-09
decrease	Hypertrophic cardiomyopathy (HCM)	8.70654	8.39555e-09
decrease	Vascular smooth muscle contraction	6.56473	6.28073e-08
decrease	Protein digestion and absorption	6.31224	3.37443e-05
decrease	Regulation of actin cytoskeleton	3.57297	0.000116084
decrease	Viral myocarditis	5.48891	0.000726369
decrease	Salivary secretion	4.50875	0.00203579
decrease	PPAR signaling pathway	4.44524	0.00513655
decrease	Cell adhesion molecules (CAMs)	3.27302	0.00536299
decrease	Pancreatic secretion	3.67704	0.00563055
decrease	Gastric acid secretion	4.26503	0.00612322
decrease	Histidine metabolism	6.76312	0.00947907
decrease	Tyrosine metabolism	4.85557	0.0233396
decrease	Renin-angiotensin system	7.42617	0.028946
decrease	Cardiac muscle contraction	3.32223	0.0319168
decrease	Phenylalanine metabolism	7.01361	0.0322334
decrease	Serotonergic synapse	2.60837	0.0424133
decrease	Hematopoietic cell lineage	2.90218	0.0486246
increase	DNA replication	17.6887	9.18024e-08
increase	Cell cycle	6.54988	7.5927e-06
increase	Ribosome	6.20254	0.000376849
increase	Pathogenic Escherichia coli infection	5.14928	0.0201232
increase	p53 signaling pathway	3.89874	0.0412428
