# Supplementary material for: Multi-omics characterization of esophageal squamous cell carcinoma identifies molecular subtypes and therapeutic targets
Source: JCI Insight. 2024 Apr 23;9(10):e171916. doi: 10.1172/jci.insight.171916 (PMC11141925; doi:10.1172/jci.insight.171916)
Supplement: Supplemental table 8 [file jciinsight-9-171916-s080.xlsx]

## Sheet: Description
Table S8. Primers included in this study.
Description
1. Primers included in this study.

## Sheet: Primers
Name	Primer
shTIMMDC1-1-F	CCGGGCAGAGCCAGGCAGAAATTTACTCGAGTAAATTTCTGCCTGGCTCTGCTTTTTG
shTIMMDC1-1-R	AATTCAAAAAGCAGAGCCAGGCAGAAATTTACTCGAGTAAATTTCTGCCTGGCTCTGC
shTIMMDC1-2-F	CCGGCTGCAGTGTTTGTGACTATATCTCGAGATATAGTCACAAACACTGCAGTTTTTG
shTIMMDC1-2-R	AATTCAAAAACTGCAGTGTTTGTGACTATATCTCGAGATATAGTCACAAACACTGCAG
shmTOR-1-F	CCGGCAGGCCTATGGTCGAGATTTACTCGAGTAAATCTCGACCATAGGCCTGTTTTTG
shmTOR-1-R	AATTCAAAAACAGGCCTATGGTCGAGATTTACTCGAGTAAATCTCGACCATAGGCCTG
shmTOR-2-F	CCGGCCCGGATCATTCACCCTATTGCTCGAGCAATAGGGTGAATGATCCGGGTTTTTG
shmTOR-2-R	AATTCAAAAACCCGGATCATTCACCCTATTGCTCGAGCAATAGGGTGAATGATCCGGG
shCSNK2A2-1-F	CCGGCTGGGACAACATTCACGGAAACTCGAGTTTCCGTGAATGTTGTCCCAGTTTTTG
shCSNK2A2-1-R	AATTCAAAAACTGGGACAACATTCACGGAAACTCGAGTTTCCGTGAATGTTGTCCCAG
shCSNK2A2-2-F	CCGGGCGGCAGTTACATATTATTATCTCGAGATAATAATATGTAACTGCCGCTTTTTG
shCSNK2A2-2-R	AATTCAAAAAGCGGCAGTTACATATTATTATCTCGAGATAATAATATGTAACTGCCGC
shHIPK1-1-F	CCGGCAGCCCTTATTCCACTGATACCTCGAGGTATCAGTGGAATAAGGGCTGTTTTTG
shHIPK1-1-R	AATTCAAAAACAGCCCTTATTCCACTGATACCTCGAGGTATCAGTGGAATAAGGGCTG
shHIPK1-2-F	CCGGCCAACAGACATTTATAGTATGCTCGAGCATACTATAAATGTCTGTTGGTTTTTG
shHIPK1-2-R	AATTCAAAAACCAACAGACATTTATAGTATGCTCGAGCATACTATAAATGTCTGTTGG
shHIPK2-1-F	CCGGTTCCTGGGTTGGCCGTTATATCTCGAGATATAACGGCCAACCCAGGAATTTTTG
shHIPK2-1-R	AATTCAAAAATTCCTGGGTTGGCCGTTATATCTCGAGATATAACGGCCAACCCAGGAA
shHIPK2-2-F	CCGGCCTGATATGGAAATCAAATAGCTCGAGCTATTTGATTTCCATATCAGGTTTTTG
shHIPK2-2-R	AATTCAAAAACCTGATATGGAAATCAAATAGCTCGAGCTATTTGATTTCCATATCAGG
shHIPK4-1-F	CCGGGAAAGATAGTTATCCAGAAATCTCGAGATTTCTGGATAACTATCTTTCTTTTTG
shHIPK4-1-R	AATTCAAAAAGAAAGATAGTTATCCAGAAATCTCGAGATTTCTGGATAACTATCTTTC
shHIPK4-2-F	CCGGCTACGTGAAGGAGCCATACATCTCGAGATGTATGGCTCCTTCACGTAGTTTTTG
shHIPK4-2-R	AATTCAAAAACTACGTGAAGGAGCCATACATCTCGAGATGTATGGCTCCTTCACGTAG
shCSNK2A1-1-F	CCGGATTACCTGCAGGTGGAATATTCTCGAGAATATTCCACCTGCAGGTAATTTTTTG
shCSNK2A1-1-R	AATTCAAAAAATTACCTGCAGGTGGAATATTCTCGAGAATATTCCACCTGCAGGTAAT
shCSNK2A1-2-F	CCGGCAATCCCGGCTGCTGCATTTACTCGAGTAAATGCAGCAGCCGGGATTGTTTTTG
shCSNK2A1-2-R	AATTCAAAAACAATCCCGGCTGCTGCATTTACTCGAGTAAATGCAGCAGCCGGGATTG
shCDK5-1-F	CCGGCAGAACCTTCTGAAGTGTAACCTCGAGGTTACACTTCAGAAGGTTCTGTTTTTG
shCDK5-1-R	AATTCAAAAACAGAACCTTCTGAAGTGTAACCTCGAGGTTACACTTCAGAAGGTTCTG
shCDK5-2-F	CCGGCCTGAGATTGTAAAGTCATTCCTCGAGGAATGACTTTACAATCTCAGGTTTTTG
shCDK5-2-R	AATTCAAAAACCTGAGATTGTAAAGTCATTCCTCGAGGAATGACTTTACAATCTCAGG
shCDK6-1-F	CCGGCATGAGATGTTCCTATCTTAACTCGAGTTAAGATAGGAACATCTCATGTTTTTG
shCDK6-1-R	AATTCAAAAACATGAGATGTTCCTATCTTAACTCGAGTTAAGATAGGAACATCTCATG
shCDK6-2-F	CCGGTCTGGAGTGTTGGCTGCATATCTCGAGATATGCAGCCAACACTCCAGATTTTTG
shCDK6-2-R	AATTCAAAAATCTGGAGTGTTGGCTGCATATCTCGAGATATGCAGCCAACACTCCAGA
shCDK14-1-F	CCGGCTCGCCAACAAGTCCCAAATTCTCGAGAATTTGGGACTTGTTGGCGAGTTTTTG
shCDK14-1-R	AATTCAAAAACTCGCCAACAAGTCCCAAATTCTCGAGAATTTGGGACTTGTTGGCGAG
shCDK14-2-F	CCGGGAGAACAATGCTTGCATTAACCTCGAGGTTAATGCAAGCATTGTTCTCTTTTTG
shCDK14-2-R	AATTCAAAAAGAGAACAATGCTTGCATTAACCTCGAGGTTAATGCAAGCATTGTTCTC
shCDK16-1-F	CCGGCGAGGCATAGACAAGACCAATCTCGAGATTGGTCTTGTCTATGCCTCGTTTTTG
shCDK16-1-R	AATTCAAAAACGAGGCATAGACAAGACCAATCTCGAGATTGGTCTTGTCTATGCCTCG
shCDK16-2-F	CCGGCGAGGAGTTCAAGACATACAACTCGAGTTGTATGTCTTGAACTCCTCGTTTTTG
shCDK16-2-R	AATTCAAAAACGAGGAGTTCAAGACATACAACTCGAGTTGTATGTCTTGAACTCCTCG
shCDK4-1-F	CCGGGTTCTTCTGCAGTCCACATATCTCGAGATATGTGGACTGCAGAAGAACTTTTTG
shCDK4-1-R	AATTCAAAAAGTTCTTCTGCAGTCCACATATCTCGAGATATGTGGACTGCAGAAGAAC
shCDK4-2-F	CCGGGAGATTACTTTGCTGCCTTAACTCGAGTTAAGGCAGCAAAGTAATCTCTTTTTG
shCDK4-2-R	AATTCAAAAAGAGATTACTTTGCTGCCTTAACTCGAGTTAAGGCAGCAAAGTAATCTC
shCDK17-1-F	CCGGGCGGAATCATTGCTGCTAAATCTCGAGATTTAGCAGCAATGATTCCGCTTTTTG
shCDK17-1-R	AATTCAAAAAGCGGAATCATTGCTGCTAAATCTCGAGATTTAGCAGCAATGATTCCGC
shCDK17-2-F	CCGGTCAGAACTGAAGGCAATTATTCTCGAGAATAATTGCCTTCAGTTCTGATTTTTG
shCDK17-2-R	AATTCAAAAATCAGAACTGAAGGCAATTATTCTCGAGAATAATTGCCTTCAGTTCTGA
shICK1-1-F	CCGGATTACAAGGACTCGCATTTATCTCGAGATAAATGCGAGTCCTTGTAATTTTTTG
shICK1-1-R	AATTCAAAAAATTACAAGGACTCGCATTTATCTCGAGATAAATGCGAGTCCTTGTAAT
shICK1-2-F	CCGGGCTTCTTTCATCGAGACTTAACTCGAGTTAAGTCTCGATGAAAGAAGCTTTTTG
shICK1-2-R	AATTCAAAAAGCTTCTTTCATCGAGACTTAACTCGAGTTAAGTCTCGATGAAAGAAGC
shCDK8-1-F	CCGGGCTTACCATGGACCCAATAAACTCGAGTTTATTGGGTCCATGGTAAGCTTTTTG
shCDK8-1-R	AATTCAAAAAGCTTACCATGGACCCAATAAACTCGAGTTTATTGGGTCCATGGTAAGC
shCDK8-2-F	CCGGCACTACCTCAGGTGGACTTATCTCGAGATAAGTCCACCTGAGGTAGTGTTTTTG
shCDK8-2-R	AATTCAAAAACACTACCTCAGGTGGACTTATCTCGAGATAAGTCCACCTGAGGTAGTG
shCLK1-1-F	CCGGGATATGCAAGTCTGTGAATTTCTCGAGAAATTCACAGACTTGCATATCTTTTTG
shCLK1-1-R	AATTCAAAAAGATATGCAAGTCTGTGAATTTCTCGAGAAATTCACAGACTTGCATATC
shCLK1-2-F	CCGGTATCTTGGGTTTACCGTATTTCTCGAGAAATACGGTAAACCCAAGATATTTTTG
shCLK1-2-R	AATTCAAAAATATCTTGGGTTTACCGTATTTCTCGAGAAATACGGTAAACCCAAGATA
shSRPK3-1-F	CCGGGAGACCATTGTCCAGCTCATTCTCGAGAATGAGCTGGACAATGGTCTCTTTTTG
shSRPK3-1-R	AATTCAAAAAGAGACCATTGTCCAGCTCATTCTCGAGAATGAGCTGGACAATGGTCTC
shSRPK3-2-F	CCGGGAGGACCACATCGCTCACATACTCGAGTATGTGAGCGATGTGGTCCTCTTTTTG
shSRPK3-2-R	AATTCAAAAAGAGGACCACATCGCTCACATACTCGAGTATGTGAGCGATGTGGTCCTC
shCDKL1-1-F	CCGGCACGAAACATTCCGTGATTAACTCGAGTTAATCACGGAATGTTTCGTGTTTTTG
shCDKL1-1-R	AATTCAAAAACACGAAACATTCCGTGATTAACTCGAGTTAATCACGGAATGTTTCGTG
shCDKL1-2-F	CCGGACGAAACATTCCGTGATTAAGCTCGAGCTTAATCACGGAATGTTTCGTTTTTTG
shCDKL1-2-R	AATTCAAAAAACGAAACATTCCGTGATTAAGCTCGAGCTTAATCACGGAATGTTTCGT
shCDKL4-1-F	CCGGCAAGATCGTATACCCATAATACTCGAGTATTATGGGTATACGATCTTGTTTTTG
shCDKL4-1-R	AATTCAAAAACAAGATCGTATACCCATAATACTCGAGTATTATGGGTATACGATCTTG
shCDKL4-2-F	CCGGGAGATGCCTACACCGATTATGCTCGAGCATAATCGGTGTAGGCATCTCTTTTTG
shCDKL4-2-R	AATTCAAAAAGAGATGCCTACACCGATTATGCTCGAGCATAATCGGTGTAGGCATCTC
shCDK18-1-F	CCGGGAACCTGAAGCACGCCAATATCTCGAGATATTGGCGTGCTTCAGGTTCTTTTTG
shCDK18-1-R	AATTCAAAAAGAACCTGAAGCACGCCAATATCTCGAGATATTGGCGTGCTTCAGGTTC
shCDK18-2-F	CCGGACAGTGACCTGAAGCAGTATCCTCGAGGATACTGCTTCAGGTCACTGTTTTTTG
shCDK18-2-R	AATTCAAAAAACAGTGACCTGAAGCAGTATCCTCGAGGATACTGCTTCAGGTCACTGT
shCDK9-1-F	CCGGCCGCTGCAAGGGTAGTATATACTCGAGTATATACTACCCTTGCAGCGGTTTTTG
shCDK9-1-R	AATTCAAAAACCGCTGCAAGGGTAGTATATACTCGAGTATATACTACCCTTGCAGCGG
shCDK9-2-F	CCGGAGGGACATGAAGGCTGCTAATCTCGAGATTAGCAGCCTTCATGTCCCTTTTTTG
shCDK9-2-R	AATTCAAAAAAGGGACATGAAGGCTGCTAATCTCGAGATTAGCAGCCTTCATGTCCCT
shCDK20-1-F	CCGGTTTATTCTCAGAGCCATTAAACTCGAGTTTAATGGCTCTGAGAATAAATTTTTG
shCDK20-1-R	AATTCAAAAATTTATTCTCAGAGCCATTAAACTCGAGTTTAATGGCTCTGAGAATAAA
shCDK20-2-F	CCGGAGAACGATATTGAACAGCTTTCTCGAGAAAGCTGTTCAATATCGTTCTTTTTTG
shCDK20-2-R	AATTCAAAAAAGAACGATATTGAACAGCTTTCTCGAGAAAGCTGTTCAATATCGTTCT
shCDK7-1-F	CCGGGAAGCTAAAGATGGTATAAATCTCGAGATTTATACCATCTTTAGCTTCTTTTTG
shCDK7-1-R	AATTCAAAAAGAAGCTAAAGATGGTATAAATCTCGAGATTTATACCATCTTTAGCTTC
shCDK7-2-F	CCGGGTGGGCTGTTGGCTGTATATTCTCGAGAATATACAGCCAACAGCCCACTTTTTG
shCDK7-2-R	AATTCAAAAAGTGGGCTGTTGGCTGTATATTCTCGAGAATATACAGCCAACAGCCCAC
shCDK13-1-F	CCGGCGATGTCTTCTTGCTGATTTACTCGAGTAAATCAGCAAGAAGACATCGTTTTTG
shCDK13-1-R	AATTCAAAAACGATGTCTTCTTGCTGATTTACTCGAGTAAATCAGCAAGAAGACATCG
shCDK13-2-F	CCGGCGATTGTACATCTTCACAAATCTCGAGATTTGTGAAGATGTACAATCGTTTTTG
shCDK13-2-R	AATTCAAAAACGATTGTACATCTTCACAAATCTCGAGATTTGTGAAGATGTACAATCG
shCDK15-1-F	CCGGAGGCTCTTATGCGACAGTTTACTCGAGTAAACTGTCGCATAAGAGCCTTTTTTG
shCDK15-1-R	AATTCAAAAAAGGCTCTTATGCGACAGTTTACTCGAGTAAACTGTCGCATAAGAGCCT
shCDK15-2-F	CCGGGTTTCAGGAGTGAGGCTAAAGCTCGAGCTTTAGCCTCACTCCTGAAACTTTTTG
shCDK15-2-R	AATTCAAAAAGTTTCAGGAGTGAGGCTAAAGCTCGAGCTTTAGCCTCACTCCTGAAAC
shCDK2-1-F	CCGGCCTCAGAATCTGCTTATTAACCTCGAGGTTAATAAGCAGATTCTGAGGTTTTTG
shCDK2-1-R	AATTCAAAAACCTCAGAATCTGCTTATTAACCTCGAGGTTAATAAGCAGATTCTGAGG
shCDK2-2-F	CCGGGCCTTCCTACACGTTAGATTTCTCGAGAAATCTAACGTGTAGGAAGGCTTTTTG
shCDK2-2-R	AATTCAAAAAGCCTTCCTACACGTTAGATTTCTCGAGAAATCTAACGTGTAGGAAGGC
shMAPK14-1-F	CCGGCCATGAGGCAAGAAACTATATCTCGAGATATAGTTTCTTGCCTCATGGTTTTTG
shMAPK14-1-R	AATTCAAAAACCATGAGGCAAGAAACTATATCTCGAGATATAGTTTCTTGCCTCATGG
shMAPK14-2-F	CCGGCCATGTTCAGTTCCTTATCTACTCGAGTAGATAAGGAACTGAACATGGTTTTTG
shMAPK14-2-R	AATTCAAAAACCATGTTCAGTTCCTTATCTACTCGAGTAGATAAGGAACTGAACATGG
shMAPK13-1-F	CCGGGATCCTAACAGGCCACGTTAACTCGAGTTAACGTGGCCTGTTAGGATCTTTTTG
shMAPK13-1-R	AATTCAAAAAGATCCTAACAGGCCACGTTAACTCGAGTTAACGTGGCCTGTTAGGATC
shMAPK13-2-F	CCGGTGAACGACAAAGCGGCCAAATCTCGAGATTTGGCCGCTTTGTCGTTCATTTTTG
shMAPK13-2-R	AATTCAAAAATGAACGACAAAGCGGCCAAATCTCGAGATTTGGCCGCTTTGTCGTTCA
