# Supplementary material for: Multi-omics characterization of esophageal squamous cell carcinoma identifies molecular subtypes and therapeutic targets
Source: JCI Insight. 2024 Apr 23;9(10):e171916. doi: 10.1172/jci.insight.171916 (PMC11141925; doi:10.1172/jci.insight.171916)
Supplement: Supporting data values [file jciinsight-9-171916-s081.xlsx]

## Sheet: Figure S1E
ID	S035T	S035P	S037T	S037P	S039T	S039P	S042T	S042P	S043T	S043P	S046T	S046P	S048T	S048P	S051T	S051P	S054T	S054P	S057T	S057P	S059T	S059P	S068T	S068P	S074T	S074P	S075T	S075P	S083T	S083P	S086T	S086P	S087T	S087P	S088T	S088P	S091T	S091P	S092T	S092P	S098T	S098P	S102T	S102P	S107T	S107P	S108T	S108P	S111T
P02656	0.686	1.6	1.151	1.34	0.712	1.071	0.748	0.978	1.374	0.761	1.199	1.607	0.927	1.523	1.287	1.279	1.238	1.287	0.949	1.306	0.823	0.917	0.719	1.217	0.704	1.061	0.98	2.436	0.675	1.334	1.26	1.72	1.082	1.945	0.976	1.16	0.505	0.825	0.968	1.282	0.893	1.142	1.347	3.022	1.871	2.82	0.98	1.274	1.382
Q5ZPR3	0.646	1.01	0.915	1.194	1.138	1.104	0.626	0.664	0.829	0.694	0.994	1.03	1.3	0.848	1.133	1.258	1.1	0.788	0.857	0.841	0.718	0.747	0.867	2.194	0.766	1.233	0.705	0.833	0.86	2.391											0.953	1.374	0.997	2.131	1.178	2.675	1.161	1.561	1.171
P55809	1.11	1.148	1.582	1.256	1.121	1.256	1.167	1.861	0.671	0.978	1.061	1.24	0.873	1.39	1.004	1.142	0.872	1.147	1.168	1.946	1.11	0.993	0.914	1.261	1.229	1.539	0.92	1.701	1.109	1.436	1.064	1.543	1.02	1.513	0.823	1.277	0.794	1.366	1.236	1.422	1.219	1.561	0.894	1.053	1.462	1.411	1.081	1.298	1.133
P09651	0.994	0.928	0.878	0.9	0.986	0.857	0.998	0.832	1.25	1.072	1.167	0.916	1.225	0.858	1.025	0.986	1.04	0.969	0.949	0.833	0.941	1.045	1.042	0.809	1.02	0.767	1.384	0.658	0.987	0.688	1.255	0.729	1.221	0.7	0.982	0.85	0.901	0.771	0.845	0.714	0.957	0.733	1.233	0.804	0.816	0.825	0.929	0.739	0.972
O95741
O00214	0.921	0.887	0.861	0.785	0.837	0.833	1.146	1.045	0.89	0.61	0.973	0.957	0.807	0.991	0.955	0.891	0.99	0.882	0.977	0.804	1.006	1.053	0.842	0.917	0.888	1.219	0.728	1.129	0.841	0.848	1.562	1.083	1.208	0.877	1.191	0.986	1.302	0.894	0.93	0.788	0.946	0.849	1.008	0.741	0.845	0.716	0.934	0.994	1.056
Q96EY1	1.163	1.155	0.949	0.997	0.821	0.856	1.091	1.12	1.058	1.086	1.118	0.939	1.1	0.988	1.091	0.956	1.106	1.129	1.107	1.096	1.122	1.219	1.07	0.936	1.005	1.052	1.429	0.984	1.145	0.969	1.183	1.023	1.004	1.087	1.008	1.074	0.936	0.93	1.01	1.049
Q9H7P6																															1.036	1.053	1.07	1.431	0.948	1.141	0.861	1.163	0.993	1.106
P19793	0.809	0.758	0.725	0.948	1.029	0.815	0.713	0.768	1.149	0.959											0.94	0.91	1.04	1.058	0.882	0.998	1.208	0.956	0.978	1.007
Q9BTX7																															0.928	1.037	0.915	1.175	1.403	1.036	1.209	0.966	0.908	1.096
O95164	0.931	2.621	1.311	2.335	1.076	2.465	0.937	1.138	0.897	0.873																					0.744	1.042	0.844	1.37	0.836	1.638	1.022	2.729	0.929	1.445	0.602	1.546	0.687	0.891	0.649	0.749	0.772	0.758	0.484
Q9BQJ4
A0A0A0MRZ8	1.091	1.179	0.938	1.547	0.68	0.964	0.85	1.199	0.768	1.219	0.611	0.912	0.862	1.598	0.796	0.689	0.499	0.811	0.797	0.799	0.933	1.194	1.087	1.149	1.743	1.573	0.728	1.405	0.718	0.636	0.973	1.567	0.953	1.535	1.184	1.2	0.995	0.866	1.126	1.007	1.091	1.22	0.617	1.412	1.485	1.558	1.093	1.42	0.923
P80723	0.899	0.495	0.733	0.694	1.279	0.468	0.522	0.445	1.247	1.647	1.077	0.691	1.932	0.787	1.028	0.617	1.06	1.007	0.766	0.484	1.213	0.907	1.422	0.64	2.07	0.409	0.961	0.289	1.45	0.387	0.165	0.204	0.188	0.265	1.64	0.601	1.121	0.607	0.547	0.469	0.553	0.311	0.237	0.139	0.179	0.136	0.924	0.511	0.473
O60443	1.094	0.797	0.986	0.708	1.296	0.814	0.812	0.8	1.75	0.966	0.787	0.503	0.958	0.639	0.906	0.585	1.103	0.848	0.739	0.705	0.742	0.76	1.246	0.717	1.509	0.845	1.363	0.881	1.231	0.91	0.629	0.841	0.819	0.945	0.955	0.941	1.512	0.78	0.924	0.816	0.539	0.674	1.401	0.704	0.832	0.73	0.904	0.676	0.977
P27986	1.224	0.913	1.169	1.011	1.062	0.955	0.961	1.194	0.806	1.032	0.787	0.786	0.801	0.927	0.821	0.807	0.872	0.897	0.935	1.097	1.051	1.135	1.083	1.056	1.029	1.046	0.846	1.04	0.976	0.969	1.034	1.233	1.141	1.231	0.89	1.127	0.923	0.993	1.08	1.054	1.129	1.158	1.104	1.121	1.135	1.304	0.986	1.213	1.191
O43865	1.059	1.051	1.162	1.075	1.243	1.162	1.384	1.272	1.006	1.057	1.018	0.995	0.843	1.262	1.024	1.079	0.891	1.004	1.076	1.151	1.007	1.026	1.03	1.035	1.053	1.101	0.956	1.115	1.137	1.056	0.983	1.123	0.987	0.969	0.947	1.061	0.817	0.936	1.046	0.968	1.133	1.174	0.981	0.803	1.046	0.825	1.249	1.317	1.092
Q6NUK4	0.874	1.135	1.163	0.958	1.029	1.032	0.914	1.041	0.912	0.975	0.922	0.965	1.09	1.307	1.144	0.85	1.012	0.767	0.787	1.326	1.117	0.665	0.841	1.052	1.422	1.049	0.792	1.303	1.15	0.919
Q13449	1.297	1.541	0.816	1.261	0.876	0.835	0.63	0.751	1.033	2.053
Q6NX45
P49848	1.118	1.166	0.897	0.963	0.972	0.848	1.047	1.041	1.131	1.094
P21980	0.835	1.212	1.374	0.861	1.079	1.129	0.924	1.142	0.527	0.877	0.846	1.028	0.798	1.226	0.923	1.017	1.083	1.038	1.096	1.088	1.031	1.041	1.64	1.139	1.142	1.462	0.665	1.379	1.122	1.026	1.051	1.486	1.147	1.511	1.04	1.269	0.625	1.198	1.345	1.153	1.125	1.099	0.689	1.116	0.989	0.903	1.189	1.581	1.118
P05388	1.165	1.183	1.099	1.709	1.289	1.387	1.121	1.022	1.484	1.378	1.361	1.068	1.076	0.956	1.051	1.183	1.078	1.041	1.082	0.691	0.77	1.153	0.864	1.071	0.905	0.931	0.943	0.82	0.724	0.765	1.271	0.73	0.981	0.708	1.058	0.597	1.002	0.852	0.611	0.628	1.007	1.012	1.346	0.767	1.194	1.257	1.196	0.987	0.929
O43292	0.988	0.84	1.007	0.889	1.273	0.861	1.23	1.046	1.125	1.111											1.015	0.881	1.221	0.964	1.23	1.01	1.308	1.026	1.03	0.931	1.004	0.77	0.949	0.81	1.413	0.836	1.209	0.969	1.005	0.836	1.002	0.932	1.151	0.851	0.956	1.352	1	0.984	1.028
Q9Y5R8	1.15	1.002	0.986	0.907	0.958	0.944	0.847	0.82	1.046	0.821	1.101	1.026	1.02	0.888	0.94	0.961	0.991	0.927	1.105	0.867	1.233	1.385	1.356	1.324	1.259	1.4	1.235	1.713	1.326	1.381	1.158	1.251	1.065	1.006	1.222	1.043	1.022	1.051	1.004	1.065
P04150	1.331	1.073	1.109	1.022	1.147	1.087	1.138	1.068	1.462	1.131	1.486	0.934	1.513	1.526	1.248	1.719	1.592	1.466	1.241	1.431	1.226	1.431	1.097	1.298	0.987	1.197	1.128	1.161	1.021	1.137	1.335	1.347	1.444	1.524	2.595	1.745	1.515	1.279	1.446	1.853	1.292	1.005	1.354	1.462	1.653	1.283	1.151	1.427	1.185
P50749	1.132	0.751	0.991	1.013	1.021	0.84	0.836	1.104	0.743	1.38	1.079	0.925	1.375	1.106	1.107	0.903	1.165	1.173	1.087	1.036	0.985	1.106	1.163	0.994	1.011	1.078	0.862	1.07	0.874	0.964	0.915	1.039	1.133	0.893	0.724	0.871	0.736	0.957	1.063	0.949	0.867	0.862	0.879	0.833	0.881	0.617	1.014	1.048	1.047
Q5JTD0
P41212
Q9H3S7	1.138	1.212	1.114	1.108	1.024	1.136	1.016	1.127	1.168	1.173	1.054	1.072	1.233	1.027	0.966	1.088	1.075	0.962	1.059	0.934	1.013	1.111	1.047	1.109	0.987	0.924	0.924	0.936	0.94	0.974	1.083	1.072	1.024	1.033	0.91	0.933	1.018	1.036	1.023	1.045	0.977	1.064	1.056	1.46	1.031	1.478	1.081	1.182	0.947
Q99933	1.936	1.377	1.255	1.371	1.178	1.394	1.217	1.096	1.332	1.472	2.009	1.378	0.978	1.439	1.078	1.324	0.938	1.227	1.235	1.426	1.164	1.285	1.03	1.257	0.945	1.151	0.904	1.271	1.106	1.376	0.967	0.987	0.998	1.02	0.7	1.109	0.765	1.139	1.034	1.002	1.297	0.91	1.017	1.133	0.96	1.092	0.949	0.881	0.831
Q6VMQ6																																									1.11	0.94	1.322	1.18	0.912	1.485	0.821	0.778	0.83
Q14315	1.45	1.377	1.935	1.124	0.954	1.487	1.559	2.818	0.611	1.001	0.737	0.978	0.754	1.756	1.22	0.989	0.74	1.055	1.642	2.72	1.443	1.076	0.872	1.35	1.059	1.827	0.509	2.464	1.401	2.036	0.885	2.394	1.304	2.787	0.694	1.537	0.624	1.441	1.905	1.893	1.204	2.138	0.511	0.983	1.647	1.491	1.238	2.216	1.394
P14868	0.955	0.84	0.913	0.935	1.106	0.873	0.918	0.922	1.287	0.973	1.123	0.932	1.173	0.847	1.015	1.002	0.958	0.963	0.974	0.864	0.835	0.939	1.002	0.882	1.038	0.92	1.317	0.987	0.893	0.944	1.098	0.849	1.065	0.811	0.993	0.9	1.081	0.933	0.891	0.877	1.013	0.951	1.216	0.801	0.901	0.801	0.977	0.856	0.962
Q7Z6B0	0.956	1.288	1.113	1.007	0.947	1.318	0.953	1.105	0.89	1.054	0.916	0.74	1.02	1.152	1.054	0.983	0.886	0.973	0.962	1.198	1.419	0.931	1.327	1.186	1.101	1.127	1.204	1.243	1.43	1.219	0.861	1.149	1.182	1.868	1.16	1.245	1.082	1.571	1.2	1.139
P05120	0.894	2.672	0.998	2.572	0.674	2.346	0.871	0.7	0.559	0.632	1.351	2.439	1.053	1.189	1.053	2.438	1.674	1.184	0.781	0.91	0.397	0.512	0.615	1.719	0.663	1.354	0.627	0.758	0.932	1.827	1.67	0.78	0.817	0.6	0.653	1.451	1.449	2.233	0.582	1.395	0.591	1.591	0.569	0.913	0.645	0.949	0.814	0.699	0.415
P29992	1.159	1.135	1.497	1.086	0.993	1.285	1.25	1.727	0.802	1.069	0.978	1.185	0.99	1.445	1.004	1.064	0.89	1.146	1.362	1.793	1.251	1.175	0.9	1.179	0.95	1.609	0.795	1.682	1.229	1.366	1.069	1.983	1.249	1.998	0.72	1.38	0.749	1.176	1.46	1.362	1.071	1.392	0.723	1.132	1.197	1.322	0.955	1.466	1.244
Q9UBN7	0.725		0.743	0.682	1.04	0.534	0.814	0.345	0.633	0.903	1.024	0.897	1.186	0.982	0.915	1.01	1.019	0.896	0.971	1.078	1.134	1.164	0.963	0.954	0.933	0.975	0.812	1.028	0.862	0.924	1.029	0.947	1.031	1.182	1.149	0.879	0.957	1.175	1.01	0.942	0.937	0.963	0.992	1.404	1.055	1.36	0.92	1.236	1.128
Q08378	0.921	0.933	0.81	0.843	0.97	0.872	0.923	0.863	1.06	1.078	0.918	0.924	0.906	0.902	0.979	0.924	0.987	0.986	0.933	0.833	0.952	0.93	0.939	0.875	0.952	0.892	1.028	1.018	0.891	0.884	1.117	0.952	0.912	0.91	1.296	0.912	1.198	0.923	1.049	0.991	0.864	0.827	1.18	0.912	0.827	0.919	0.887	0.842	0.927
Q9H3H5	1.247	1.103	1.094	1.196	1.116	1.048	1.091	1.2	1.104	0.914	0.887	1.008	1.092	1.045	0.806	0.922	0.951	1.341	0.982	0.898	0.892	0.949	1.057	1.073	1.273	1.06	1.235	1.222	1.077	1.122	0.985	0.897	0.836	0.866	0.964	0.871	0.859	0.955	0.952	0.931	1.107	0.973	0.766	0.759	1.073	0.693	1.002	1.345	1.241
Q8IXL7	1.154	1.148	1.37	1.335	1.073	1.478	1.15	1.859	0.871	1.048	0.671	0.974	0.714	1.597	0.89	0.855	0.88	1.164	1.698	2.816	1.655	1.564	1.007	1.609	1.048	2.197	0.566	3.253	1.632	1.966	0.874	2.9	1.272	2.838	0.553	1.515	0.622	1.371	2.017	2.131	1.109	1.821	0.668	1.349	1.581	1.752	1.127	1.782	1.384
Q5RI15	1.132	0.941	1.163	0.812	0.834	0.894	1.02	1.225	1.128	1.034	1.232	1.217	1.045	1.432	1.084	1.047	1.209	1.002	1.093	1.783	1.07	1.141	0.895	1.32	0.872	1.328	1.575	1.645	0.907	1.49	1.023	1.216	1.06	1.409	1.227	1.197	1.201	1.184	1.077	1.223	1.026	1.272	0.807	1.365	1.106	1.667	0.988	1.297	0.83
Q15011	0.939	0.649	0.719	0.763	0.798	0.698	0.778	0.81	1.043	1.359	1.376	1.165	1.22	1.024	1.123	0.994	1.387	1.352	0.993	1.402	0.902	1.18	1.137	0.78	1.045	0.91	0.991	0.789	0.84	0.646	1.31	1.126	1.747		1.118	2.085	1.024	1.176	1.201	1.616	0.604		0.855	1.739	1.555	1.941	0.497	1.264	0.929
Q96B86																					0.92	0.902	0.982	1.046	0.982	1.439	0.986	1.362	1.034	0.904
P49327	0.934	1.159	0.697	1.075	0.788	0.972	0.895	0.692	0.978	0.842	1.087	1.325	1.067	0.846	0.968	1.327	1.203	0.997	0.86	0.662	0.664	0.73	0.98	0.978	0.74	0.791	0.886	0.612	0.964	1.036	1.143	0.791	1.07	0.782	1.275	0.929	1.206	1.132	0.825	0.889	0.809	0.858	0.946	1.153	0.755	0.813	0.857	0.663	0.659
P16870
Q2TAA5	0.789	0.982	0.881	0.86	0.892	0.878	0.622	0.963	0.853	1.051
O60306	1.028	1.041	0.763	0.954	1.126	0.908	1.143	0.875	1.305	1.289	1.44	0.815	1.381	0.606	0.971	0.923	1.074	0.821	0.878	0.504	1.035	0.973	1.143	0.817	0.989	0.693	1.565	0.597	0.978	0.699	1.021	0.749	1.032	0.695	0.883	0.751	1.093	0.802	0.845	0.731	1.098	0.778	1.181	0.772	0.903	0.622	1.038	0.702	0.957
Q13438	0.943	0.888	0.923	0.956	0.993	0.823	0.935	0.817	1.438	1.035	1.103	0.806	1.117	0.919	0.925	0.876	0.951	0.944	0.949	0.808	0.912	0.761	1.054	0.743	1.007	0.809	1.077	0.527	0.877	0.622	1.35	0.809	1.087	0.681	1.193	0.791	1.389	0.873	0.93	0.783	1.092	0.895	1.254	1.141	0.914	1.161	1.014	0.981	1.115
Q9NWB7
Q7Z569	0.864	1.499	1.101	0.984	0.841	1.067	0.917	0.939	0.869	0.833	1.098	1.018	0.977	0.866	1.033	1.031	1.045	0.888	0.951	0.96	1.072	1.071	0.883	0.992	0.937	0.888	1.157	0.869	0.797	1.002	0.838	0.8	0.894	0.757	1.003	0.941	1.083	1.063	1.071	1.05	0.97	1.309	1.041	1.5	0.974	1.834	0.915	0.906	1.044
P21462	0.923	1.052	1.317	0.993	0.846	1.032	0.858	1.338	0.989	1.238	0.694	0.862	0.735	1.196	1.029	0.874	1.084	1.012	1.135	1.619	0.921	1.159	1.016	1.102	1.044	1.116	0.86	0.962	0.963	1.13	1.001	1.022	0.992	1.258	0.87	0.957	1.006	0.841	0.956	0.938
Q6P3X3	1.092	1.163	1.184	1.187	1.337	1.24	1.101	1.357	1.243	1.402	1.108	1.114	1.068	1.175	1.037	1.096	0.915	1.116	1.065	1.146	1.007	1.107	1.009	0.967	0.999	0.858	1.396	0.925	0.955	0.941	1.51	0.921	1.09	0.717	1.48	1.16	1.382	1.102	0.972	1.028
Q9H974	0.887	0.647	0.687	0.697	0.625	0.62	0.768	0.537	0.976	0.628	1.057	1.293	1.186	1.165	0.986	1.061	1.115	1.251	1.128	1.254	0.827	1.056	1.018	0.956	0.943	0.899	1.058	1.124	0.978	0.925	1.394	1.062	1.568	1.927	1.041	1.384	1.8	0.838	1.262	0.932
Q8NCL4																															0.593	0.325	0.525	0.424	2.508	0.584	0.945	0.542	0.593	0.455
P50453	1.104	0.745	0.852	0.945	0.908	0.836	0.718	0.806	1.423	1.505	0.758	0.821	0.924	0.884	0.93	0.756	1.048	1.231	1.08	0.886	1.091	1.364	1.453	0.916	1.051	0.927	0.883	0.785	0.781	0.709	1.205	0.851	0.829	0.617	1.036	0.7	0.681	0.699	1.12	0.847	1.049	0.77	1.153	1.078	1.006	0.886	0.892	0.847	1.076
Q9UPN4																																									1.32	1.109	0.822	0.499	0.818	0.689	1.232	1.09	0.822
P08123	0.813	1.446	0.857	0.791	1.074	0.653	0.961	0.651	1.338	0.846	0.817	0.788	1.505	0.934	1.213	0.63	1.334	0.624	0.942	0.834	1.665	0.763	1.3	1.016	1.825	0.861	0.939	1.035	1.273	0.953	0.785	0.803	1.237	1.263	1.281	0.823	1.036	0.736	0.982	1.145	0.54	0.51	0.552	0.501	0.629	0.539	0.868	0.885	0.992
O95159	1.009	0.791	0.799	1.047	0.899	1.097	1.17	0.992	1.149	1.027	1.059	0.923	1.529	0.81	1.135	1.181	1.326	1.016	0.931	0.649	0.874	0.7	0.872	0.655	1.218	0.589	1.105	0.482	0.936	0.67	1.344	0.55	1.08	0.343	1.118	0.694	1.53	0.81	0.72	0.641	0.921	0.803	1.472	0.613	0.758	0.532	1.082	0.616	0.9
Q9BQ69	1.243	1.216	1.091	1.107	0.881	1.029	1.665	1.267	0.817	1.12	0.969	1.282	1.226	1.162	1.344	1.202	1.103	1.205	1.171	1.409	1.071	1.048	0.885	1.279	0.937	1.467	1.04	1.406	1.15	1.228	0.676	1.131	1.146	1.339	0.77	1.226	0.694	1.087	1.097	1.139	0.8	1.402	0.821	0.593	1.142	0.465	0.765	1.029	1.119
Q14134	0.867	1.826	0.701	1.496	1.099	1.156	0.819	0.515	1.207	0.899	0.799	1.802	0.966	0.864	0.975	1.729	0.833	1.124	0.592	0.516	1.279	1.101	0.791	1.441	0.733	0.738	1.056	0.415	0.908	1.193	0.723	0.519	0.651	0.309	1.18	0.995	0.994	1.136	0.554	0.933	0.813	0.933	0.989	0.511	0.505	0.541	1.153	0.407	0.727
P18084	0.925	0.728	0.773	0.745	1.289	0.748	0.961	0.712	1.447	0.864	1.044	0.797	1.108	0.87	0.979	0.805	1.452	0.893	0.942	0.835	1.25	0.988	1.458	0.823	1.072	0.905	1.084	0.972	1.236	0.819	0.726	0.9	1.115	0.969	0.989	0.882	1.147	0.936	1.146	0.812	0.824	0.936	1.023	1.496	1.149	1.255	1.206	1.105	1.268
Q9UK45	0.842	1.119	0.925	1.142	0.924	1.223	0.897	0.973	0.895	1.22	0.782	0.819	0.834	0.795	0.703	0.77	0.818	0.594	0.872	0.865	1.315	1.315	1.311	1.152	1.019	1.155	1.547	1.411	0.94	1.129	0.961	1.276	0.886	0.861	0.939	1.078	0.994	1.023	1.11	1.219	1.595	2.008	1.143	1.077	1.064	1.853	1.624	1.635	1.763
Q8WUB8	0.92	1.435	1.22	1.104	0.878	1.423	0.64	1.424	0.692	0.862
Q16181	1.037	1.064	1.07	1.052	1.043	1.041	1.091	1.138	0.978	1.156	0.929	0.933	0.995	1.114	0.962	0.969	1.01	1.144	1.087	1.209	1.17	1.197	1.079	1.073	0.977	1.082	1.023	1.106	1.043	1.089	0.991	1.215	1.142	1.1	0.954	1.015	0.935	1.051	1.118	1.109	0.965	1.059	0.927	1.067	1.126	0.971	0.962	1.107	1.184
Q13144	0.916	0.964	0.864	0.907	1.007	0.942	0.9	0.808	1.153	1.115	0.808	1.232	0.974	1.37	1.038	1.227	1.151	1.195	1.119	1.331	1.032	1.15	1.014	1.015	1.058	1.044	1.406	1.075	1.07	1.023	1.21	1.11	1.022	1.617	1.186	1.201	0.982	1.033	1.003	1.235	0.761	0.851	1.194	1.364	0.904	1.381	0.946	0.787	0.965
O43583	1.06	1.161	0.976	1.151	1.024	0.929	1.114	0.917	1.058	0.958	1.221	1.069	0.936	0.878	0.983	1.032	0.988	0.926	0.924	0.832	1.092	0.942	1.08	1.05	1.165	0.854	1.293	0.807	1.159	0.879											1.082	1.056	1.058	0.896	0.912	0.854	1.249	1.131	1.045
P0CG08	1.021	1.074	1.405	1.018	1.065	1.215	1.103	1.715	0.824	1.191											0.853	0.678	0.717	0.661	0.801	0.769	0.625	0.68	0.618	0.689	1.012	1.207	1.077	1.378	1.082	1.044	1.032	0.933	1.018	1.077	0.738	0.83	0.81	1.059	0.846	1.41	0.844	0.734	0.551
Q8IV36	0.912	0.917	0.666	0.647	0.678	0.711	0.781	0.76	0.85	1.696	1.1	1.011	1.283	0.894	0.866	1.119	0.741	0.861	0.977	0.837																					1.345	1.114	1.365	0.977	0.918	0.943	0.924	0.932	0.924
P01876	1.173	1.305	1.869	2.207	1.006	1.876	0.731	1.827	0.787	1.06	0.614	0.895	0.769	2.15	0.836	0.955	0.809	1.559	0.864	0.951	0.826	1.88	1.038	1.317	1.024	1.716	0.663	1.54	0.679	0.8	1.062	1.498	0.97	1.488	1.22	1.939	1.305	1.506	1.137	1.397	1.022	1.584	0.565	0.799	1.738	0.848	1.139	1.79	0.742
Q8TD30	0.851	1.847	0.971	1.131	0.771	1.333	0.801	1.238	0.639	1.053	1.359	1.475	0.737	1.22	0.765	1.428	0.845	1.179	0.861	0.772	0.754	0.836	0.78	1.112	0.823	1.032	0.98	0.975	0.957	1.322
Q96J84																					1.075	1.037	1.124	1.047	1.25	0.928	1.014	1.065	1.168	0.855
P57087	1.063	1.357	1.791	1.018	0.903	1.432	1.569	2.497	0.655	0.803																					0.893	1.827	1.281	2.418	0.764	1.32	0.633	1.237	1.441	1.686
B7ZBB8	1.029	1.578	1.668	1.137	0.85	1.069	1.109	2.13	1.09	0.989											1.208	1.019	0.752	1.107	1.281	1.136	0.818	0.866	1.166	1.345	0.816	0.584	0.712	1.253	0.77	1.299	1.007	0.812	0.972	0.728	1.008	1.269	0.617	1.274	1.008	1.693	0.997	1.171	0.883
O00764	1.036	0.947	0.937	0.923	1.078	0.938	0.852	0.813	0.897	1.05	0.837	0.982	1.065	0.887	0.992	1.036	1.039	1.05	0.862	0.69	0.99	0.86	1.083	0.806	1.053	0.713	1.441	0.64	0.894	0.741	0.932	0.715	0.984	0.749	0.864	0.679	0.757	0.849	0.779	0.762	1.005	0.856	1.155	0.809	0.851	0.617	0.878	0.84	1.027
Q6L8Q7	0.965	1.128	1.078	1.079	1.015	1.137	1.041	1.394	1.091	1.16	0.957	1.086	0.885	1.036	0.867	1.079	1.043	1.139	0.998	1.13	0.912	1.047	1.04	1.12	0.944	1.064	1.109	1.016	0.96	1.152	0.968	0.96	0.934	1.009	1.133	0.978	0.944	1.11	0.971	1.14	0.913	1.143	0.861	1.343	1.003	1.672	1.044	1.101	0.906
O95070	1.033	0.962	0.976	0.938	1.338	0.907	0.833	0.844	1.162	1.063	0.868	0.892	1.235	0.863	1.365	1.021	1.135	1.044	0.899	0.84	0.959	0.926	1.016	0.887	1.173	0.952	0.857	0.836	0.969	0.893	0.809	0.923	0.875	0.812	1.897	0.914	1.135	0.972	1.004	1.04	1.031	1.121	1.05	1.096	1.07	1.235	1.22	1.206	1.114
Q9Y5Y2	0.991	0.936	1.203	0.996	1.034	1.053	1.046	1.018	0.951	1.176	0.908	0.811	0.766	0.816	0.87	0.902	0.792	0.831	0.777	0.984	0.97	1.128	1.001	0.989	0.911	0.979	0.998	1.212	1.022	0.96	1.25	1.077	1.135	1.004	0.852	0.849	0.862	0.916	1.014	1.036	0.953	0.821	1.217	1.062	0.977	1.14	0.895	1.006	1.142
Q9Y3P4	0.995	1.143	1.128	0.956	1.137	0.907	1.145	1.077	1.683	1.558											1.16	0.611	0.956	1.01	0.951	1.077	0.872	0.98	1.059	0.963
Q86XA9	1.074	0.929	1.022	0.925	0.943	1.063	1.04	1.398	0.97	1.147	1.064	0.936	0.759	1.025	1.126	0.901	0.986	1.121	1.094	1.55	1.117	1.088	0.923	1.053	0.881	1.225	0.782	1.265	0.917	1.294	0.778	1.034	0.929	1.124	1.381	1.257	1.044	0.936	1.003	1.096	0.925	1.073	0.815	0.866	0.921	1.571	0.91	0.953	0.89
P00403	1.094	1.259	1.081	1.04	0.937	1.125	1.027	1.228	0.901	1.067	1.119	1.31	1.175	1.118	1.043	1.104	0.91	1.042	1.109	1.35	1.095	1.114	1.103	1.188	0.802	0.928	1.462	1.334	1.003	1.229	1.02	1.205	0.942	1.088	0.741	1.159	0.919	1.164	1.095	1.123	1.104	1.487	0.884	1.028	1.179	1.237	0.989	1.015	0.861
O75533	0.992	0.829	0.777	0.872	0.932	0.777	0.971	0.699	1.169	0.986	1.205	0.894	1.17	0.72	0.994	0.912	1.211	0.927	0.906	0.664	0.899	0.988	1.027	0.736	1.055	0.723	1.445	0.591	0.932	0.632	1.43	0.618	1.293	0.601	1.052	0.776	1.26	0.76	0.84	0.686	0.845	0.694	1.08	0.887	0.795	0.837	0.912	0.704	0.935
A0A0B4J1U3	0.909	1.12	1.676	1.453	1.133	1.29	1.051	2.035	0.916	0.994																															0.895	1.19	0.956	1.605	1.185	2.492	1.197	1.343	1.534
Q63HN8	1.202	0.742	0.728	0.769	0.865	0.713	0.757	0.667	0.858	0.985	1.042	0.882	0.95	0.757	0.802	0.755	0.969	0.888	0.946	0.693	0.767	0.873	1.229	0.735	0.964	0.806	1.036	0.618	0.78	0.659	1.339	0.728	0.838	0.65	1.332	0.783	0.831	0.659	0.68	0.641	1.239	0.633	1.351	0.749	0.844	0.555	0.905	0.734	0.899
P84157	1.294	1.242	1.463	0.95	1.119	1.231	1.158	1.581	0.709	1.076	0.931	0.862	0.754	1.252	0.906	0.862	0.757	1.043	1.394	2.046	1.296	1.211	0.947	1.238	1.041	1.685	0.602	2.248	1.605	1.545	0.795	1.84	1.167	1.906	0.954	1.233	0.86	1.23	1.523	1.527	1.014	1.584	0.636	1.069	1.512	1.2	1.061	1.538	1.209
P23743	1.205	1.207	0.894	1.174	1.088	0.956	0.911	0.793	1.143	1.072	1.242	1.061	1.352	0.797	0.94	1.267	0.916	1.039	0.781	0.745	0.857	0.945	0.92	0.974	0.881	0.926	1.154	0.874	1.085	1.054	1.159	0.886	0.923	0.759	1.294	0.985	1.085	1.312	0.912	0.921	0.733	0.934	1.15	0.976	0.867	0.819	0.995	0.714	0.828
Q08426	0.937	0.998	0.939	0.893	0.841	0.904	0.839	1.046	1.07	1.038											1.184	0.916	0.824	0.902	0.878	0.805	0.723	0.761	0.771	0.9	1.226	1.053	1.098	0.961	1.373	1.026	0.763	0.809	1.062	0.869	0.833	0.872	1.219	1.146	0.766	1.034	0.968	0.793	0.84
Q9Y241	0.927	0.871	0.996	1.103	0.718	1.117	0.939	1.164	0.81	0.856	0.965	1.194	0.811	0.947	0.813	1.108	0.953	1.101	0.881	1.308	0.887	0.987	0.725	1.069	0.762	1.02	0.99	0.858	1.049	1.266	0.965	1.333	1.01	1.065	1.224	1.324	1.142	1.4	1.323	1.189	1.098	1.351	0.823	1.879	1.111	1.809	1.099	1.16	0.967
P09917	0.673	0.644	1.038	0.869	1.01	0.798	0.677	0.822	0.772	1.106	0.744	0.773	0.815	1.139	0.978	0.905	1.284	1.085	1.077	1.041	0.858	0.963	1.181	0.902	1.133	0.974	0.923	0.85	0.774	0.738	0.99	1.069	0.668	0.824	0.787	0.899	0.881	0.789	1.037	0.832	0.963	0.746	1.032	1.001	0.864	0.757	0.988	0.837	1.09
P00441	1.23	1.284	1.416	1.185	0.984	1.129	1.53	1.4	0.85	1.09	1.059	1.098	1.245	1.318	0.996	1.058	0.967	1.085	1.2	1.415	1.157	0.969	0.908	1.148	0.966	1.231	0.9	1.553	1.173	1.16	1.094	1.378	1.191	1.646	0.978	1.296	0.887	1.163	1.23	1.27	1.437	1.643	0.78	1.429	1.339	1.631	1.178	1.583	1.298
O95297																					1.514	1.442	1.241	1.148	0.824	0.888	1.135	1.16	1.247	1.063
Q9C0H2	0.901	0.331	0.834	0.514	1.201	0.641	0.697	0.6	1.233	0.94	1.212	0.806	2.508	1.179	1.041	1.021	0.995	1.2	1.089	0.745	1.532	1.092	1.197	0.715	1.422	0.909	2.154	0.38	2.345	0.625	1.035	1.185	1.254	0.871	1.067	1.639	1.885	0.967	1.376	1.207
O60925	0.974	0.975	1.045	1.005	1.077	0.923	0.915	1.005	1.012	1.182	0.917	0.927	0.978	0.88	0.975	0.973	0.917	0.96	1.034	0.959	0.96	0.967	1.035	0.873	0.887	0.904	1.065	0.981	0.987	0.879	1.037	1.063	0.98	1.014	1.092	0.948	0.95	0.979	0.991	0.89	1.052	0.909	1.274	0.963	0.957	1.013	0.936	0.922	0.99
P01714	1.131	1.206	0.955	1.078	1.07	1.452	1.673	2.122	0.825	1.097	0.605	0.727	1.045	1.875	1.096	1.039	0.778	1.501	0.997	1.137	1.072	1.419	1.448	0.905	1.513	1.805	0.833	1.277	0.893	0.825	0.989	1.226	0.893	1.274	1.049	1.201	1.105	1.058	1.269	1.06	1.986	1.524	0.781	1.372	2.418	1.547	1.091	1.51	1.428
Q9UII2	1.33	1.378	1.127	1.301	1.118	1.052	1.196	1.142	0.937	1.166	0.972	1.132	1.333	0.991	1.138	1.062	0.925	1.041	0.852	1.069	1.046	1.201	1.093	0.949	1.235	1.011	1.496	0.861	1.12	0.929	1.377	1.039	1.151	0.958	1.085	0.97	1.212	1.164	0.969	1.126	1.193	0.935	1.278	0.653	0.97	0.58	1.003	0.897	1.125
O94923	0.641	0.506	0.896	0.785	0.778	0.83	0.872	1.047	0.823	0.817
O75306	1.01	0.946	1.046	0.909	0.912	1.077	1.084	1.207	0.902	0.95	1.112	0.962	1.016	0.997	0.927	1.013	1.001	1.082	1.114	1.282	0.952	0.987	0.941	1.028	0.853	1.118	1.008	1.267	0.998	1.138	1.039	1.059	0.993	1.294	0.895	1.08	0.897	1.021	1.025	1.026	1.023	1.135	0.992	1.476	1.178	1.789	1.017	1.083	1.017
Q9NX02	0.541	0.776	0.707	0.873	0.603	0.804	0.947	0.782	1.269	0.885																					1.831	0.736	0.869	0.918	1.232	1.046	0.816	1.112	0.715	0.843	0.452	0.499	0.596	0.647	0.683	0.66	0.68	0.733	0.906
Q9H7N4																					1.065	0.594	1.133	0.758	1.542	0.722	2.145	0.59	1.389	0.728
Q9UIC8	0.833	0.854	0.705	0.84	0.976	0.701	0.993	0.666	0.876	1.041	0.874	0.934	1.298	0.84	1.361	1.041	1.037	0.971	0.941	0.859	0.922	1.004	0.978	0.848	1.017	0.849	0.877	0.765	1.119	0.963	1.056	0.72	1.13	0.694	1.012	0.771	1.268	0.861	0.841	0.693	0.877	0.819	1.068	1.043	0.855	1.084	0.92	0.832	0.96
Q9UBW5	0.877	0.51	0.662	0.705	1.053	0.617	0.743	0.546	0.812	1.309	0.761	0.885	0.757	0.922	1.012	0.711	1.142	1.178	1.117	0.984	0.951	1.05	1.471	0.953	1.219	0.815	0.854	0.778	0.79	0.761	1.324	0.793	0.884	0.749	0.915	0.786	0.87	0.732	0.786	0.609	1.327	0.586	1.176	1.055	1.004	0.839	1.153	0.864	1.182
Q9Y2H6	1.071	0.859	0.88	0.84	0.968	0.727	0.831	0.832	1.08	1.247	0.852	0.813	1.227	0.989	1.021	0.801	0.993	1.083	1.061	0.933	0.991	1.144	1.311	0.78	1.276	0.881	1.087	0.618	1.063	0.629	1.262	0.65	0.917	0.689	1.218	0.8	1.049	0.83	0.896	0.858	0.94	0.825	0.727	0.69	0.888	0.554	0.937	1.275	0.853
Q9UNM6	0.958	0.988	0.886	1.025	0.926	0.84	0.866	0.785	1.138	0.952	1.075	0.93	1.047	0.827	1.009	0.972	0.984	0.853	0.866	0.695	0.849	0.919	1.015	0.877	1.029	0.858	1.11	0.716	0.92	0.893	1.262	0.97	1.13	0.877	1.14	0.945	1.215	1.063	0.965	0.921	0.935	0.864	1.247	1.025	0.976	1.126	0.939	0.843	0.914
P09874	1.146	0.828	0.82	0.925	0.916	0.803	1.172	0.844	1.138	1.292	1.213	0.902	1.057	0.765	0.785	0.881	1.105	1.064	0.917	0.675	0.967	1.176	1.104	0.881	0.855	0.736	1.421	0.643	0.735	0.669	1.362	0.768	1.693	0.712	0.616	0.748	1.036	0.723	0.904	0.706	1.136	0.737	0.89	0.728	0.875	0.578	0.936	0.699	1.007
O15455	0.79	1.06	0.768	0.751	0.748	1.145	0.602	0.861	0.663	0.955	0.763	0.667	1.453	1.044	0.797	0.912	0.71	0.76	0.845	1.002	1.34	0.69	0.721	0.931	0.791	1.004	0.748	1.056	0.818	0.956	1.126	1.175	0.906	1.168	0.878	1.475	0.901	1.163	1.046	1.055	2.136	1.184	1.825	2.444	1.14	0.837	1.061	1.405	1.416
Q99832	0.935	0.965	0.934	1.008	1.065	0.912	0.97	0.891	1.146	0.968	0.923	1.07	1.106	0.866	1.005	1.031	0.834	0.938	0.877	0.831	0.809	0.91	0.971	0.898	0.963	0.859	1.162	0.838	1.003	0.858	1.146	0.815	0.956	0.797	1.106	0.975	0.975	0.983	0.908	0.858	1.096	0.917	1.198	0.99	0.897	1.068	1.004	0.867	0.841
Q15648	0.915	1.099	0.876	0.868	0.983	0.9	0.804	0.92	1.367	1.144	1.092	1.001	1.156	0.992	0.937	0.956	1.056	0.964	1.089	0.895	0.983	0.924	0.961	0.952	0.966	1.106	1.105	0.836	1.067	0.857											1.134	1.38	1.294	1.475	1.227	2.286	0.92	1.326	1.075
P78524																					1.043	0.816	0.919	0.962	1.426	1.095	0.982	1.199	1.238	0.86	0.759	1.223	0.916	1.348	0.81	1.07	0.849	0.947	0.957	1.229	0.878	0.675	0.93	0.75	0.664	0.927	0.677	0.648	0.618
Q5VTQ0	1.348	0.928	1.196	1.096	1.204	1.07	1.001	0.862	0.949	0.949	1.085	1.072	0.919	0.974	1.161	1.116	1.071	1.054	1.035	0.839	0.817	0.798	0.805	0.807	1.028	0.858	0.859	0.799	0.89	0.903	1.312	0.935	0.798	0.856	0.905	1.039	1.094	0.882	0.977	1.024
Q14210	1.566	1.855	0.827	2.516	0.426	1.562	0.348	0.505	1.641	0.759	0.561	2.33	2.679	1	1.071	2.441	0.743	0.891	0.379	0.516	1.26	0.653	0.568	1.299	0.43	0.744	0.732	0.311	0.625	0.988	0.524	0.356	0.438	0.368	1.817	1.126	0.767	1.761	0.625	0.797	2.179	1.189	1.059	0.23	0.43	0.228	1.41	0.392	0.252
P02452	0.75	0.927	0.771	0.666	1.392	0.557	0.915	0.458	1.458	0.84	0.78	0.587	1.575	0.727	1.282	0.558	1.319	0.485	0.921	0.661	1.54	0.481	1.519	0.714	2.374	0.666	0.992	0.783	1.33	0.735	0.587	0.572	0.936	0.889	1.193	0.591	0.947	0.565	0.857	0.771	0.458	0.424	0.441	0.451	0.465	0.414	0.774	0.697	0.825
Q6ZMR5	0.789	1.664	0.815	2.459	0.66	2.203	0.533	0.559	0.556	0.535	0.736	2.109	0.559	1.079	0.751	2.937	1.469	1.43	0.758	0.831
Q15813	1.049	1.19	0.981	0.981	1.22	1.127	0.902	1.023	0.936	1.102	0.999	0.838	0.888	1.017	1.046	1.176	1.084	0.972	1.093	0.778	0.805	0.893	0.983	0.828	0.987	0.846	1.167	0.704	0.983	0.782	0.917	1.014	1.035	1.171	1.048	1.084	1.004	1.073	0.899	1.201	0.803	0.785	1.001	0.971	0.913	0.952	0.893	0.759	0.757
Q99460	0.914	0.93	0.869	0.983	0.906	0.895	0.894	0.814	1.056	0.949	1.038	1.039	1.066	0.879	1.007	1.077	1.049	0.968	0.943	0.852	0.878	0.936	1.091	0.933	1.01	0.809	1.085	0.772	0.957	0.922	1.064	0.783	0.993	0.743	1.142	0.888	1.185	1.022	0.878	0.864	0.957	0.807	1.048	0.875	0.859	0.822	0.915	0.771	0.895
Q8NHW5	0.764	1.191	0.898	1.093	0.657	1.002	0.858	1.244	0.716	1.164											1.265	1.07	1.101	1.678	1.499	1.771	0.869	1.989	1.181	1.25											1.177	1.735	0.575	1.527	1.453	1.633	1.48	2.492	1.08
Q9H4X1	0.956	0.727	0.633	0.629	0.861	0.526	0.936	0.646	1.087	0.703	1.123	0.708	0.894	0.911	0.93	0.834	1.364	0.98	1.063	0.949	1.109	0.804	0.899	0.804	0.757	0.672	1.064	0.803	0.699	0.654	0.882	0.669	0.953	0.837	0.795	0.728	0.668	0.837	1.074	0.837
Q14919	0.875	0.862	0.783	0.9	0.992	0.746	1.13	0.727	1.093	0.94	1.076	0.979	1.557	0.823	1.311	1.07	1.595	1.091	0.972	0.89	1.066	1.091	1.05	0.868	1.184	0.753	1.822	0.77	1.028	0.891	0.977	0.743	0.983	0.921	1.291	0.92	1.149	0.885	0.915	0.874
Q9Y291																															1.255	1.058	0.982	1.104	1.082	1.089	1.716	0.978	1.181	1.498
P61247	0.991	1.013	0.814	1.137	1.079	0.957	0.903	0.688	1.268	0.996	1.174	1.174	1.042	0.746	0.939	1.157	0.965	0.992	0.817	0.594	0.842	0.94	1.036	0.944	1.017	0.723	1.475	0.575	0.883	0.851	1.28	0.608	1.007	0.489	1.004	0.801	1.186	0.963	0.76	0.753	0.881	0.752	0.987	0.726	0.655	0.605	0.897	0.611	0.788
A0A0C4DH31	2.01	1.487	0.902	1.042	1.336	1.514	1.467	2.384	0.716	0.965											1.035	1.633	1.774	1.81	2.036	1.755	0.802	1.801	0.839	0.847	1.714	2.043	1.061	1.158	1.024	1.493	1.183	0.818	1.17	1.17	1.132	1.366	0.627	0.175	1.969	0.103	1.663	2.429	1.116
Q8N392	0.882	0.86	0.928	0.826	1.005	0.81	0.737	1.091	0.863	0.964	0.79	0.861	0.971	0.984	0.978	0.931	1.062	1.007	0.999	1.032	1.057	1.227	1.284	0.736	1.24	0.868	1.276	0.751	0.962	0.659	1.331	0.848	0.948	0.771	1.017	0.958	0.968	0.862	0.861	0.718	0.996	0.575	1.231	0.945	0.907	0.564	0.941	0.859	1.102
Q96BJ3	1.256	0.989	1.273	0.995	1.064	1.262	1.036	1.148	0.951	1.166	1.018	0.861	0.948	0.917	0.937	1.017	1.086	0.929	1.152	1.217	1.243	1.057	1.01	1.16	1.011	1.244	0.941	1.449	1.114	1.157	0.953	1.196	1.207	1.213	0.738	1.141	0.823	1.005	1.058	1.139	0.898	0.973	0.793	1.032	0.981	1.182	0.943	1.192	1.328
Q99487
Q9HAW8	3.463	1.957	0.833	1.362	0.552	1.191	0.428	0.703	0.475	0.437	0.371	1.798	0.257	0.638	0.434	1.635	0.417	0.973	0.926	0.592	0.346	0.283	0.237	1.085	0.482	0.691	0.288	0.248	0.443	0.815	0.716	0.48	0.455	0.553	0.495	1.675	0.422	1.745	0.824	0.72
Q6ZT12																					0.983	1.098	0.846	1.254	0.938	1.329	0.907	1.379	1.081	1.468	0.853	1.268	1.061	1.619	0.864	1.048	0.896	0.994	0.99	1.373
Q9HD67	0.98	1.112	1.011	0.917	1.226	0.877	1.017	0.962	2.013	1.164																															0.865	0.727	0.599	0.658	0.532	0.605	1.113	1.063	0.629
Q13503	1.096	1.566	1.059	1.286	1.09	1.381	1.017	1.428	1.321	1.985	0.814	0.918	0.965	0.893	0.932	1.103	0.897	1.103	0.92	0.831	0.827	0.659	1.236	0.811	0.921	1.04	1.019	1.128	0.969	0.995											0.57	0.509	1.611	0.845	0.942	1.219	0.881	0.554	1.068
Q7Z4Q2											1.046	1.137	1.575	1.077	1.214	1.102	1.162	1.037	1.139	1.349	1.099	1.003	1.1	1.013	0.905	1.162	1.14	1.057	0.876	1.173	0.738	0.791	0.781	0.921	1.535	0.852	1.557	0.862	0.993	0.856	0.931	0.916	1.069	1.037	0.93	1.505	0.973	0.885	0.952
Q9NTI5	0.958	0.912	0.764	0.866	0.846	0.744	0.838	0.841	1.056	1.08	1.042	0.921	1.181	0.827	0.878	0.828	1.032	1.019	0.969	0.815	1.037	1.121	1.227	0.863	0.997	0.842	1.22	0.891	0.924	0.672	0.877	0.765	1.063	0.912	0.851	0.839	0.948	0.773	0.911	0.828	0.745	0.701	0.759	0.655	0.674	0.506	0.939	0.814	0.821
Q6NUQ4	0.85	0.716	0.749	0.758	1.292	0.691	0.906	0.775	1.634	1.327	0.949	0.708	0.945	0.809	0.874	0.718	1.11	0.97	0.981	0.748	0.811	0.905	1.051	0.711	1.077	0.882	1.135	0.921	0.887	0.789	1.097	0.463	0.913	0.342	0.802	0.644	0.967	0.71	0.741	0.52	0.936	0.698	1.311	0.29	0.686	0.166	0.821	0.463	0.897
P49585	0.846	0.568	0.636	0.654	0.84	0.559	1.008	0.623	1.534	0.955	1.623	0.702	1.194	0.576	0.873	0.709	0.984	0.661	1.236	0.641	1.878	1.232	1.057	0.771	1.138	0.634	0.732	0.553	0.888	0.598	0.97	0.576	0.86	0.723	1.454	0.696	1.536	0.734	0.85	0.665	1.064	0.617	1.32	0.617	0.783	0.76	1.038	0.696	0.861
O14981	1.23	1.105	1.055	1.283	1.204	1.214	1.35	1.131	1.377	1.29	1.417	0.97	0.996	1.347	1.097	1.528	1.42	1.07	0.899	0.931											1.056	0.835	0.982	0.836	0.845	0.773	0.922	0.736	0.74	0.758	1.049	1.214	0.918	1.956	1.081	2.528	1.049	1.342	1.044
P82675	1.085	1.007	0.868	0.94	0.992	0.949	1.079	0.879	1.158	0.896	1.385	1.227	1.37	0.824	0.961	0.989	0.906	0.926	0.866	0.771	0.952	0.975	1.09	0.804	0.991	0.801	1.455	0.892	0.948	0.859	1.174	0.828	0.972	0.691	1.295	0.845	1.134	0.948	1.066	1.182	1.05	0.808	1.132	0.857	0.786	0.731	1.053	0.745	0.957
Q13601	1.039	0.867	0.962	0.921	1.056	0.787	0.893	0.714	1.096	1.082	1.57	1.266	1.425	1.186	1.331	0.981	1.113	1.006	1.294	1.125	1.032	0.957	1.138	0.828	1.228	0.717	1.555	0.695	0.987	0.778	1.494	0.83	0.965	0.697	1.177	0.89	1.266	0.767	0.8	0.823
P56589	0.72	0.842	0.635	0.947	0.733	0.681	0.804	0.524	0.996	1.071	0.877	1.001	1.39	0.831	0.97	0.94	0.687	0.661	0.631	0.632	0.883	0.55	0.986	0.854	1.297	0.704	1.009	0.558	1.054	0.657	0.863	0.751	0.754	0.847	0.86	0.811	0.773	0.992	1.072	0.903
Q9Y6M7																															0.796	0.528	0.65	0.437	0.884	0.757	1.034	0.715	0.816	0.754
Q8NC44		1.712		1.166	1.08	1.242	0.805	1.476	1.099	1.193	1.182	1.18	1.027	1.565	1.347	1.519	1.102	1.429	1.035	2.026	1.005	1.058	0.759	1.042	0.729	0.922	0.813	1.117	0.95	0.981	0.638	0.74	0.863	1.413	0.597	1.092	0.608	0.852	0.68	0.899	0.963	1.016	0.969	1.428	1.139	1.538	0.997	1.305	1.125
Q9Y6R0
O00329	1.131	0.813	1.118	1.016	0.992	0.917	0.903	1.017	0.803	1.305	0.895	0.845	0.788	0.938	0.989	0.905	0.974	1.101	0.881	1.033	1.014	1.145	1.202	1.166	1.088	1.088	1.017	1.146	1.038	1.141											1.31	1.956	0.978	0.726	1.392	1.247	1.037	1.589	1.412
Q13753	0.757	0.417	0.892	0.401	2.808	0.379	0.749	0.414	1.195	0.726	0.748	0.421	2.787	0.482	1.121	0.464	1.37	0.396	0.552	0.348	0.592	0.836	1.934	0.436	1.429	0.321	1.572	0.32	2.07	0.353	0.419	0.266	0.586	0.706	3.956	0.416	1.498	0.518	0.458	0.354	0.482	0.331	2.025	0.25	0.47	0.244	0.823	0.4	0.504
Q8TBC4	1.213	1.096	1.115	1.155	1.005	1.114	1.114	1.248	0.998	1.019	0.998	1.073	1.136	1.122	0.974	1.14	1.187	1.115	1.065	1.135	0.94	1.019	0.924	1.044	0.951	1.056	1.258	1.116	0.95	1.102	0.987	0.942	0.999	1.027	1.053	1.054	1.066	0.958	0.998	1.042	1.063	1.19	1.053	1.258	1.157	1.332	1.072	1.153	1.051
P53985	0.824	0.765	0.919	0.778	1.303	0.773	1.03	0.906	1.033	0.887	0.875	0.702	0.8	0.751	0.865	0.572	1.013	0.821	0.959	0.682	0.776	0.955	1.108	1.082	1.236	1.001	1.13	0.91	1.075	0.945	0.958	0.943	1.259	0.668	1.039	0.681	1.18	0.856	0.978	0.766	1.133	1.001	1.54	0.882	1.186	0.746	1.137	1.025	1.23
Q9H3K2	1.023	1.07	1.044	1.144	0.955	1.007	1.207	1.203	1.293	1.029	1.448	1.049	0.849	0.858	1.075	1.137	1.13	1.037	0.961	0.801	1.019	1.077	0.904	0.926	0.927	0.852	0.987	0.797	0.955	0.978	1.059	0.861	0.928	0.908	1.133	0.85	0.801	0.869	0.831	0.823	0.949	1.175	1.206	1.016	0.949	0.9	0.965	0.882	1.054
Q99952	0.977	1.364	1.191	0.981	0.927	1.289	0.831	1.498	0.895	1.211											1.185	0.977	1.288	0.969	1.192	0.815	1.155	1.157	1.475	1.138
Q7Z392	0.933	1.944	1.158	1.303	0.965	1.337	0.942	1.172	0.86	1.16	0.873	1.134	0.871	1.028	0.991	1.163	0.981	0.971	0.953	1.191	0.979	0.939	1.071	0.929	0.966	0.977	0.878	1.107	0.844	1.01	0.953	1.059	1.005	1.033	1.017	1.071	1.06	1.233	0.935	1.129	1.032	1.205	1.175	0.572	0.961	0.639	0.998	1.173	1.031
Q15427	0.852	0.772	0.696	0.799	0.812	0.725	0.857	0.594	1.128	0.947	1.198	0.698	1.244	0.443	0.892	0.876	1.075	0.818	0.815	0.617	0.922	1.067	1.118	0.898	1.026	0.928	1.212	0.899	0.872	0.71	1.402	0.605	1.338	0.579	1.058	0.814	1.307	0.887	0.905	0.788	1.035	0.733	1.53	1.418	0.922	1.654	0.986	0.72	1.214
P42765	0.993	1.013	1.25	1.145	0.874	1.064	0.908	1.397	0.702	1.164	0.698	0.898	0.61	1.056	0.904	0.888	0.893	1.119	1.108	1.4	0.943	1.151	1.036	1.122	1.034	1.22	1.268	1.419	1.352	1.185	1.186	1.358	0.918	1.301	0.771	1.164	0.764	1.064	1.083	1.198	1.048	1.166	0.851	1.444	1.054	1.123	0.953	1.066	1.011
Q9BV29	1.018	1.271	0.895	1.069	0.976	0.773	0.841	0.762	0.97	1.126
P10415	1.167	1.058	1.173	1.199	0.846	1.154	1.242	1.469	0.497	1.561
Q8IV50	1.035	0.779	0.724	0.611	1.532	0.828	0.846	0.914	0.967	1.101											1.218	1.001	1.285	1.162	1.183	1.064	1.137	0.762	0.975	0.93	1.083	0.627	0.833	0.48	1.358	0.889	0.929	0.814	0.824	0.735	1.551	0.948	1.294	0.649	1.097	0.865	1.171	0.759	1.023
Q96LJ7	0.963	1.447	0.845	1.272	0.781	1.297	0.632	0.842	0.736	0.838	0.939	2.247	0.667	0.916	0.976	2.2	0.764	1.081	0.738	1.008	0.813	1.067	0.771	1.772	0.647	1.086	0.958	0.776	0.932	1.293	0.664	0.865	0.868	0.689	0.449	0.656	0.904	1.644	0.717	1.415	0.715	1.021	1.337	1.287	0.864	0.955	0.645	0.634	0.792
Q8TDL5	0.293	1.623	0.46	0.335	0.322	0.791	0.331	0.82	0.309	3.075	0.357	0.667	0.401	2.484	0.737	0.831	0.535	1.933	0.512	0.652	0.362	1.27	0.235	0.435	0.31	0.846	0.456	0.324	0.548	0.367	0.122	0.08	0.112	0.093	0.374	0.357	0.245	0.21	0.682	0.172	0.595	2.135	0.416	4.514	0.59	1.258	0.695	0.565	0.497
Q12929	1.448	0.917	0.72	0.548	0.783	0.661	1.658	0.711	1.149	0.729	1.628	1.216	1.082	1.031	1.029	1.04	1.129	1.289	1.447	1.308	1.158	1.347	1.264	0.959	1.192	1.311	0.817	1.395	1.758	1.084	1.707	0.638	0.95	0.752	2.6	1.229	1.446	1.06	0.848	0.931	0.783	1.044	1.531	1.239	1.098	1.014	1.717	1.086	0.965
P02748	0.562	0.909	0.982	1.004	0.845	1.052	0.974	1.698	0.83	0.952	0.941	1.344	0.881	1.38	0.883	0.816	1.091	1.333	1.09	1.283	0.886	0.929	0.902	1.18	1.257	1.284	0.805	1.451	0.829	0.963	0.705	1.184	1.083	1.347	1.611	1.551	1.008	1.29	1.281	1.315	1.387	1.715	0.842	1.723	1.364	1.248	1.187	1.413	0.965
P51149	0.845	0.828	0.833	0.902	1.072	0.806	0.954	0.675	1.451	0.931	1.334	0.897	1.119	0.783	1.02	0.985	0.943	0.864	0.756	0.693	0.855	0.95	0.985	0.835	0.794	0.712	1.023	0.659	0.845	0.792	1.093	0.817	1.013	0.726	0.943	0.877	1.02	0.894	0.963	0.759	0.883	0.834	1.052	0.989	0.861	0.986	0.924	0.762	0.953
Q6UWP8	0.477	2.973	0.815	2.9	0.447	1.516	0.401	0.496	0.43	0.403	1.324	4.399	0.567	1.953	1.348	3.256	0.745	1.509	0.466	0.646	0.409	0.705	0.522	2.558	0.454	0.853	0.88	0.456	1.078	1.772	0.52	0.711	0.429	0.357	0.712	1.239	0.872	1.839	0.559	2.119	0.646	1.598	0.924	0.974	0.733	1.326	0.941	0.515	0.348
Q01995	1.275	1.089	2.283	1.114	1.023	1.432	1.553	2.634	0.486	0.952	0.937	0.973	0.775	1.745	0.912	0.847	0.767	1.017	1.695	2.91	1.621	1.04	0.883	1.357	1.092	2.097	0.506	2.761	1.757	2.276	0.963	2.737	1.378	2.767	0.687	1.528	0.612	1.405	1.951	2.047	1.507	2.218	0.51	0.973	1.924	1.737	1.207	2.33	1.67
O95715																					0.558	0.68	0.551	0.512	0.795	0.427	1.488	0.467	1.517	0.441	0.316	0.568	1.265		7.531	0.525	0.631	0.926	1.02	0.58	0.315	0.478	1.474	0.304	0.638	0.299	2.174	0.505	0.553
O75113	0.878	0.955	0.911	1.025	0.918	0.987	0.945	0.855	1.17	1.086	0.945	1.076	1.263	1.037	1.3	1.006	1.172	1.025	0.858	0.847	0.927	0.932	0.961	0.9	0.916	0.844	1.081	0.876	0.913	0.799	1.131	1.083	0.992	1.455	1.13	1.272	1.255	0.85	1.082	1.213	0.871	0.794	0.926	1.139	0.795	1.429	0.83	0.855	0.845
Q6PJ69	0.935	1.058	0.976	1.089	1.172	0.952	1.041	0.896	1.214	1.303	1.56	1.103	2.49	0.784	1.261	1.596	1.861	1.257	1.229	1.194	1.397	1.173	1.283	1.182	1.632	1.258	1.257	1.853	1.373	1.308	1.015	1.058	1.201	1.286	1.134	1.277	1.34	1.226	1.126	0.912
Q86TB9	0.773	0.618	0.771	0.724	0.757	0.733	0.86	0.567	0.832	0.899	0.939	0.857	1.079	0.941	1.01	0.97	0.999	0.907	1.004	1.129	1.241	0.712	0.964	1.017	0.633	0.849	0.822	0.462	0.909	1.199	1.214	1.042	0.927	1.449	1.111	1.098	1.04	1.174	1.064	1.199	0.875	1.239	0.871	1.122	1.006	1.56	0.877	1.309	0.865
Q4KMP7	1.336	1.055	1.013	1.066	1.281	1.073	1.001	1.026	1.366	1.342	1.091	1.082	1.302	0.817	1.287	1.191	1.18	0.911	1.028	0.902	1.004	0.882	1.164	0.87	1.283	0.825	1.233	0.698	0.95	0.679	1.034	0.653	0.941	0.579	0.993	0.839	1.19	0.757	0.751	0.866	0.738	0.746	1.109	0.53	0.747	0.451	0.932	0.969	1.092
Q96HN2											1.024	1.151	1.024	1.17	1.079	1.175	0.884	1.251	1.059	0.998											1.018	1.152	1.291	1.865	0.957	1.644	1.097	1.066	1.411	1.456
O14802	1.026	1.128	0.923	0.959	1.072	0.942	1	0.732	1.379	1.202	1.07	0.838	1.019	0.992	0.817	0.958	0.955	0.926	0.901	0.96	0.87	0.794	0.751	0.678	0.882	0.806	1.588	0.453	0.897	0.43	1.32	1.107	1.282	1.65	0.933	1.367	1.635	0.997	0.918	1.104		0.666	1.095	1.207	0.426	0.777		0.68
O00463
P11413	0.64	0.586	0.57	0.642	0.601	0.57	1.476	0.518	0.664	0.594	2.791	0.699	0.529	0.557	0.603	0.693	0.967	0.658	0.933	0.554	0.45	0.516	0.632	0.504	0.533	0.395	0.676	0.326	0.611	0.514	0.973	0.456	0.598	0.421	0.514	0.524	1.51	0.609	0.637	0.534	0.688	0.461	0.63	0.555	0.445	0.501	0.536	0.445	0.569
Q9BZ23	1.229	1.619	1.27	1.275	0.975	1.403	0.962	1.859	0.848	1.224	1.098	1.152	1.115	0.892	0.877	1.001	1.064	0.987	0.961	0.843	0.903	0.996	0.886	0.968	1.063	0.845	1.444	0.687	0.866	0.826	1.433	0.966	1.148	0.915	0.878	0.793	1.385	1.169	0.924	0.929	0.909	0.865	0.977	0.73	0.749	0.568	0.81	0.73	0.956
P06493	0.877	0.68	0.607	0.797	1.14	0.688	1.113	0.603	2.034	1.084	1.374	0.72	1.272	0.668	0.996	0.846	1.115	0.858	0.817	0.799	0.753	0.903	0.984	0.541	0.965	0.55	1.297	0.471	0.701	0.576	1.772	0.925	1.456	0.987	1.06	0.923	1.14	0.749	0.842	0.861	0.812	0.667	1.086	0.696	0.797	0.726	0.806	0.651	0.928
Q8N1B3											1.724	0.825	1.282	0.968	1.209	1.041	1.086	0.762	0.686	0.973
P33241	1.245	0.727	0.771	0.931	0.89	0.647	0.58	0.601	0.797	1.44	0.653	0.588	0.86	0.813	0.817	0.714	1.341	0.999	0.69	0.769	1.022	1.327	1.382	0.94	1.216	0.813	1.218	0.829	0.76	0.721	1.478	0.612	0.985	0.435	0.722	0.583	0.647	0.603	0.683	0.463	0.896	0.579	1.061	0.986	0.831	0.631	0.943	0.667	1.068
Q9BV20	1.117	1.4	1.446	1.412	1.072	1.448	1.281	1.62	1.033	1.157	0.892	0.957	0.849	1.083	0.928	0.971	0.995	1.037	1.094	1.151	1.069	1.014	0.837	0.832	1.039	1.015	1.208	0.939	1.055	1.128	0.818	0.759	0.855	1.035	0.769	0.98	1.166	1.132	0.88	1.137	0.801	1.046	1.016	1.015	0.832	1.282	0.989	0.925	1.237
O15121											0.941	0.705	0.793	0.793	0.789	0.832	1.088	0.805	0.683	0.829
Q15437	0.832	0.977	0.679	1.019	0.833	0.977	1.026	0.684	1.145	1.245	1.124	1.213	1.158	0.999	0.916	1.326	1.079	1.492	0.943	0.7	0.933	1.205	1.025	0.943	0.887	1.049	1.037	1.057	0.938	1.039	1.408	0.696	0.941	0.685	0.525	0.742	0.821	0.817	0.669	0.718	0.995	0.772	1.06	0.816	0.89	0.675	0.816	0.637	0.725
P55036	1.074	1.17	1.018	1.201	1.003	0.984	0.988	0.98	1.168	1.127	1.199	1.081	1.169	0.958	1.111	1.146	0.896	0.951	0.959	0.843	0.93	1.043	1.032	1.01	1.13	0.96	1.191	0.912	0.94	0.923	1.069	0.732	0.979	0.941	1.169	1.013	1.118	1.071	0.978	0.984	1.126	1.002	1.103	1.251	0.951	1.217	1.055	1.026	1.149
Q15652											1.15	1.17	1.121	0.887	1.092	1.091	0.826	0.848	1.141	0.903	0.762	0.987	1.04	0.888	0.992	0.354	1.234	1.519	1.046	0.849	1.298	0.849	1.061	0.973	0.771	1.194	0.767	0.728	0.864	0.559	1.018	0.845	1.162	0.821	0.978	0.939	0.705	0.705	1.236
P84243	1.33	2.144	1.636	1.684	0.949	1.438	1.266	1.877	0.551	1.004	0.899	1.465	0.871	1.135	0.798	1.398	1.131	1.735	1.061	1.519	1.592	2.073	1.057	1.893	0.865	1.091	0.695	1.992	0.855	1.788	0.728	1.713	1.216	1.697	0.636	0.931	0.734	1.572	1.218	1.289	0.774	1.668	0.592	0.259	0.758	0.493	0.791	1.09	0.952
Q53GL7	1.528	1.053	1.08	1.094	1.051	1.034	0.986	1.058	0.972	1.104	0.954	1.164	1.099	0.95	0.826	1.045	1.015	1.024	0.805	1.028	1.011	1.074	0.992	0.914	1.024	1.032	1.062	1.083	0.918	1.004	1.288	1.04	0.923	0.983	0.885	1.042	0.883	1.085	0.993	0.841	1.276	0.795	0.942	0.564	0.9	0.593	1.128	0.961	0.766
Q3ZAQ7																															0.755	1.091	0.912	1.92	1.15	1.396	0.801	1.047	1.061	1.068
Q9Y2W2	0.989	0.772	0.724	0.912	0.952	0.796	1.022	0.596	1.283	0.996	1.395	0.889	1.671	0.696	1.003	0.969	0.999	0.818	0.9	0.645	0.862	0.94	1.282	0.735	0.941	0.599	1.593	0.476	0.951	0.622	1.228	0.703	1.063	0.653	0.994	0.792	1.031	0.738	0.869	0.755	0.967	0.637	1.158	0.609	0.773	0.464	0.956	0.633	0.903
Q5T0N5											0.868	0.962	0.987	0.861	0.824	0.992	0.804	0.677	0.675	0.912	1.061	1.234	1.063	1.195	1.06	1.269	1.245	1.338	1.216	1.103	0.927	0.861	1	0.879	0.986	0.957	1.011	0.944	1.05	0.937	1.101	0.853	0.68	0.809	0.685	0.882	1.088	1.138	0.852
Q9UBF2	0.988	0.966	0.94	1.073	0.907	0.976	0.948	1.023	0.96	0.978	1.058	1.176	1.072	0.861	0.914	1.1	0.821	0.857	0.894	0.79	0.748	0.746	0.846	0.837	0.922	0.881	1.096	0.799	0.837	0.984	1.097	0.871	0.941	0.768	0.847	1.136	0.866	0.95	0.923	1.058	0.848	0.816	1.311	0.947	1.029	0.955	0.924	0.937	0.946
Q9NXX6	1.435	1.539	1.102	1.247	1.34	0.97	1.721	1.155	1.704	1.545
Q13424											0.276		0.711	1.101	0.746	0.924	0.881	0.272	0.805	0.988	0.976	0.931	1.117	1.101	1.51	1.801	1.217	2.049	1.031	1.144
P62312	1.082	0.918	0.825	0.927	0.999	0.785	1.117	0.827	1.051	1.027	1.205	0.906	1.131	0.78	0.872	0.943	1.054	0.943	0.919	0.673	0.97	1.136	1.137	0.782	0.972	0.7	1.187	0.579	0.878	0.679	1.026	0.671	1.114	0.607	0.857	0.805	1.191	0.807	0.857	0.704	1.119	0.862	0.928	0.783	0.847	0.727	0.858	0.807	0.935
Q9NXF1	0.943	1.953	1.213	1.521	0.967	1.265	1.065	1.209	1.094	1.627	1.51	0.954	0.993	1.397	1.285	1.232	1.137	1.444	1.28	1.649	0.863	0.956	1.02	0.952	0.919	0.818	0.974	0.862	0.865	0.819	1.204	0.997	1.052	1.015	1.08	0.969	1.14	0.861	0.883	0.937
P02765	0.926	1.471	1.206	1.372	0.913	1.403	0.714	1.602	0.764	0.803	0.814	1.373	0.843	1.748	1.059	1.111	0.898	1.521	1.074	1.386	1.2	1.468	0.885	1.465	0.852	1.329	0.724	1.719	0.873	1.121	1.092	1.614	0.948	1.503	1.173	1.548	0.78	0.887	1.307	1.509	0.969	1.336	0.918	1.569	1.425	1.138	1	1.376	1.173
P06756	1.047	0.807	1.087	0.749	1.198	0.838	0.951	1.091	1.041	0.848	0.993	0.692	1.045	1.023	1.096	0.738	1.128	0.825	1.052	1.096	1.142	0.885	1.112	0.824	1.498	0.981	0.93	0.925	1.158	0.789	0.812	1.093	1.406	0.889	1.242	0.857	0.97	0.934	1.204	0.885	0.861	0.816	1.04	0.665	0.986	0.75	1.03	0.983	1.113
O43688	1.204	0.767	0.541	0.737	1.132	0.61	1.696	0.657	2.655	1.494											0.815	0.594	0.896	0.615	1.005	0.548	2.038	0.547	1.362	0.807	1.965	0.37	0.96	0.358	0.841	0.738	2.126	0.619	0.866	0.63
Q8NBQ5	1.032	0.876	0.946	0.925	1.035	0.794	1.109	0.848	1.034	1.222	0.888	0.905	1.051	1.244	1.241	1.005	1.163	1.388	1.191	1.227	0.899	1.144	1.197	0.952	1.353	1.032	0.95	1.005	0.911	0.896	1.016	1.092	1.04	1.045	0.887	0.926	0.778	0.887	1.143	0.855	1.092	0.968	0.998	1.466	1.122	1.048	1.162	1.224	0.887
P55735	0.727	0.597	0.661	0.691	0.803	0.687	0.974	0.68	0.896	0.724	0.906	0.732	1.01	0.719	0.855	0.796	0.94	0.912	0.982	0.56	0.819	0.878	0.978	0.823	1.088	0.764	1.048	0.714	0.963	0.76	1.36	1.382	1.405	1.106	0.767	0.812	0.917	0.846	0.883	0.817	0.981	0.842	1.034	0.91	0.985	0.821	0.883	0.935	0.867
Q5KU26											0.999	1.087	0.934	1.421	1.143	1.107	1.067	0.981	1.104	1.13	1.142	0.921	1.38	1.167	1.115	1.486	0.642	1.139	1.057	0.995	1.003	1.084	0.989	0.795	0.908	0.843	0.641	0.833	1.234	0.812	1.125	1.085	0.647	1.857	1.262	0.862	1.089	1.852	1.404
Q16254	0.814	0.771	0.624	0.718	0.703	0.641	0.969	0.435	0.911	0.832	1.659	1.779	1.771	1.33	1.816	1.724	1.53	1.986	1.516	1.33	0.87	0.936	0.912	0.87	0.87	0.748	1.207	0.799	0.861	0.742
Q9BPX6	0.978	0.749	0.701	0.805	0.748	0.766	0.97	0.849	1.229	0.761	1.372	1.301	1.116	1.09	1.272	0.881	1.332	1.03	1.136	1.107	0.898	1.053	0.976	0.972	1.202	1.014	0.981	0.924	0.945	0.81	1.021	0.714	1.055	0.699	1.274	0.928	1.045	0.939	1.073	0.738	1.245	0.848	1.786	1.241	1.001	0.752	0.968	0.969	1.065
O43852	1.235	0.782	1.001	0.773	1.127	0.964	0.732	0.795	1.422	1.043	1.137	0.638	1.05	0.871	0.95	0.663	0.964	0.91	1.117	0.893	0.933	0.865	1.125	0.745	1.292	1.019	1.017	0.922	1.097	0.811	1.088	1.061	1.046	0.58	1.042	0.808	1.009	0.876	1.125	0.911	1.016	0.831	1.16	0.849	1.099	0.807	0.955	0.992	1.097
P53041	0.98	0.956	1.029	0.952	0.965	0.968	0.949	1.047	0.912	0.892	1.097	0.969	1.325	0.96	1.093	0.899	1.025	0.968	0.95	0.987	0.899	0.828	1.15	0.859	0.961	0.932	1.253	0.982	1.212	0.927	1.34	1.06	1.074	0.973	1.105	0.99	0.939	1.052	1.169	0.963	1.165	1.001	0.958	0.709	1.012	0.643	1.001	1.067	1.114
P35443	2.332	0.803	0.958	0.697	1.213	0.966	1.898	1.247	0.587	0.651	0.823	0.66	1.572	1.497	1.603	0.701	1.026	0.931	1.211	1.382	1.523	0.66	1.169	1.122	1.215	1.294	0.593	1.405	1.946	1.183	0.91	1.745	1.654	1.018	0.766	0.89	0.724	2.372	2.671	1.036	1.039	0.84	0.644	1.192	1.771	0.788	1.012	1.255	2.324
P14672											1.055	1.099	0.982	1.162	1.004	1.118	0.994	1.035	1.155	1.573											1.128	2.31	1.266	2.366	0.66	0.982	0.624	0.829	1.087	0.946
Q08431	0.79	0.906	0.985	0.795	1.168	0.87	1.083	1.255	0.801	1.098	0.774	0.767	1.187	1.142	1.033	0.858	1.197	1.106	1.327	1.468	1.003	1.116	1.066	1.084	1.365	1.058	0.683	1.221	1.629	1.047	0.711	0.965	1.028	0.953	1.089	0.917	0.753	1.079	1.186	1.029	1.01	1.177	0.732	0.975	0.886	0.778	1.047	1.232	1.166
P01911
Q8N806	1.174	0.718	0.741	0.802	0.892	0.793	0.921	0.678	1.224	0.919	0.881	0.697	0.744	0.605	0.795	0.856	1.107	0.622	0.98	0.645	0.949	0.899	1.066	0.897	0.837	0.834	1.638	0.841	1.011	0.68	1.132	1.1	1.06	1.16	0.874	0.929	1.31	0.868	0.837	0.918	0.727	0.701	1.049	0.932	0.782	1.332	1.065	0.844	1.428
P04920											1.344	1.554	1.208	1.93	1.348	1.061	1.117	1.353	0.673	1.42
Q92522	1.026	0.957	0.804	0.998	0.969	0.747	1.247	0.797	1.619	1.411	1.815	1.041	1.156	0.95	0.9	1.008	1.086	0.964	0.932	0.963	0.999	0.664	0.987	0.863	0.904	0.74	1.411	0.798	1.089	0.762	0.619	0.427	0.76	0.395	0.806	0.646	0.791	0.732	0.802	0.601	0.879	0.884	0.579	0.535	0.583	0.695	0.75	0.635	0.722
Q9P003	1.086	1.092	1.138	1.114	1.042	1.074	0.956	1.258	1.13	1.135	1.014	1.008	0.989	1.378	1.003	1.077	1.058	1.187	1.214	1.61	0.983	1.235	1.146	1.078	1.403	1.616	0.843	1.462	1	1.199	0.848	1.25	1.129	2.179	1.177	1.392	1.135	1.005	1.062	1.502	1.006	1.036	0.895	2.47	0.974	3.053	1.083	1.131	0.986
Q01581	0.636	1.257	0.814	1.154	0.904	1.083	0.75	0.83	1.086	1.032	0.923	1.316	0.703	0.838	0.814	1.449	0.936	0.938	0.744	0.618	0.502	0.784	0.422	0.761	0.645	0.511	0.512	0.371	0.611	1.14	1.784	0.678	0.98	0.751	0.826	0.936	0.94	1.203	0.675	0.832	0.515	0.991	0.883	0.675	0.544	0.782	0.555	0.505	0.452
P51606											1.096	1.05	1.247	1.114	1.118	1.051	1.12	1.189	1.651	0.954	1.056	1.136	1.259	0.954	1.12	0.92	0.98	0.822	0.91	0.894	1.339	1.238	1.123	0.853	1.006	0.86	0.681	0.767	0.976	0.909
Q9ULC4	0.98	0.866	0.986	0.873	0.935	0.879	1.085	0.882	0.885	0.771	1.218	1.115	0.995	0.939	1.045	1.065	1.039	1.053	0.99	0.999	0.977	1.056	0.925	0.878	1.077	0.902	1.302	0.969	1.02	0.906	1.454	1.011	1.126	0.83	1.315	0.823	1.277	1.035	0.949	0.844	0.986	0.96	1.419	0.993	1.005	1.048	0.981	0.902	0.923
P05198	0.834	0.756	0.824	0.857	0.963	0.81	0.828	0.666	1.218	0.89	1.027	0.989	1.12	0.933	1.031	0.98	0.968	0.936	0.968	0.884	0.883	0.934	1.026	0.877	1.012	0.837	1.171	0.804	0.875	0.928	1.185	0.838	0.945	0.767	1.217	0.891	1.246	0.898	0.903	0.852	1.327	0.867	1.253	0.957	0.951	0.722	1.028	0.831	1.01
Q92499	1.081	0.979	1.02	0.97	1.069	0.961	1.064	1.127	1.05	0.999	0.977	0.96	1.038	0.95	1.002	0.995	1.002	1.07	1.086	1.057	1.021	1.058	1.104	0.981	1.037	0.969	1.1	1.01	1.007	1.021	1.091	1.055	1.143	0.957	1.02	0.918	1.059	1.022	1.019	0.964	0.892	0.933	0.966	0.975	0.882	0.969	0.898	0.927	0.959
P55268	1.236	1.582	1.547	1.191	1.065	1.614	1.846	2.316	0.686	1.121	0.995	1.232	0.772	1.571	1.154	1.34	0.967	1.523	1.51	2.64	1.248	1.225	0.862	1.414	0.958	1.744	0.615	2.275	1.348	2.216	0.718	1.66	1.004	1.811	0.665	1.263	0.7	1.576	1.173	1.678	1.118	1.919	0.619	1.45	1.144	1.282	1.366	2.182	1.124
P41226	1.36	1.06	1.026	1.011	0.947	1.04	0.768	0.972	0.746	1.071	0.827	1.029	1.354	0.813	0.865	0.99	1.084	0.923	1.023	0.76	0.828	0.94	1.29	1.142	0.943	1.001	0.923	0.784	0.739	0.901	1.009	0.902	0.853	0.81	1.098	0.905	0.703	0.855	0.792	0.812	1.146	0.781	0.87	0.905	0.793	0.849	0.93	1.036	0.9
P08185	0.856	1.436	1.251	1.52	0.837	1.382	1.015	1.667	1.024	1.037	1.067	1.439	0.918	1.626	1.032	1.093	0.9	1.422	1.102	1.645	1.113	1.419	0.892	1.492	0.958	1.595	0.746	1.923	0.783	0.991	0.94	1.509	0.887	1.519	1.378	1.958	0.858	1.047	1.264	1.408	1.134	1.615	0.799	1.91	1.768	1.692	1.177	1.69	1.243
Q9BRC7																							0.877	1.046	0.902		0.43	2.183		1.039	1.479	0.949	0.802	0.631	1.175	1.172		1.135		1.55	0.38	1.143	0.247	1.01	0.305	0.472			0.284
Q13564	1.06	1.018	1.083	1.031	0.881	1.129	1.028	1.194	1.038	0.975	1.009	1.013	1.041	1.108	1.01	1.076	1.052	1.084	1.049	1.309	1.038	0.964	1.006	1.096	0.973	1.001	1.182	1.081	1.05	1.076	0.935	1.099	1.002	1.076	0.967	1.096	1.022	1.079	1.142	1.089	1	1.126	0.837	1.2	1.035	1.372	0.952	1.22	0.974
Q7Z6K3
P05026	0.891	1.001	1.115	0.819	1.352	0.92	1.206	1.215	1.039	0.963	1.534	0.957	1.407	1.117	1.099	0.927	0.706	0.983	1.364	1.408	1.149	0.837	0.863	0.928	1.015	1.16	0.836	1.396	1.105	1.138	1.995	1.671	1.451	1.597	0.397	0.572	0.839	1.06	0.778	0.672	1.189	1.275	0.812	0.85	1.082	0.769	0.891	1.165	0.943
Q9C0I1	0.823	0.826	1.305	0.987	0.906	1.116	1.097	1.221	0.723	0.961	1.078	1.051	0.99	1.164	1.033	1.1	1.064	1.124	1.063	1.195											1.262	1.533	1.125	1.229	0.764	1.019	0.816	1.074	1.172	1.187	1.091	1.492	0.8	1.444	1.281	1.766	0.91	1.312	1.124
Q9NVR0	0.957	1.105	0.921	0.876	1.166	1.01	0.962	0.913	1.28	1.195
P05455	0.838	0.654	0.642	0.67	0.76	0.61	0.974	0.575	1.074	0.771	1.024	0.661	0.823	0.529	0.641	0.62	0.888	0.654	0.802	0.491	0.775	0.775	0.933	0.654	0.891	0.591	1.315	0.57	0.819	0.594	2.242	0.732	1.376	0.635	0.894	0.689	0.796	0.68	0.812	0.595	0.84	0.622	0.983	0.844	0.786	0.716	0.759	0.601	0.81
Q9NP80											1.245	1.143	0.808	1.052	1.02	0.874	1.231	0.959	1.364	1.311	1.033	0.855	0.847	1.029	0.757	0.858	0.91	0.953	0.819	0.999	1.272	1.078	1.157	1.136	1.138	1.051	1.095	1.095	1.032	1.336
P14207	0.752	0.615	0.865	0.771	0.666	0.771	1.053	1.067	0.514	0.68	0.766	0.501	0.295	0.853	0.554	0.572	0.558	0.511	0.784	0.77	0.914	1.016	0.831	1	0.795	1.075	0.575	1.028	0.863	0.836	0.717	1.507	0.627	0.67	0.503	1.365	0.517	0.992	1.166	1.074	1.125	0.936	0.578	0.4	1.434	0.346	0.896	1.488	1.403
Q13017	0.955	1.186	1.011	1.243	1.013	1.06	0.81	0.831	1.044	0.808	0.953	0.949	0.869	0.723	0.843	1.229	0.781	0.82	0.601	0.784	0.894	0.841	0.904	0.933	0.812	0.862	1.057	0.625	1.11	0.797	1.173	1.083	0.708	1.222	1.891	1.107	1.053	1.306	0.948	1.079	0.837	0.89	0.994	0.893	0.892	0.95	0.879	0.617	0.792
O96005	1.012	1.003	0.823	1	1.19	0.872	0.765	0.576	1.06	1.118	1.258	1.078	1.426	0.901	1.179	1.118	1.342	0.926	1.013	0.901	0.752	0.822	1.491	0.816	1.006	0.743	1.228	0.66	1.051	0.802	1.458	0.942	0.998	0.93	1.4	0.908	1.073	1.192	1.143	1.028	1.031	0.816	1.141	0.688	0.833	0.669	1.117	0.592	0.851
O94887	1.281	1.14	1.118	1.156	1.008	1.198	1.335	1.091	1.037	1.021	0.991	1.32	1.284	1.07	1.132	1.236	1.096	1.122	1.22	1.153	0.935	0.899	0.751	0.91	0.989	0.953	0.884	1.025	0.99	0.975	0.997	1.308	1.12	1.38	0.951	1.069	0.902	1.065	0.968	1.159	0.933	1.106	1.006	1.008	0.921	1.075	1.033	1.031	1.121
Q9NXV6	1.299	1.396	0.837	1.485	0.942	0.915	1.258	0.882	0.875	1.362	1.505	1.516	1.779	0.95	1.284	1.414	1.04	0.943	0.904	0.729	1.161	1.188	0.957	1.064	1.027	1.107	1.259	0.832	0.946	0.943	0.816	0.569	0.803	0.499	0.804	0.917	1.222	0.924	0.792	0.921	0.973	1.085	0.656	0.428	0.797	0.399	1.137	1.179	0.939
P18283	0.884	0.638	0.641	0.69	0.617	0.719	1.187	0.516	0.879	0.559	2.587	0.819	0.711	1	0.777	0.953	0.86	0.858	0.823	0.932	1.633	1.06	0.803	0.98	0.701	0.877	0.892	0.935	0.762	1.148	0.796	0.496	0.549	0.545	0.506	0.601	1.529	0.612	0.603	0.621
Q14145	1.066	1.204	0.917	1.013	1.019	0.917	1.23	0.885	1.008	1.021	1.844	1.259	1.446	1.411	1.524	1.434	1.258	1.017	0.939	1.007
O94906	1.112	0.905	0.81	0.932	1.073	0.824	1.172	0.81	1.296	1.071	1.224	0.881	1.319	0.803	0.92	0.971	1.051	0.812	0.764	0.694	0.885	0.804	1.116	0.68	1.056	0.645	1.617	0.54	1.026	0.651	1.487	0.722	1.072	0.601	1.026	0.777	1.238	0.869	0.9	0.696	0.881	0.833	0.968	0.691	0.793	0.715	0.851	0.791	0.884
Q9P0I2	0.831	0.803	0.855	0.839	0.812	0.816	0.77	0.936	0.972	1.007	1.081	0.988	1.058	0.802	0.978	0.978	1.231	0.935	1.092	0.846	0.722	0.911	0.815	0.788	0.862	0.705	1.095	0.715	0.804	0.773	1.2	1.023	1.129	0.961	1.18	0.953	1.216	0.99	0.965	0.902	0.968	0.972	1.09	1.097	0.997	1.247	1.002	0.954	0.859
P06239	1.324	0.876	1.667	1.218	1.359	1.127	1.22	1.53	0.957	1.578											0.735	0.627	0.829	0.79	0.771	0.753	0.729	1.07	0.62	0.877
Q86WJ1	1.151	1.051	1.027	0.852	0.924	0.807	1.111	0.917	0.874	0.851											1.063	0.973	1.419	0.961	1.114	0.92	2.03	0.819	0.99	0.756
P51991	1.001	0.86	0.767	0.894	0.941	0.829	0.934	0.743	1.225	0.993	1.368	0.89	1.021	0.685	0.856	0.981	1.065	0.939	1.001	0.681	0.966	0.978	1.073	0.817	0.974	0.72	1.3	0.611	1.032	0.707	1.168	0.58	1.083	0.552	0.828	0.823	1.524	0.789	0.861	0.753	0.877	0.728	0.845	0.698	0.772	0.546	0.863	0.765	1.028
P20851	0.701	0.995	0.977	1.019	0.664	1.02	0.551	1.229	0.982	0.642	0.937	1.589	0.783	1.572	1.074	0.994	1.422	1.225	0.991	1.113	0.663	0.95	0.797	1.425	1.325	1.242	1.027	1.553	0.926	1.067	0.823	1.273	0.922	1.727	2.746	1.726	1.031	1.312	1.094	1.056	0.822	1.055	1.052	0.552	1.146	0.617	0.887	0.656	0.767
Q9H1K1	1.03	0.911	1.077	1.001	0.897	0.981	1.192	1.24	0.995	1.044	0.926	1.042	1.249	1.089	1.015	1.143	1.087	1.027	0.997	1.178	1.039	1.009	0.965	0.93	1.062	1.057	1.003	1.167	1.017	0.931	0.878	1.275	0.869	1.11	0.926	1.05	0.73	0.947	0.978	1.077	1.008	1.133	0.718	0.714	0.812	0.768	1.023	1.301	1.05
Q9H008	1.043	1.146	1.334	1.132	1.059	1.281	1.154	1.362	0.962	1.003	0.844	1.095	0.822	1.189	0.963	1.032	1.055	1.336	1.104	1.43	1.257	1.01	0.968	1.399	0.994	1.289	0.761	1.966	1.359	1.319	0.854	1.457	1.027	1.383	0.87	1.285	0.908	1.127	1.185	1.362	0.948	1.335	0.919	1.137	1.214	1.21	1.048	1.352	1.29
Q13546	1.078	0.998	1.128	1.065	1.173	0.952	1.017	0.979	1.202	1.092	0.967	1.045	0.941	0.941	0.981	0.99	1.085	0.946	0.991	0.909	1.133	1.014	1.094	0.975	1.072	0.953	1.128	0.843	0.955	0.863	0.923	0.916	0.867	0.79	1.03	0.936	1.08	0.994	1.001	0.892	1.071	1.153	1.141	1.175	1.087	1.026	1.171	1.232	1.293
P08195	0.753	0.663	0.674	0.571	1.472	0.559	0.728	0.53	1.252	0.765	1.543	0.621	1.146	0.463	0.946	0.669	0.89	0.773	0.761	0.511	0.501	0.722	0.923	0.593	1.105	0.484	2.019	0.531	1.172	0.576	1.124	0.454	0.772	0.473	0.916	0.731	1.245	0.557	0.606	0.533	0.981	0.542	1.85	0.71	0.723	0.835	1.022	0.554	0.592
P31749	1.33	1.04	1.05	1.044	1	1.066	1.741	1.133	1.017	1.007	1.088	0.995	0.96	1.073	0.96	0.983	1.059	1.11	1.136	1.326	0.94	0.984	1.036	1.025	1.004	1.115	0.845	1.114	1.312	0.937	1.175	1.273	1.202	1.034	1.02	1.03	0.984	1.037	1.193	1.163	1.048	1.051	0.872	1.234	1.009	0.965	1.066	1.21	1.183
P04217	0.921	1.379	1.084	1.185	0.85	1.16	0.875	1.559	0.858	1.065	0.969	1.525	0.78	1.621	0.931	0.9	0.867	1.387	1.041	1.47	1.187	1.371	0.92	1.346	0.97	1.484	0.798	1.945	0.91	1.23	0.912	1.642	0.96	1.688	1.227	1.801	0.819	1.08	1.196	1.299	1.085	1.384	0.714	1.563	1.382	1.469	1.181	1.552	1.03
Q9UMX0	1.051	1.046	1.105	1.03	0.937	0.898	1.01	1.182	1.129	1.149	0.958	0.941	0.963	0.961	0.948	1.002	0.904	0.924	0.888	1.102	0.842	0.902	0.947	1.077	0.864	1.242	0.91	1.054	0.842	1.063	1.236	1.142	0.958	1.167	1.11	1.018	0.936	1.006	0.871	1.027	0.798	1.294	1.187	1.298	1.083	1.52	0.918	1.115	0.979
P43686	0.921	0.949	0.808	0.928	0.889	0.899	0.859	0.725	1.04	0.924	1.054	1.036	1.036	0.883	0.994	1.026	1.019	0.985	0.953	0.795	0.893	0.9	1.048	0.893	0.961	0.899	1.089	0.765	0.907	0.895	1.258	0.862	1.043	0.88	1.085	0.93	1.131	0.994	0.943	0.895	0.981	0.839	1.154	0.88	0.893	0.846	0.873	0.74	0.945
Q9Y3U8	0.995	1.154	1.014	1.219	1.129	1.074	0.948	0.961	1.016	0.906	1.134	1.354	0.963	1.037	1.11	1.26	1.056	1.19	1.085	1.16	1.02	1.146	1.126	1.226	1.164	1.162	1.342	1.063	1.003	1.238	1.208	0.847	0.88	0.862	1.11	0.992	1.436	1.356	1.129	1.074	0.729	0.869	0.676	0.789	0.459	0.778	0.817	0.598	0.723
Q92995
Q8WVJ2	1.116	1.108	1.187	1.051	1.038	1.075	1.109	1.162	0.926	1.002	1.092	1.06	0.984	1.059	0.972	1.064	0.964	1.054	1.085	1.211	1.191	1.296	1.053	1.271	1.12	1.333	1.32	1.402	1.103	1.221											0.931	1.085	1.26	0.669	1.19	0.716	0.983	1.014	1.097
Q9NUQ2	0.979	0.896	0.734	1.198	0.912	0.926	0.898	0.656	1.162	1.049	1.17	1.099	1.01	0.936	1.013	1.113	0.957	0.958	0.759	0.924	1.07	1.213	1.025	0.931	1.134	0.897	1.557	0.735	0.904	0.901	0.902	0.686	0.728	0.776	0.844	0.963	1.01	1.157	0.977	0.957	0.881	0.889	0.944	0.604	0.651	0.498	1.015	0.817	0.803
Q9UGV2	1.056	1.144	1.016	1.099	1.196	0.894	1.039	1.071	0.963	1.123	1.056	1.001	1.135	0.904	0.853	0.968	0.936	1.023	0.967	0.846	0.769	0.989	1.049	0.928	0.888	0.83	1.052	0.724	0.783	0.827	0.812	1.078	0.818	1.1	1.115	1.205	0.858	1.106	0.988	1.089	0.703	0.726	1.088	0.867	1.026	0.864	0.933	0.976	1.083
Q8IUC6																					1.005	1.117	0.988	1.002	0.725	0.805	1.273	0.682	0.885	0.848
P63010	1.113	0.897	1.019	0.851	1.208	0.873	0.966	0.911	0.992	0.806	0.935	0.798	1.1	0.975	0.99	0.814	1.133	1.018	1.135	0.982	0.962	0.984	1.079	0.913	0.983	0.933	1.01	0.999	0.941	0.935	1.04	0.98	1.104	1.011	0.913	0.912	0.89	0.934	0.981	0.874	0.986	0.839	1.236	1.041	0.984	1.067	0.992	0.975	1.091
Q92878	1.033	0.86	0.835	0.913	1.061	0.83	0.98	0.822	1.066	0.973	1.228	0.932	1.134	0.849	0.859	0.891	0.899	0.932	0.952	0.745	0.997	0.993	1.055	0.915	0.947	0.86	1.117	0.82	0.886	0.787	0.988	0.814	1.128	0.794	0.848	0.844	0.776	0.854	0.912	0.826	0.855	0.785	1.166	0.931	0.842	0.812	0.923	0.815	1.019
Q9H8G2											1.04	1.129	0.901	0.966	1.108	0.963	1.029	0.925	0.789	0.855
Q8TAE6																					0.929	1.034	0.937	0.685	0.913	0.634	1.468	0.718	1.274	0.69
P02549	0.78	1.239	1.342	1.033	0.696	0.938	0.706	1.021	1.329	0.847	0.992	1.087	0.667	2.173	1.465	1.217	1.481	1.044	0.805	1.669	1.248	0.735	0.853	1.699	0.892	1.741	0.707	2.171	0.695	1.044	0.89	1.896	1.082	3.654	0.911	1.982	0.705	0.935	0.999	1.261	0.943	1.353	1.002	3.769	1.685	6.423	1.327	1.346	1.046
O60361											1.104	1.038	1.146	0.665	0.862	0.879	0.825	0.946	1.197	0.748	1.25	1.251	1.603	0.727	1.119	0.746	0.977	0.599	1.051	0.763											0.765	0.674	0.805	0.563	0.694	0.594	0.917	0.705	0.7
Q9H3Z4	1.29	0.865	0.945	1.01	1.324	0.927	0.936	0.772	0.881	0.503	0.917	0.927	0.858	0.995	0.881	0.984	1.125	0.956	0.894	0.683	0.735	0.704	0.984	0.736	1.066	0.756	1.221	0.727	1.29	0.702	0.984	0.741	0.86	0.799	0.893	0.723	0.988	0.875	0.97	0.753	0.834	0.847	0.917	0.529	1.721	0.405	1.005	0.838	1.012
P21589	0.889	1.142	1.156	1.101	1.178	1.158	0.954	1.297	0.662	1.211	1.096	1.109	1.067	1.334	0.945	0.927	1.172	1.266	1.223	0.998	0.945	1.358	1.062	1.052	1.026	1.174	0.669	1.089	1.175	1.187	0.822	1.401	0.904	1.563	1.047	1.276	0.767	1.161	1.29	1.309	1.048	1.422	1.081	1.84	1.712	1.335	1.262	1.583	1.208
P04004	0.682	0.732	0.742	0.832	0.783	0.885	0.806	1.038	0.801	0.394	0.987	1.005	0.794	1.098	0.856	0.837	1.331	1.083	1.155	0.869	0.576	0.733	0.647	0.91	0.78	0.738	1.052	1.315	0.556	0.762	1.036	1.995	1.246	2.033	1.056	0.994	1.003	0.918	1.013	0.851	1.097	1.284	1.106	1.18	1.444	1.141	0.873	1.018	1.034
Q9P2B2	0.896	0.824	1.167	0.876	1.324	1.007	0.989	1.239	1.047	1.016	0.906	0.93	0.875	1.126	1.113	0.861	0.979	0.978	1.101	1.359	1.119	0.823	0.897	0.971	1.167	1.311	0.868	1.326	1.383	1.191	0.816	1.263	1.016	1.153	1.421	1.1	0.819	1.121	1.259	1.189	1.042	1.099	1.264	1.153	1.273	1.28	1.052	1.124	1.152
Q86UY5	1.477	1.435	0.821	1.745	1.801	1.355	0.65	0.738	1.395	1.179											2.234	1.699	1.392	0.929	0.732	0.592	1.042	0.449	0.797	0.756
P31323	1.319	1.277	1.837	1.335	0.861	1.547	1.413	2.137	0.655	1.058	0.774	1.198	0.767	1.514	0.984	1.118	0.914	1.385	1.433	2.849	1.087	1.2	0.822	1.487	0.783	1.391	0.658	2.019	0.977	1.326	0.82	1.969	1.011	2.039	0.744	1.7	0.861	1.492	1.506	1.914	1.242	1.824	0.696	1.21	1.532	1.568	1.237	2.045	0.892
P28074	0.658	1.062	0.963	1.053	0.875	0.968	1.069	0.848	1.562	0.842	1.288	0.846	1.068	1.019	1.32	1.117	0.831	0.823	0.827	0.911	0.847	0.751	0.909	1.026	1.278	0.862	1.21	0.963	1.075	0.939	0.671	0.786	0.962	0.834	0.907	0.889	1.549	1.194	1.161	1.004	0.753	0.975	0.691	0.799	0.852	1.127	0.977	1.115	0.974
O94979	1.016	0.866	0.916	0.874	1.044	0.846	0.893	0.85	1.059	1.006	1.012	0.881	0.974	0.846	0.989	0.884	1.095	1.009	0.989	0.779	1.032	1.01	1.154	0.809	1.233	0.774	1.029	0.697	1.013	0.746	0.992	0.848	1.02	0.766	1.023	0.78	1.065	0.918	0.916	0.79	1.114	0.795	1.249	0.97	0.946	0.751	0.956	0.939	0.924
P38432																					1.074	1.401	1.164	0.931	1.209	0.877	0.998	1.144	0.943	1.218
P12544	1.951	0.986	0.912	1.067	1.357	0.83	2.939	1.126	0.55	0.752
Q9NRL2	1.078	0.769	0.734	0.723	0.794	0.629	0.899	0.77	1.119	1.153																					1.024	0.672	0.851	1.198	1.727	0.784	1.118	0.768	0.963	0.895
Q99700	1.154	1.055	1.214	1.034	1.175	1.03	1.111	1.13	1.213	0.851	1.419	1.087	1.376	1.382	1.382	1.148	1.012	1.035	1.074	1.291	1.119	0.716	1.04	0.913	1.252	0.966	0.959	1.012	1.054	0.997	1.075	0.982	1.022	0.978	1.117	0.852	1.011	0.971	0.959	1.092	0.899	1.008	1.112	1.258	1.118	1.582	0.989	1.078	1.128
P11217	0.967	1.166	1.911	1.071	0.618	1.687	1.052	3.103	0.611	0.934	0.688	1.144	0.646	1.997	2.394	1.212	0.763	1.114	1.408	2.655	1.077	1.036	0.683	1.478	0.826	2.139	0.56	2.503	1.107	1.68	0.978	2.514	1.182	3.007	0.682	1.614	0.69	1.195	1.443	1.819	1.167	1.862	0.694	1.267	1.543	1.93	0.877	1.245	1.001
Q8ND24	0.679	0.425	1.048	0.954	1.197	1.3	1.192	1.043	0.623	0.752	1.073	0.921	1.074	1.07	0.958	0.938	0.905	0.872	0.985	1.143	1.116	1.42	1.156	1.165	1.193	1.136	1.123	1.377	1.178	1.221	0.914	0.877	1.023	0.844	0.91	0.823	0.869	0.954	0.933	1.002	0.926	0.91	0.583	0.438	0.596	0.421	0.957	1.198	0.835
P48594	0.454	1.288	0.705	1.752	1.84	1.189	0.56	0.565	1.663	1.201	0.912	2.462	1.464	1.277	1.53	1.542	1.027	1.83	0.727	0.93	1.538	2.016	0.845	1.148	1.591	1.028	0.493	0.792	1.362	1.392	1.012	0.814	0.961	0.759	0.855	1.413	2.71	1.686	0.578	1.846	0.603	1.028	0.569	1.048	1.138	1.195	1.22	0.844	0.469
Q8NHJ6
Q07617
Q9Y2J8	0.675	0.638	0.721	0.663	1.152	0.699	0.547	0.651	0.92	0.975	0.753	0.794	0.83	0.865	4.044	0.876	1.521	1.046	0.825	0.785	0.684	0.897	1.128	0.506	1.025	0.684	0.777	0.66	0.547	0.61											0.968	0.726	0.923	0.802	0.88	0.548	0.866	0.557	0.644
Q14CN2	0.613	3.741	1.308	4.946	0.678	2.281	0.506	0.679	0.53	0.597	0.959	6.017	0.552	1.504	0.688	4.693	0.865	1.493	0.545	0.943	0.53	0.498	0.568	2.167	0.455	2.168	0.5	0.744	1.111	3.031	0.55	0.906	0.776	0.564	0.585	2.887	0.77	5.52	0.593	1.863	1.197	4.559	0.421	1.543	0.944	1.97	0.91	0.729	0.497
Q01831	0.781	0.942	0.675	1.011	0.657	0.737	0.531	0.729	0.616	1.144	1.277	1.693	1.781	1.839	1.972	2.82	1.979	2.346	1.572	1.769
P31151	0.217	0.152	0.248	0.179	0.447	0.197	0.145	0.338	0.851	0.394	0.457	0.614	0.929	0.444	2.409	1.052	0.887	1.392	0.58	0.419	6.892	5.587	1.043	0.944	0.859	0.706	0.939	0.722	0.59	0.695	0.55	0.304	0.374	0.316	0.647	0.654	5.924	0.417	0.534	0.597	0.192	0.348	0.768	0.181	0.252	0.31	0.884	0.199	0.428
Q01968	1.035	1.083	1.222	1.006	0.896	1.149	1.243	1.624	0.846	0.998	1.104	0.954	0.91	1.247	0.943	0.942	0.876	0.969	1.143	1.367	0.986	0.907	1.023	0.873	0.857	1.104	0.821	1.178	1.057	1.162	0.82	1.256	0.968	1.35	0.834	1.037	0.825	1.089	1.154	1.152	1.006	1.1	0.985	1.03	1.233	1.3	0.739	1.087	0.87
Q9BT17
Q06124	1.062	1.01	1.158	1.069	0.999	1.041	1.147	1.331	0.852	0.977	1.038	0.98	1.169	1.137	1.034	0.976	0.94	1.09	1.082	1.336	1.093	1.055	0.927	1.047	1.033	1.181	1.12	1.266	1.086	1.038	0.957	1.29	0.964	1.227	0.934	1.084	0.88	1.055	1.158	1.1	1.023	1.163	0.991	0.761	1.126	0.842	1.144	1.161	1.093
P52564																					1.018	1.036	0.898	1.165	0.842	1.024	1.314	1.003	1.015	1.052											1.29	1.303	0.972	1.361	1.191	1.504	0.909	0.955	1.057
Q9BZL6	0.946	0.853	0.826	0.912	0.827	0.895	1.132	0.924	0.925	1.006	1.371	0.878	0.838	0.944	0.861	0.892	1.085	0.961	1.255	1.025	0.727	1.139	1.022	0.914	0.884	0.996	1.14	0.99	0.906	1.199	1.123	1.008	1.027	1.033	1.04	0.995	1.063	1.016	1	1.195	1	0.988	1.176	1.25	1.049	1.236	1.024	1.082	1.028
Q4V328	1.21	1.101	0.993	1.151	1.185	1.072	1.002	0.909	1.117	1.217	0.996	1.043	1.15	0.966	1.029	1.16	1.052	0.958	0.926	0.899	0.935	1.006	1.124	1.052	0.992	1.059	0.86	0.911	0.898	1.07	1.046	0.854	0.925	0.982	1.194	0.952	0.831	1.026	0.906	0.863	0.959	0.867	0.94	1.106	0.961	1.149	0.898	0.889	1.062
P27707	1.319	0.76	0.675	0.906	1.071	0.712	1.034	0.695	1.024	1.176	1.122	0.838	1.28	0.555	0.79	0.833	1.067	0.908	0.916	0.503	0.956	1.207	1.384	0.788	0.963	0.779	1.35	0.618	0.957	0.636	1.727	0.757	1.01	0.623	0.795	0.772	0.708	0.724	0.736	0.679	1.134	0.509	1.117	0.207	0.708	0.113	0.776	0.512	1.005
Q92626	0.72	0.644	1.054	0.741	1.614	0.914	0.926	0.889	1.063	0.793	0.891	0.712	1.204	1.096	1.25	0.799	1.13	0.953	0.933	1.22	1.161	0.988	1.072	0.785	1.203	1.061	0.804	1.087	2.144	1.225	1.033	1.043	1.43	1.004	1.43	0.97	0.884	0.957	1.167	0.995	0.795	0.689	0.964	0.619	0.638	0.432	0.661	0.678	1.231
Q10570	0.924	0.74	0.693	0.831	1.012	0.674	1.012	0.655	1.793	1.311	1.191	0.806	1.161	0.786	0.915	0.902	1.059	0.957	0.933	0.751	0.978	0.815	1.148	0.683	1.306	0.636	1.351	0.6	0.87	0.717	1.037	0.681	1.117	0.754	1.032	0.856	1.051	0.755	0.908	0.851	0.94	0.676	0.845	0.701	0.745	0.674	1.063	0.85	0.835
O75420											1.518	1.466	1.097	1.21	1.21	1.351	1.264	1.303	1.233	1.426											0.84	0.914	0.891	0.932	0.828	1.047	0.986	0.855	1.023	0.987
O75116	1.05	1.126	1.188	1.088	1.071	1.222	1.069	1.351	0.917	1.077	0.896	1.058	0.883	1.152	0.975	0.964	0.973	1.065	1.131	1.343	1.117	1.106	1.037	1.117	1.023	1.181	0.863	1.264	1.093	1.11	0.916	1.178	1.012	1.276	0.866	1.093	0.875	1.134	1.215	1.232	1.072	1.346	0.9	1.164	1.113	1.075	1.093	1.377	1.125
Q7Z388	1.051	0.985	0.847	0.952	1.252	0.844	1.068	0.723	1.065	1.011											1.098	1.033	1.228	0.854	1.2	1.001	1.116	1.018	0.991	0.912	0.72	0.627	1.093	0.708	1.065	0.867	1.301	0.747	0.8	0.776	0.862	0.67	0.948	0.731	0.912	0.522	0.868	0.736	1.125
O43175	0.787	1.382	1.135	1.319	0.915	1.245	1.553	1.161	1.051	1.146	1.043	1.558	1.817	1.214	0.93	1.586	0.726	1.173	1.016	0.977	0.809	1.088	0.864	1.301	0.883	1.205	0.682	0.995	1.613	1.252	0.798	1.027	1.245	1.247	0.833	1.244	0.844	1.114	1.006	1.349	1.367	1.293	0.656	1.041	1.095	0.995	0.923	0.94	1.079
P36871	1.12	1.049	1.331	1.128	1.074	1.057	1.068	1.303	0.698	0.976	0.711	1.039	1.072	1.018	1.111	1.019	0.899	1.008	1.12	1.347	1.062	0.942	1.054	1.036	1.099	1.17	0.838	1.269	1.075	1.153	0.928	1.307	1.111	1.382	0.847	1.087	0.862	1.221	1.213	1.126	1.207	1.364	0.976	1.001	1.238	0.942	0.964	1.208	1.205
Q9UQ35	1.142	0.935	0.755	0.989	0.969	0.813	0.874	0.699	1.403	1.082	1.186	1.074	1.198	0.976	1.114	1.107	1.069	1.023	1	0.993	1	1.166	1.029	0.987	0.994	0.888	1.154	0.764	1.014	0.89	0.994	0.612	0.97	0.538	1.115	0.843	1.406	0.815	0.81	0.833	0.895	0.756	1.075	0.705	0.772	0.644	0.861	0.696	0.941
O75569	1.091	0.913	0.92	0.953	1.16	0.969	1.079	0.892	1.031	0.873	1.089	0.948	0.826	0.965	0.957	1.029	1.032	1.054	1.141	1.044	0.967	0.924	0.993	0.888	0.984	0.773	1.431	0.761	0.99	0.773	1.259	0.93	1.165	0.843	0.872	0.937	1.469	0.937	1.009	0.867	0.851	0.882	0.935	0.321	0.786	0.201	0.813	0.877	1.112
Q8NE71	0.826	0.822	0.876	0.89	1.201	0.822	0.881	0.733	1.085	0.949	0.984	0.909	0.983	0.896	1.003	1.008	1.08	0.948	0.942	0.789	0.876	0.948	1.012	0.875	1.004	0.79	1.082	0.828	0.89	0.783	1.234	0.853	0.969	0.721	0.981	0.802	1.061	0.885	0.863	0.883	0.869	0.79	1.022	0.836	0.82	0.803	0.965	0.8	0.999
O60496	1.101	0.888	0.873	0.952	0.955	0.869	0.753	1.03	0.779	1.143	0.87	0.842	1.028	0.921	1.01	0.861	0.838	0.788	0.82	0.773	1.029	0.851	1.506	0.735	1.521	0.78	0.963	0.465	0.743	0.47	0.725	0.545	0.47	0.276	0.831	0.649	0.514	0.553	0.769	0.519	1.26	0.68	0.824	0.841	0.739	0.665	1.158	1.299	0.864
O15379	1.112	0.737	1.074	0.937	1.141	1.11	0.965	1.133	1.506	1.311
O60259	0.756	0.555	0.507	0.529	0.711	0.44	0.641	0.565	0.36	0.351	1.672	1.943	0.628	0.995	1.751	1.79	1.056	1.958	0.66	0.823	1.123	0.473	0.843	0.498	1.089	0.404	0.535	0.485	1.651	0.367	0.722	0.883	0.811	0.812	1.628	0.976	1.251	1.045	0.863	1.083	0.369	0.485	0.603	0.308	0.401	0.287	0.471	0.567	0.35
Q9HBK9
Q12923	0.896	1.104	1.029	1.113	1.018	1.136	0.979	1.019	0.991	1.087																					0.864	0.695	0.747	0.737	0.828	0.964	0.994	1.066	0.826	0.939	1.154	1.002	0.979	0.828	0.788	1.16	0.904	1.05	0.924
Q08209	1.009	0.826	1.013	1.023	1.222	0.939	0.913	0.862	1.341	1.142	1.239	1.004	1.457	0.883	1.23	1.081	1.069	1.055	0.95	0.813	1.376	1.205	1.145	0.967	1.204	0.953	1.089	0.832	1.141	0.982	1.359	0.797	1.179	0.635	1.383	0.908	1.112	0.984	0.952	0.788	1.413	0.768	1.291	0.949	0.978	0.823	1.012	0.925	1.012
Q5VT79	0.808	1.377	0.723	1.531	1.565	1.386	0.416	0.277	0.889	0.495	1.073	1.646	1.151	0.793	1.045	1.758	0.797	0.699	0.686	0.755	0.944	0.868	0.605	1.07	0.557	0.568	0.754	0.395	0.615	1.243	0.464	0.493	0.542	0.687	1.863	1.074	2.353	1.668	0.641	1.064	0.915	0.815	2.886	0.495	0.464	0.805	0.267	0.3	0.583
Q8IZ69
Q9Y2S2	1.137	1.36	1.577	1.224	1.141	1.302	1.305	1.812	0.782	1.025	0.801	1.01	0.802	1.22	0.939	0.989	0.867	1.031	1.116	1.43	1.026	1.003	0.888	1.265	0.856	1.143	0.82	1.324	1.039	1.276	0.828	1.629	0.937	1.692	0.779	1.329	0.799	1.009	1.265	1.25	1.19	1.497	0.874	1.504	1.572	1.675	1.234	1.844	1.307
Q9UNF1	1.1	0.83	1.078	0.891	1.334	0.889	1.06	1.015	1.027	1.093	1.056	0.898	1.334	0.963	1.095	0.84	0.993	0.907	1.07	0.885	1.042	0.933	0.975	0.889	1.273	0.958	1.159	0.929	1.241	0.947	1.187	0.818	0.988	0.655	1.471	1.032	1.117	0.838	0.944	0.828	0.851	0.905	0.867	0.764	0.967	0.987	1.148	1.308	0.996
Q96SY0	1.258	0.807	0.973	0.699	1.228	0.831	1.127	0.828	1.354	1.033	0.969	0.797	0.964	0.636	0.565	0.942	0.967	0.739	0.961	0.725	0.869	1.146	1.057	0.74	0.985	0.532	1.339	0.65	0.783	0.737											1.075	0.8	1.043	0.616	0.728	0.747	0.747	0.632	0.931
Q96CW6
O95573	1.028	1.11	0.95	1.118	1.105	1.02	1.105	0.973	1.054	1.061	1.16	1.188	1.098	0.957	0.994	1.205	1.14	1.011	0.897	0.875	0.779	0.937	1.144	0.923	0.993	0.933	0.86	0.908	1.185	1.086	0.976	0.918	0.945	0.64	1.207	0.883	1.015	1.184	0.922	0.964	1.252	0.984	1.136	0.893	0.9	0.771	0.998	0.869	0.941
O75367	1.082	1.392	1.15	1.264	1.038	1.109	1.026	1.043	0.9	1.074	1.12	1.311	0.923	0.977	1.102	1.432	1.438	1.226	1.002	0.843	1.199	1.424	1.158	1.187	0.99	0.766	1.089	0.859	0.787	1.091	1.108	0.935	1.316	0.802	0.954	0.896	0.929	1.259	1.108	0.953	1.226	1.227	1.048	1.192	0.936	1.096	0.979	0.844	1.297
Q9NWS6	1.482	1.518	1.231	1.396	2.379	1.519	0.953	1.196	1.297	1.193											1.06	1.014	0.886	1.214	0.888	0.827	1.015	1.055	0.852	1.012
P85037	1.174	1.011	0.82	0.868	1.221	0.834	1.153	0.848	1.389	1.086	1.141	0.899	1.1	0.781	0.891	0.793	1.026	0.793	0.834	0.805	1.006	0.841	1.231	0.738	1.009	0.876	1.378	0.747	0.969	0.905	1.072	0.98	1.115	0.859	0.946	0.774	1.092	0.836	0.899	0.66	1.191	0.767	1.487	1.01	1.017	1.069	1.001	0.761	0.941
Q5T013	1.094	1.571	1.658	1.365	0.793	1.548	1.009	1.33	1.161	1.505											1.109	1.307	0.849	1.322	0.775	1.478	0.855	1.825	1.16	1.51	0.898	1.216	0.944	1.876	0.883	1.233	0.691	1.002	1.07	1.147	1.058	1.444	1.055	1.839	1.23	1.89	1.026	1.28	1.076
P51946
Q96MX3	1.22	2	1.048	2.446	2.055	1.801	1.772	0.68	3.574	1.379											1.563	1.326	1.776	3.998	0.851	1.02	3.115	0.749	2.767	1.665
P52732	0.634	0.668	0.655	0.525	1.088	0.582	0.985	0.609	2.845	1.259	0.91	0.547	0.883	0.612	0.92	0.663	0.976	0.713	0.721	0.736	0.831	1.02	0.838	0.854	0.802	0.609	1.032	0.75	0.789	0.872	1.656	0.751	1.18	0.934	0.923	0.835	0.94	0.809	0.856	0.854
P51610	1.249	0.896	0.823	0.952	1.16	0.798	1.169	0.862	1.249	1.259	1.416	0.837	1.167	0.758	0.917	0.873	1.006	0.922	0.952	0.766	1.09	1.03	1.1	0.843	1.039	0.762	1.646	0.868	1.018	0.77	1.179	0.736	1.32	0.753	0.921	0.793	1.056	0.812	0.902	0.793	0.933	0.706	0.849	0.64	0.712	0.505	1.032	0.784	0.908
O75369	0.95	0.912	0.838	0.882	1.228	0.804	0.667	0.653	1.273	0.967	0.92	0.824	1.118	0.829	1.042	0.842	1.084	0.839	0.839	0.641	1.009	1.011	1.164	0.931	1.146	0.704	1.395	0.674	1.023	0.748	0.919	0.648	1.027	0.644	1.637	0.824	1.34	0.86	0.834	0.757	1.081	0.699	1.156	0.913	0.763	0.668	1.043	0.7	0.856
Q96K49	1.144	1.314	1.225	1.139	1.268	1.465	1.145	1.209	1.255	1.299																															0.768	0.61	1.995	0.299	0.87	0.346	0.688	0.555	0.785
Q96IV0																					1.039	1.054	1.188	1.123	1.311	1.27	1.074	1.026	1.04	0.986
P98095	0.947	1.255	0.766	0.7	1.25	0.953	0.752	0.964	1.373	1.087	0.765	0.814	1.524	0.853	0.98	0.825	1.064	0.891	1.128	0.936	0.973	1.015	1.128	0.775	1.28	0.803	0.854	0.768	1.164	0.903	0.711	0.689	0.927	0.699	0.951	0.813	1.158	0.922	0.905	1.097	0.609	0.787	0.789	0.402	0.714	0.337	0.799	0.73	1.032
P62256	0.99	0.929	1.033	0.924	0.95	0.91	0.902	0.854	1.028	0.907	1.818	1.018	1.027	0.911	1.103	1.007	0.976	0.993	1.077	1.17	0.981	1.035	1.117	0.907	0.898	0.877	1	0.941	0.984	1.009	1.058	1.137	1.056	0.908	0.773	1.057	1.215	1.058	1.039	0.923	0.931	0.885	1.181	0.811	0.915	0.869	0.935	0.859	0.906
O94855	0.981	0.792	0.87	0.657	1.265	0.782	0.84	0.742	1.22	1.152	0.925	0.621	1.084	0.807	0.991	0.635	1.207	0.89	1.011	0.603	1.028	0.922	1.42	0.736	1.564	0.787	0.996	0.756	1.042	0.625	1.171	0.693	0.902	0.607	0.915	0.754	1.12	0.738	0.885	0.763	1.12	0.731	1.229	0.677	0.972	0.72	1.294	1.122	1.09
P11021	0.88	0.645	0.71	0.678	1.084	0.663	0.736	0.642	1.257	1.124	0.942	0.702	1.044	0.67	0.902	0.759	1.061	1.015	0.922	0.531	0.765	0.995	1.163	0.642	0.985	0.675	0.892	0.511	0.823	0.605	1.188	0.694	0.98	0.545	1.061	0.681	1.076	0.772	0.808	0.604	0.958	0.658	1.355	0.911	0.885	0.66	0.883	0.665	0.822
Q96CP2											1.503	1.063	1.764	0.903	1.218	1.189	1.328	1.207	1.359	0.914	0.991	1.075	1.074	0.947	1.103	0.914	1.724	0.897	1.284	0.931
P01833	0.614	3.619	0.863	0.589	1.093	1.098	0.428	0.95	0.674	2.3	0.41	0.765	0.508	1.684	0.773	0.833	0.692	1.584	0.404	0.494	1.335	5.701	0.506	0.873	0.464	0.711	0.63	0.578	0.507	0.536	0.281	0.358	0.376	0.443	0.533	0.569	0.32	0.391	1.171	0.508	1.176	1.353	0.63	2.803	0.616	1.311	0.831	0.751	0.567
Q96AC1	1.256	1.25	1.723	1.063	1.065	1.453	1.519	2.038	0.637	1.016	0.854	1.044	0.793	1.419	0.941	0.957	0.886	1.11	1.491	2.219	1.317	1.196	0.944	1.274	1.059	1.732	0.581	2.081	1.567	1.685	0.866	2.024	1.186	2.076	0.619	1.331	0.686	1.231	1.651	1.569	1.2	1.83	0.684	1.284	1.479	1.574	1.169	1.995	1.333
P16219	1.026	1.043	0.941	0.945	0.818	0.989	0.924	1.247	0.963	1.045	1.125	1.295	1.143	1.265	1.262	1.197	0.877	1.151	1.488	1.661	0.898	1.031	0.848	1.033	0.768	1.208	0.774	1.141	0.828	0.958	0.764	0.943	0.847	1.281	1.008	0.927	0.967	1.029	0.976	1.067	0.935	1.133	0.827	1.522	1.152	1.554	0.899	1.166	1.017
P01130	0.691	0.86	1.019	0.806	0.7	0.723	0.693	0.647	1.504	0.713	0.938	0.891	1.024	0.788	1.013	0.869	0.817	0.729	0.862	0.786	0.73	0.641	0.865	0.734	1.085	0.881	0.867	0.842	1.28	0.963	0.752	0.713	0.746	0.661	1.561	1.133	1.526	1.293	1.249	0.931	1.12	0.886	1.242	0.443	0.765	0.542	1.209	1.083	0.685
Q9HB40	0.974	0.719	0.745	0.709	0.991	0.792	1.087	0.713	0.832	0.817	1.221	0.848	1.513	0.805	0.85	0.819	1.073	0.931	1.106	0.822	0.952	0.854	1.092	0.793	1.364	0.84	1.061	0.736	1.064	0.718	1.165	0.719	1.108	0.708	0.936	0.748	0.89	0.776	0.936	0.732	1.361	0.659	1.301	0.8	0.873	0.671	0.864	0.751	1.049
Q92598	0.771	0.581	0.637	0.739	0.943	0.569	0.656	0.605	0.97	0.707	0.66	0.563	0.956	0.475	0.9	0.689	0.757	0.809	0.726	0.506	0.471	0.601	0.665	0.454	0.746	0.439	0.787	0.433	0.646	0.606	0.731	0.454	0.843	0.387	1.557	0.565	0.915	0.548	0.713	0.53	0.861	0.607	1.813	0.613	0.657	0.638	0.937	0.566	0.591
Q13485	1.022	0.937	1.111	0.872	1.117	0.943	1.07	1.256	0.92	0.929	1.044	0.729	0.847	0.763	1.064	0.965	1.123	0.833	1.072	1.295	1.051	1.135	0.906	0.977	1.009	0.961	1.408	1.032	1.115	1.013	0.954	0.983	0.546	1.039	0.784	0.746	0.866	0.81	0.851	0.925	1.097	1.382	0.889	1.171	0.919	1.809	1.188	0.905	1.127
P60981	1.278	1.235	1.967	1.132	0.877	1.55	1.54	2.613	0.672	0.921	0.755	1.062	0.746	1.542	0.948	0.977	0.686	1.034	1.472	2.78	1.19	0.951	0.761	1.269	0.906	1.736	0.597	2.484	1.336	1.892	0.831	2.309	1.078	2.012	0.832	1.407	0.782	1.517	1.594	1.784	1.225	2.041	0.671	0.91	1.52	1.065	1.049	1.772	1.212
Q9UM07	0.481	0.376	0.755	0.377	1.414	0.368	0.529	0.455	1.46	1.027	0.214	0.346	0.213	0.447	0.851	0.29	2.267	0.507	0.649	0.397	0.636	0.736	1.274	0.657	1.446	0.493	0.939	0.741	0.459	0.814	0.798	0.835	1.057	2.581	1.421	1.096	1.731	0.985	1.142	0.749	1.006	1.088	1.512	2.239	1.105	1.144	1.33	0.976	0.927
Q86X76	0.927	0.748	0.821	0.879	0.813	0.828	0.905	0.961	0.798	0.864	1.056	0.891	0.758	1.078	0.896	0.887	0.935	0.846	0.943	1.007	0.756	0.581	0.552	0.881	0.739	0.851	0.893	0.996	0.925	0.92	1.011	1.313	1.125	1.081	0.907	1.04	1.135	1.089	1.097	1.143	1.126	0.996	1.197	1.176	1.256	1.124	0.954	0.947	0.922
P29536	1.256	1.305	1.863	1.188	0.93	1.372	1.583	2.393	0.504	1.065	0.968	1.317	0.692	1.904	0.962	1.007	0.687	1.011	1.525	3.146	1.523	1.098	0.886	1.536	1.157	1.941	0.524	2.256	1.366	1.866	0.824	1.926	1.139	1.996	0.592	1.551	0.517	1.461	1.546	1.515	1.513	2.175	0.497	0.941	1.754	1.707	1.372	2.538	1.608
Q9NZJ7	0.802	1.063	0.863	1.141	0.999	0.769	1.013	0.753	0.987	1.138	0.807	0.861	1.168	0.917	0.981	0.843	0.745	0.873	0.911	0.93	1.239	0.547	0.964	0.835	1.577	0.827	1.11	1.025	1.056	0.788											1.211	0.951	0.49	0.419	0.468	0.483	1.2	1.309	0.849
P46934	0.733	0.777	0.982	0.694	1.171	0.746	0.899	0.972	1.023	0.822	1.141	0.833	0.695	1.212	1.34	0.893	0.683	0.976	0.811	0.938	0.839	0.893	0.675	0.959	1.021	0.875	0.727	1.029	0.841	0.8	0.749	0.883	1.062	1.794	0.785	1.103	0.686	0.811	0.812	0.96	0.841	1.147	1.239	0.984	1.468	1.124	1.093	1.557	0.952
P78362	0.846	0.752	0.644	0.789	0.794	0.629	1.061	0.702	1.005	0.925	1.403	0.693	0.784	0.609	0.875	0.709	1.178	0.697	1.19	0.793	0.75	0.597	0.677	0.683	0.519	0.459	1.075	0.656	0.787	0.758	1.056	0.948	0.958	1.053	1.278	0.862	0.982	0.872	0.918	0.8	0.755	0.758	1.028	0.935	0.788	1.2	0.807	0.836	0.845
Q9BYD2	1.012	0.978	0.746	1.018	1.111	0.749	0.948	0.681	1.355	1.052	1.079	0.924	0.917	1.066	1.033	1.185	1.074	1.128	1.039	1.125	0.923	0.889	1.048	1.137	0.888	1.103	0.945	1.055	0.86	1.224	1.338	1.893	1.619	1.855	0.919	1.286	1.12	1.023	1.226	1.382	0.818	1.13	1.31	1.141	0.985	1.553	0.895	0.7	0.624
Q9BXF6	1.021	1.169	1.348	1.32	1.016	1.365	1.125	0.989	0.975	1.179	0.819	0.915	1.146	0.966	1.17	0.812	0.75	0.767	0.866	1.191	1.395	1.149	0.975	1.267	1.31	1.413	1.1	1.293	1.215	1.465	0.733	0.981	0.857	0.664	0.942	1.02	0.911	0.762	0.805	0.978	0.812	0.68	0.593	0.431	0.414	0.426	1.22	1.353	0.62
Q96HD1	1.17	0.964	1.406	1.052	1.206	1.136	1.039	1.327	0.861	0.969	0.824	0.805	0.934	1.12	1.037	0.867	1.107	1.063	1.121	1.312	1.152	0.994	0.926	1.032	0.883	1.289	0.644	1.332	1.546	1.173	0.861	1.819	1.214	1.628	0.821	1.181	0.819	0.996	1.309	1.319	1.391	1.519	0.816	0.595	1.4	0.634	1.004	1.246	1.042
Q96AB3	1.053	1.072	1.24	1.075	0.867	1.085	1.091	1.304	0.985	1.168	0.889	1.049	1.096	1.145	0.876	0.976	0.957	1.404	1.187	1.348	0.902	1.06	0.851	1.076	0.928	1.183	1.207	1.234	0.997	1.222	1.23	1.38	1.26	1.745	1.184	1.447	1.036	1.153	1.345	1.269	1.294	1.05	1.074	0.482	1.151	0.948	1.076	1.066	1.152
Q8IYD1	0.966	0.803	0.908	0.903	0.985	0.874	1.032	0.977	0.674	0.958																					1.092	0.849	1.28	0.977	0.974	0.959	0.867	0.869	1.049	0.847
O43504	0.951	0.929	0.901	0.956	0.963	0.948	1.015	0.899	0.983	0.954	0.975	0.929	0.981	0.913	0.871	1.002	1.015	0.999	0.835	0.888	0.883	0.877	0.92	0.905	0.982	0.857	1.165	0.766	0.82	0.903	0.916	0.854	0.912	0.819	0.673	0.95	0.759	0.886	0.875	0.83	1.107	0.913	1.112	1.055	0.997	0.922	0.969	0.937	0.889
P48595			1.156	0.644	0.603	0.32	0.564		0.621		0.636	0.538	0.612	1.329	0.929	0.806	1.699	0.975	1.035	1.32	0.709	0.669	0.763		1.055		0.611				1.106	0.818	0.674	1.079	0.559		0.715	0.556	0.534	0.295	0.949	0.874	1.1	1.317	0.929	1.557	1.096	1.046	0.723
P36952	0.738	1.051	0.59	1.009	1.38	1.021	0.871	0.465	0.811	0.62	1.38	1.038	1.15	0.643	1.378	1.18	0.761	0.736	0.635	0.455	0.854	1.023	0.67	1.056	0.851	0.664	0.8	0.442	0.614	0.904	0.749	0.488	0.584	0.447	1.422	0.782	2.492	0.996	0.457	0.84	0.518	0.711	1.362	0.754	0.552	0.872	0.844	0.427	0.439
Q04837	1.543	1.052	1.039	1.063	0.953	0.92	0.903	0.918	1.062	1.048	1.698	1.127	0.852	0.817	0.844	0.946	0.856	0.985	0.996	0.809	1.125	1.156	1.087	1.122	1.499	1.033	1.707	0.943	0.991	1.025	0.923	0.878	1.075	0.801	1.084	0.945	1.133	0.994	1.102	0.828	0.888	0.887	1.17	0.749	0.821	0.591	1.038	0.822	0.842
P12524	1.115	1.213	2.113	0.993	0.632	1.23	1.262	2.398	0.366	0.989
O43493	1.088	0.865	0.819	1.028	1.146	0.785	0.879	0.7	1.357	1.352	1.323	1.123	1.448	0.947	1.132	0.912	1.101	0.839	0.932	0.744	1.203	0.785	1.053	0.834	1.5	0.717	1.329	0.62	1.198	0.62	0.892	0.719	0.85	0.641	0.812	0.933	1.275	1.071	1.185	0.956	1.027	0.797	0.997	0.664	0.859	0.612	1.167	0.996	0.797
A6NJ78	0.934	1.104	1.125	1.012	0.967	1.105	1.226	1.358	1.092	1.111	1.508	1.544	0.95	1.242	1.334	1.041	1.441	1.166	1.231	1.359	1.197	0.879	1.136	1.088	1.271	1.121	1.047	1.316	1.101	0.988	1.108	0.703	0.98	0.668	0.915	0.755	0.886	0.856	0.735	0.769	1.351	0.942	1.222	1.06	1.225	0.859	1.319	1.665	1.344
Q8N8Q3	0.67	1.578	1.341	1.34	1.215	1.573	1.202	1.399	1.319	1.342
P03915	1.052	1.155	1.234	1.066	1.024	1.255	0.943	1.473	1.108	1.098	0.859	1.043	0.869	1.15	0.94	0.907	0.861	1.031	0.804	1.224	1.093	1.11	0.939	1.53	1.016	1.647	0.869	1.846	0.965	1.473	0.729	1.032	0.631	1.625	0.534	1.149	0.626	0.768	0.81	1.002	0.979	0.943	0.923	1.358	1.284	1.691	1.1	1.047	0.871
Q9H063	1.403	1.097	1.086	0.936	1.376	0.962	1.769	1.05	1.757	1.069	1.282	0.93	1.767	0.989	1.131	1.181	1.199	1.124	1.161	1.201	1.361	1.042	1.283	0.947	1.114	1.034	1.44	0.899	1.309	0.881	1.244	1.021	1.163	0.936	1.091	0.834	1.215	0.966	1.178	1.051	1.052	1.107	1.003	0.626	0.964	0.662	1.097	1.059	1.293
Q9NR09	0.865	0.982	0.916	0.875	0.935	0.955	0.774	0.913	0.975	1.021	0.996	1.226	0.945	1.004	1.006	1.006	1.054	0.886	0.708	0.765	0.924	1.061	0.914	0.991	0.901	0.976	1.089	0.857	0.746	1.024	0.968	0.734	0.89	0.812	1.039	1	0.877	0.854	0.986	1.082	0.725	0.794	0.941	0.927	0.856	1.068	0.885	0.782	0.983
O15260	0.758	0.831	0.872	0.807	1.064	0.771	0.716	0.906	0.919	1.001	0.895	0.727	1.067	0.919	0.927	0.876	1.016	0.986	1.014	0.978	1.087	1.095	1.079	0.926	1.16	0.973	0.967	0.959	1.023	0.991	1.115	1.062	0.945	0.995	0.993	0.879	0.931	0.868	0.855	0.903	1.029	0.762	1.285	0.891	1.041	0.745	0.968	0.886	0.958
O94808											1.027	0.707	1.101	0.861	1.44	0.901	1.347	0.952	1.041	0.758	1.376	1.466	1.664	0.948	2.151	1.111	0.876	1.126	1.171	0.89	0.931	1.009	1.123	1.014	1.385	0.898	1.202	0.943	0.975	0.891	1.396	0.765	1.571	1.294	0.779	1.684	1.085	1.258	1.102
Q96FZ7	1.146	1.29	1.109	1.183	1.053	1.205	1.066	1.15	0.884	1.097	1.01	1.127	0.886	1.04	1.083	1.162	1.087	1.226	1.101	1.016	1.186	1.274	1.133	1.365	1.016	1.259	0.788	1.473	1.162	1.068											0.836	0.882	1.003	1.143	0.965	0.901	1.036	0.956	1.074
Q14642	0.966	1.217	1.51	1.145	0.899	1.335	1.562	2.037	0.869	1.034	1.027	1.294	0.952	1.783	1.168	1.21	0.745	0.885	1	2.692	1.101	1.109	0.689	1.26	0.839	1.655	0.668	1.852	1.248	1.408	0.969	2.025	1.279	2.012	0.825	1.316	0.812	1.427	1.277	1.471	1.112	1.823	0.733	0.882	1.354	1.096	1.157	1.793	1.219
P05783	0.868	1.142	0.85	0.902	0.844	1.07	1.269	1.158	1.013	1.475	0.694	0.938	0.858	1.53	0.712	0.815	0.796	1.414	0.871	1.003	0.758	0.981	1.05	0.859	0.919	1.057	1.05	0.948	0.949	0.984	1.04	0.875	0.801	1.031	0.822	0.911	0.688	0.757	0.846	0.898	0.696	0.873	0.581	1.363	0.855	1.122	0.678	0.681	0.737
Q5JVS0	1.097	1.907	1.289	1.674	0.945	1.448	1.161	1.529	0.771	1.455	1.029	1.208	0.976	1.447	1.111	1.369	1.097	1.085	1.271	1.643	1.383	1.07	1.012	1.08	0.982	1.28	0.812	1.983	1.264	1.584	0.792	1.497	0.994	1.28	0.731	1.25	0.826	1.365	1.768	1.559	0.913	1.473	0.549	0.604	0.859	0.609	1.003	1.112	1.154
Q9HCS7	1.045	0.983	0.871	1.018	1.156	0.944	1.118	1.05	1.65	1.228	1.17	0.851	1.075	0.802	0.87	0.923	1.084	0.948	0.872	0.648	1.064	1.037	1.057	0.931	1	0.982	1.449	1.008	0.924	0.879	1	0.726	0.996	0.879	1.025	0.88	1.215	0.848	0.859	0.865	0.961	0.96	0.988	0.753	0.998	0.707	1.151	0.994	0.998
Q9H6R4	0.78	0.857	1.024	0.837	0.703	0.865	0.873	0.907	1.155	0.837	1.259	0.971	0.909	1.273	1.363	1.213	1.258	0.905	0.862	0.844	0.926	0.873	0.966	0.957	1.039	1.09	1.178	1.046	0.819	1.019	1.61	0.621	1.252	0.796	1.094	0.844	1.377	0.824	0.903	0.684
P84090	1.074	0.931	0.824	0.949	1.078	0.825	1.083	0.746	1.248	0.978	1.256	0.969	1.325	0.752	0.932	0.906	1.065	1.03	0.983	0.657	1.022	1.011	1.158	0.684	1.03	0.666	1.341	0.538	0.956	0.645	1.435	0.66	1.518	0.514	1.046	0.753	1.32	0.914	0.843	0.624	1.036	0.655	1.161	0.685	0.879	0.487	0.916	0.677	1.04
Q9UKR3	0.509	2.515	0.719	2.443	0.496	2.315	0.403	0.501	0.494	0.427	0.589	2.46	0.451	1.44	1.085	3.904	0.681	2.059	0.488	0.681	0.716	0.698	0.75	1.603	0.815	1.199	0.818	0.929	0.847	1.699	0.673	1.077	0.6	0.751	0.798	1.635	0.727	2.531	0.829	2.261	0.809	1.539	0.53	0.873	0.626	0.995	0.795	0.825	0.519
Q8IUR0	0.993	0.962	1.201	1.063	1.045	1.042	1.136	1.418	0.835	0.979	0.973	1.132	1.097	0.81	0.969	1.072	1.025	0.965	0.926	0.908	1.014	1.07	1.026	0.942	1.013	1.006	1.072	0.989	0.958	1.012	1.27	1.002	1.005	1.041	0.729	0.941	1.015	1.073	1.06	0.94	0.867	0.771	1.21	0.761	0.901	0.656	0.9	0.829	0.937
P47985	1.203	1.259	1.232	1.261	1.148	1.178	1.118	1.247	0.955	1.013	1.115	1.214	1.165	1.078	1.198	1.28	0.946	1.109	1.053	1.497	1.064	0.948	0.928	1.036	0.97	1.169	1.445	1.298	1.064	1.175	1.133	1.303	1.009	1.333	0.985	1.158	0.811	1.22	1.048	1.235	1.22	1.311	0.926	1.032	1.052	1.04	1.007	0.987	1.016
P15374	0.915	1.109	1.037	1.163	1.045	1.037	0.811	0.994	0.747	0.768	0.971	1.086	1.08	0.929	1.041	1.166	0.908	0.947	0.909	0.78	0.743	0.796	0.799	0.853	0.782	0.757	0.831	0.851	0.714	0.83	1.085	1.15	1.037	1.107	1.016	0.976	1.358	1.054	1.048	0.956	1.055	0.992	1.715	1.407	1.068	1.516	1.012	0.941	0.989
Q9UKV8	1.119	0.957	1.122	0.959	1.107	0.932	1.353	1.191	1.191	0.998	1.192	0.892	1.199	1.125	1.016	0.976	1.16	0.923	1.128	1.314	1.176	1.043	1.082	1.011	1.051	1.115	1.006	1.27	1.295	1.023	0.906	1.1	1.02	1.202	1.071	1.093	1.044	0.966	1.152	1.074	1.155	1.03	0.865	1.029	1.116	1.181	1.115	1.227	1.101
Q9Y385	1.131	0.84	0.637	0.74	0.856	1.014	0.956	0.924	1.136	1.246	0.825	0.732	0.764	0.824	0.778	0.946	1.224	1.474	0.992	0.655	0.755	1.495	1.067	0.798	0.871	0.861	0.784	0.942	0.695	0.754											0.897	0.969	0.782	1.016	0.92	0.789	0.915	0.932	0.818
P51812	1.102	1.102	1.103	1.199	1.08	1.113	1.084	1.062	0.864	1.221	1.072	1.036	0.942	1.116	1.105	1.099	1.008	1.192	1.082	1.117	0.95	1.099	1.147	1.036	1.061	0.956	1.311	0.939	0.975	0.958	1.263	1.064	1.057	0.919	1.118	0.896	1.055	0.976	0.979	0.968	0.895	0.945	0.92	1.103	1.043	0.953	1.006	1.069	1.117
P55072	1.376	0.931	0.858	0.997	0.963	0.893	0.839	0.819	0.991	1.004	1.349	0.913	0.982	0.826	0.91	0.944	0.923	0.923	0.967	0.783	1.091	0.997	0.946	0.883	0.947	0.79	1.012	0.753	0.896	0.869	1.398	0.849	0.949	0.84	0.893	0.883	1.685	0.95	0.888	0.88	1.044	0.824	1.133	0.893	0.925	0.939	0.824	0.789	0.803
P40306	1.197	0.727	0.682	0.832	0.862	0.64	0.8	0.701	0.677	0.985	0.715	0.794	0.975	0.737	0.874	0.722	0.905	0.847	0.753	0.626	0.961	0.909	1.194	0.795	0.855	0.739	0.975	0.661	0.808	0.558	1.045	0.867	0.88	0.743	1.23	0.833	0.757	0.677	0.904	0.758	1.13	0.685	1.161	0.731	0.76	0.572	0.884	0.839	0.828
Q99829	1.325	0.935	0.672	0.621	0.971	0.752	1.291	1.022	1.212	1.195	1.019	0.937	1.396	1.042	1.237	1.141	1.063	0.792	1.089	0.985	1.14	1.021	1.213	0.724	1.268	1.046	0.372	0.486	1.416	0.985	0.366	0.361	0.792	0.655	1.853	1.068	1.894	1.122	1.208	0.966	1.009	0.986	1.022	0.773	0.99	1.221	1.292	1.05	1.205
Q99805	0.85	0.913	0.839	0.886	0.901	0.905	0.735	0.822	1.004	1.055	0.965	0.802	1.32	0.854	0.873	0.872	0.911	0.917	0.857	0.647	0.721	0.789	0.943	0.659	0.959	0.698	0.902	0.477	0.791	0.674	1	0.6	0.929	0.612	1.06	0.782	1.518	0.868	0.797	0.726	0.81	0.731	1.195	0.814	0.782	0.706	0.904	0.718	0.946
Q9NYU2	0.946	0.848	0.804	0.849	1.002	0.82	0.828	0.837	1.279	1.121	0.986	0.766	0.876	0.809	0.942	0.872	1.013	0.991	0.96	0.802	0.867	0.975	1.037	0.791	1.056	0.847	1.194	0.823	0.918	0.748	1.329	0.885	1.108	0.868	1.078	0.81	0.99	0.867	0.952	0.784	0.904	0.789	1.209	1.162	0.999	1.014	0.908	0.871	0.971
Q9NRN5	0.888	1.801	1.123	1.072	1.23	1.006	0.977	1.187	0.752	1.071	0.855	1.08	1.221	1.277	1.115	0.865	0.988	1.033	0.979	1.099	1.236	1.225	1.39	1.313	1.381	1.182	0.822	1.255	1.018	1.193	0.604	0.945	0.856	1.371	1.149	1.235	0.864	1.062	0.838	1.449	0.724	0.931	0.368	0.299	0.592	0.268	1.02	1.313	0.823
P31949	0.837	1.356	0.747	1.342	0.913	1.053	0.68	0.587	1.181	1.012	1.207	1.306	1.256	0.808	1	1.363	0.974	0.862	0.805	0.643	1.02	0.958	0.93	0.915	0.811	0.706	0.856	0.445	0.798	0.962	0.934	0.494	0.708	0.45	1.245	0.822	1.649	1.206	0.771	0.808	0.836	0.754	1.029	0.697	0.577	0.629	0.826	0.555	0.729
Q9Y285	0.991	1.052	1.081	1.027	1.02	1.069	1.026	1.098	1.011	1.016	1.02	1.024	0.904	1.137	1.004	1.158	1.078	1.029	0.939	1.178	1.014	0.99	0.994	1.046	0.882	1.033	0.855	0.902	0.898	1.01	0.975	1.009	1.042	1.098	0.988	1.085	0.998	1.042	0.966	1.022	1.015	1.076	1.008	1.518	1.008	1.658	0.959	0.972	0.965
Q6P597	1.067	1.157	0.665	1.308	1.287	0.887	0.604	0.485	1.322	0.839	1.345	1.283	1.917	0.861	1.037	1.191	1.102	0.895	0.735	0.533	0.993	1.008	0.937	0.919	0.826	1.112	0.849	1.352	0.819	0.95	0.931	0.964	0.885	0.978	1.062	0.996	1.053	0.993	0.866	0.964
P61764	0.972	1.055	1.371	1.025	1.335	1.094	1.202	1.336	0.938	0.994	1.053	1.055	0.87	1.376	1.058	1.009	1.015	1.108	1.229	1.617	1.147	1.156	0.965	1.161	1.028	1.294	0.773	1.232	1.118	1.201	0.854	1.227	1.017	1.407	0.928	1.072	0.951	1.04	1.123	1.313	1.138	1.298	0.892	1.308	1.334	1.236	1.049	1.397	1.236
O75592	0.939	1.058	0.893	0.997	1.048	0.934	0.728	0.818	0.605	0.997	1.237	0.954	0.988	1.114	0.759	1.122	0.99	1.125	1.245	0.957	1.029	1.126	0.975	1.196	0.875	0.999	0.932	1.027	1.021	1.231	1.087	1.099	0.897	0.824	0.917	1.185	1.025	0.842	1.025	0.891	0.783	0.968	1.073	1.399	0.939	1.75	0.814	1.024	0.938
Q7Z7N9	1.5	0.803	0.548	0.945	0.957	0.549	1.026	0.448	0.848	0.808	1.188	0.907	1.294	0.67	0.881	0.739	0.908	0.54	0.589	0.413	2.065	0.505	1.038	0.606	1.555	0.583	1.212	0.388	1.842	0.393	0.929	0.424	0.666	0.412	1.502	0.786	2.011	0.943	0.919	0.634
Q96GX9	0.862	0.722	1.014	0.983	0.912	0.782	0.96	0.81	0.761	0.915	0.889	0.75	1.081	0.882	0.782	0.677	0.765	0.913	0.98	0.902	0.813	0.712	1.184	0.976	0.901	0.81	0.818	1.07	0.83	0.825	1.418	0.786	1.005	1.058	0.612	0.721	0.769	0.371	0.742	0.516	1.044	0.963	2.206	1.545	1.194	1.621	1.039	1.391	1.074
Q96RU2	1.469	0.759	0.85	0.689	1.079	0.85	1.3	0.929	1.029	1.004
Q9Y548	0.958	1.124	0.987	1.153	1.19	1.173	1.223	0.851	0.918	1.097
P33527	0.746	0.662	0.85	0.681	0.689	0.716	1.071	0.868	0.831	0.763	2.268	0.744	0.834	0.849	0.839	0.677	0.814	0.795	1.463	0.901	0.837	0.84	0.753	0.82	0.888	0.87	0.612	0.792	1.114	0.893	0.758	0.658	0.828	0.579	0.783	0.689	1.384	0.763	0.899	0.684	0.748	0.728	0.596	0.502	0.616	0.484	0.801	0.722	0.703
P08648	0.883	1.18	1.284	1.197	1.214	1.435	0.806	1.298	0.651	0.939	0.716	1.113	1.005	1.034	0.85	0.856	0.888	0.773	1.353	2.149	0.984	1.162	1.05	1.109	1.12	1.116	0.616	1.454	1.679	1.453	0.839	1.309	1.018	1.961	1.018	1.266	0.775	1.053	1.934	1.617	1.139	1.286	0.722	0.796	1.31	1.319	0.99	1.491	0.975
Q70J99	0.812	0.991	0.867	0.948	0.857	0.895	0.753	0.893	0.924	1.03	0.814	0.886	1.141	1.052	1.021	0.962	1.121	1.026	0.842	0.888	0.819	1.039	1.227	0.977	1.043	0.914	0.967	0.961	0.795	0.906	1.162	0.89	0.954	1.008	1.004	1.004	1.05	0.905	0.891	0.974	1.202	1.023	1.158	1.385	0.906	1.899	1.066	0.934	0.928
Q13227	0.914	0.755	0.788	0.753	0.973	0.674	0.952	0.715	1.283	0.983	1.031	0.686	1.11	0.723	0.951	0.718	0.966	0.802	0.851	0.728
Q6UX04											0.922	0.747	0.844	0.788	0.778	0.824	0.852	0.867	0.827	0.956											1.015	0.799	1.04	0.988	0.832	0.989	1.031	0.749	0.854	0.932	1.012	0.767	1.633	0.789	0.865	1.212	0.83	0.605	1.086
Q13231	0.441	0.559	1.685	1.198	0.982	0.775	0.686	0.873	0.519	0.574											1.604	0.906	3.109	1.41	1.362	0.929	0.502	0.532	0.559	0.428											0.431	0.369	0.641	0.462	0.936	0.898	0.675	0.62	1.243
P62136	0.905	0.883	0.7	0.886	1.131	0.745	0.839	0.523	1.085	1.117	0.997	0.882	1.337	0.633	1.078	0.878	1.332	0.856	0.868	0.452	0.831	0.984	1.128	0.716	0.95	0.626	1.041	0.488	0.82	0.671	1.391	0.667	1.128	0.589	2.298	0.89	1.681	0.974	0.731	0.726	0.756	0.602	1.527	0.575	0.708	0.394	1.119	0.6	0.817
Q92925	1.218	0.961	0.799	1.003	0.987	0.842	1.138	0.804	1.144	1.111	1.047	0.927	1.319	0.691	0.993	0.977	1.227	0.898	0.922	0.657	1.179	1.093	1.296	0.956	1.139	0.78	1.682	0.543	1.061	0.631	1.192	0.699	1.268	1.095	0.894	0.937	0.992	0.887	1.013	0.932	0.882	0.75	0.752	0.891	0.691	0.624	0.917	0.757	0.97
Q7L014	1.068	0.953	0.963	1.002	1.08	0.962	1.019	0.963	1.154	1.067	1.111	0.914	1.097	0.77	1.034	0.932	0.974	0.962	0.917	0.816	0.959	1.054	1.091	0.914	0.961	0.838	1.259	0.811	0.905	0.795	1.101	0.66	1.074	0.641	1.127	0.832	1.088	0.834	0.886	0.758	0.937	0.685	1.168	0.787	0.826	0.599	0.959	0.781	1.005
P18440	1.164	0.825	0.641	0.697	0.956	0.75	0.663	0.728	1.02	0.819	0.819	0.953	1.044	0.831	1.005	0.901	1.051	0.969	0.896	0.706	0.949	1.036	1.229	1.015	1.086	0.968	1.178	0.749	0.955	0.877	0.88	0.939	0.942	1.093	1.197	0.985	0.697	0.853	0.776	0.578	0.965	0.783	1.415	1.156	0.973	0.89	1.125	0.918	0.971
Q9UK53	1.184	0.71	1.207	1.006	1.144	1.064	1.068	0.963	1	0.905											0.896	1.084	1.158	1.242	1.002	1.07	1.042	1.189	1.001	1.238	1.046	1.051	1.271	1.303	0.933	1.108	0.971	1.37	0.698	1.305	0.994	0.635	0.928	1.091	0.937	1.698	0.52	1.175	0.865
Q13243	1.218	0.944	0.835	0.993	0.987	0.883	0.888	0.812	1.347	1.001	1.101	0.869	1.194	0.824	0.951	0.881	1.091	0.932	0.911	0.855	0.774	0.747	1.05	0.781	1.08	0.672	1.381	0.617	0.88	0.701	1.212	0.697	1.368	0.726	1.097	0.865	1.218	0.856	0.946	0.795	0.925	0.702	1.094	0.986	0.792	0.909	0.909	0.747	0.999
Q9UNL2	0.855	0.673	0.591	0.661	0.844	0.612	0.746	0.593	1.096	1.167	0.842	0.527	0.922	0.554	0.642	0.616	0.872	0.696	0.801	0.515	1.028	0.354	0.93	0.428	1.841	0.452	1.129	0.333	0.876	0.368	1.132	0.582	0.884	0.517	0.998	0.627	1.098	0.628	0.817	0.552	0.78	0.479	0.683	0.499	0.555	0.369	0.849	0.638	0.619
Q8WUM4	1.009	1.27	1.093	1.272	1.018	1.297	0.892	1.078	0.819	0.93	0.872	1.277	1.02	1.091	0.917	1.334	0.992	1.048	1.017	1.044	0.931	0.967	0.972	1.28	0.901	1.07	0.908	0.932	1.001	1.227	0.849	1.108	0.945	0.961	0.967	1.046	1.014	1.388	1.011	1.156	0.989	1.198	0.993	1.091	1.024	1.133	1.012	1.107	0.959
Q7Z5M5	0.802	0.553	0.557	0.57	0.873	0.562	0.625	0.511	0.997	0.868
Q13480	0.969	1.247	1.356	1.167	0.922	1.252	1.217	1.721	0.829	1.261	1.138	1.205	0.949	1.424	1.065	1.148	0.819	1.078	1.171	1.65	1.28	0.986	0.89	1.239	0.934	1.279	0.566	1.968	1.186	1.25	0.757	1.141	0.891	0.898	0.853	0.966	0.874	1.055	0.975	1.223	0.925	1.272	0.766	0.472	1.217	0.465	0.987	1.664	1.246
Q92759	1.049	1.119	1.093	0.876	1.013	1.005	0.969	1.041	1.075	1.014	0.865	0.725	0.832	1.074	0.852	0.851	1.11	0.981	0.777	1.384	1.02	1.026	1.066	0.842	0.995	0.732	1.051	0.672	0.802	0.83											0.818	1.023	0.84	1.188	0.938	1.13	1.033	0.816	0.946
O95428	1.209	1.276	1.137	1.286	0.956	0.854	0.882	0.957	0.972	2.039	0.869	0.716	0.708	1.104	1.073	0.998	1.11	1.478	1.017	0.973																					1.497	0.94	0.654	0.402	0.838	0.425	1.29	1.391	1.36
Q8WWM7	1.152	1	0.845	0.969	1.256	0.824	1.156	0.827	1.379	1.076	1.361	0.936	1.718	0.704	1.236	1.029	1.06	0.937	1.079	0.728	0.91	0.919	1.138	0.699	1.103	0.593	1.299	0.477	0.956	0.63	1.301	0.709	1.014	0.754	1.006	0.832	1.177	0.783	0.887	0.792	0.852	0.763	1.045	0.621	0.768	0.651	0.946	0.837	0.962
Q15397	1.269	0.913	0.822	0.889	1.12	0.836	0.909	0.736	1.237	0.934	1.407	1.044	1.024	0.629	1.074	0.838	1.062	0.794	1.025	0.579	0.731	0.847	1.058	0.842	1.076	0.839	1.443	0.645	0.837	0.761	1.77	0.608	1.119	0.844	1.032	0.682	1.192	0.738	0.846	0.827	1.05	0.606	1.107	0.667	0.824	0.763	0.924	0.741	0.83
Q9UP95
Q99969	0.903	1.146	1.039	0.977	1.402	0.935	1.112	1.196	0.86	1.097	0.812	0.82	1.115	0.965	0.895	0.725	1.027	0.952	1.176	1.102	1.138	0.813	1.148	0.923	1.3	1.018	0.737	1.051	0.932	1.002	0.855	1.032	0.89	1.02	0.863	0.905	0.968	0.943	0.921	1.083	0.766	1.084	0.817	1.352	1.222	1.31	0.927	1.012	1.022
P49643	0.527	1.539	0.788	1.952	0.833	1.35	0.383	0.399	0.636	0.435	0.748	1.8	0.371	0.827	1.204	2.142	1.471	1.263	0.49	0.569											1.444	0.573	0.835	0.633	0.587	1.001	2.321	1.888	0.505	1.063	0.65	1.046	1.533	0.857	0.704	0.885	0.829	0.377	0.499
A0A087WW87	0.704	0.677	0.603	0.948	0.363	0.63	0.644	0.807	0.684	1.005
O60524	1.463	0.969	0.888	0.991	0.892	0.928	0.782	0.851	1.143	1.015	1.055	0.912	1.094	0.812	1.004	1.057	1.036	0.941	0.882	0.784	0.859	0.953	1.117	0.935	1.088	0.863	1.234	0.776	1.05	0.902	1.024	0.623	0.907	0.675	0.94	0.901	1.138	0.971	0.83	0.837	1.052	1.085	1.144	1.184	0.903	1.319	1.131	0.894	1.021
O94916	1.049	1.117	1.439	1.613	1.148	1.522	0.916	1.608	0.786	0.927	0.835	1.101	1.124	1.149	0.936	1.049	0.874	1.047	1	0.976	1.134	1.14	1.07	1.212	0.993	1.056	0.965	1.073	0.891	1.29	1.462	2.248	1.262	1.737	0.905	1.145	0.87	0.816	1.584	2.039	1.282	1.944	0.667	0.659	2.097	0.533	0.973	1.298	1.546
Q9BX66	1.306	1.46	2.084	1.221	1.1	1.703	1.639	2.207	0.594	1.079	1.009	1.218	0.808	1.751	1.058	1.162	0.855	1.209	1.715	2.544	1.4	1.182	0.922	1.493	1.061	1.609	0.549	2.447	1.334	1.721	0.919	2.212	1.179	2.231	0.703	1.334	0.611	1.215	1.591	1.776	1.282	2.02	0.592	1.219	1.486	1.73	1.351	2.193	1.466
Q03013	2.849	1.777	0.924	0.856	1.31	1.683	5.299	2.045	0.924	0.933	1.915	0.681	0.419	0.911	0.758	0.893	0.996	0.893	0.963	0.835	0.384	0.542	0.454	0.466	0.351	0.683	1.619	1.97	0.499	0.454	0.592	0.678	0.95	0.894	0.478	0.7	0.66	0.608	1.461	1.42	1.201	1.363		0.534	1.311	2.008	1.64	1.716	0.394
Q7LBR1	0.992	0.976	1.041	1.063	0.917	0.86	1.13	0.901	1.381	1.084	1.798	1.102	1.764	0.989	1.224	1.14	1.173	0.948	0.996	1.058	1.158	0.974	1.167	0.93	1.304	0.864	1.539	0.835	1.134	0.889	1.256	0.875	1.107	0.884	1.038	0.968	1.292	1.114	1.14	0.958	1.028	1.03	0.893	0.769	0.898	0.721	1.239	1.173	1.268
Q3V6T2	0.929	0.799	0.836	0.786	1.325	0.799	0.931	1.04	0.976	1.111	0.742	0.807	0.987	1.045	0.977	0.825	0.968	0.993	1.03	1.104	1.185	0.996	1.177	0.847	1.067	0.96	0.973	0.92	0.972	0.858	0.932	0.859	0.948	0.839	0.972	0.807	0.719	0.778	0.872	0.845	0.933	0.849	1.025	0.987	0.89	0.818	0.991	1.043	1.027
P13762	1.393	0.674	0.339	0.338	1.639	1.041	0.392	0.254	0.901	1.189																					1.934	1.247	0.85	0.441	0.579	0.364	0.549	0.616	0.701	0.666
P04792	1.628	1.38	1.02	1.439	0.938	1.232	0.856	1.205	1.086	0.847	1.416	1.406	0.819	0.759	0.995	1.681	1.127	1.174	0.789	1.074	0.933	1.024	0.767	1.38	0.627	0.977	1.348	0.959	0.991	1.255	0.859	1.143	0.834	0.99	0.954	1.221	0.847	1.267	0.931	1.192	1.019	1.179	1.252	0.981	0.903	1.205	0.955	0.863	0.798
P0DOX2	0.525	0.672	1.049	1.15	0.856	1.151	0.818	1.57	0.867	1.109	0.387	0.576	0.454	1.048	2.411	2.587	0.79	1.283	1.456	1.657	0.723	0.899	0.907	1.065	1.553	1.613	0.996	1.721	0.942	1.457	1.087	1.178	0.927	1.989	1.625	2.056	1.602	1.732	1.21	1.428	1.814	2.482	0.684	1.657	1.71	2.726	1.172	1.332	1.154
Q9NPA8	0.934	0.911	0.772	0.85	1.002	0.811	1.152	0.687	0.926	0.807	1.153	0.816	1.345	0.891	0.97	0.867	1.133	0.857	0.869	0.773	1.063	1.05	1.081	1.022	0.973	0.914	1.477	0.883	1.092	0.906	0.926	1.271	1.427	1.26	0.814	0.988	1.283	0.612	0.705	0.826
Q9Y2D5	1.23	1.397	1.38	1.125	1.197	1.418	1.078	1.501	1.042	1.323	1.061	1.051	0.942	1.233	1.075	1.14	1.063	1.364	1.306	1.539	1.221	1.442	1.144	1.292	1.143	1.254	0.872	1.654	1.233	1.457	0.879	1.278	1.003	1.307	0.83	1.071	0.75	0.963	1.126	1.269	1.017	1.189	0.93	1.19	1.352	1.188	1.158	1.425	1.277
Q13951	0.937	0.78	0.758	0.824	0.925	0.661	0.991	0.665	1.099	1.093	1.048	0.822	1.245	0.719	1.131	0.859	1.252	0.994	0.888	0.719	0.996	1.114	1.13	0.731	1.141	0.656	1.068	0.585	0.777	0.637	0.917	0.604	1.059	0.606	0.997	0.72	0.966	0.694	0.842	0.638	0.953	0.683	1.227	0.863	0.76	0.795	0.914	0.706	0.996
P55795	0.956	0.789	1.054	0.973	1.033	0.922	1.228	1.116	0.949	0.84	1.38	0.922	0.898	0.851	0.856	0.997	0.995	0.973	0.984	1.005	1.124	1.061	1.069	1.086	1.05	1.068	1.273	0.956	0.973	0.967	1.328	1.119	1.497	1.085	0.981	0.996	1.127	0.968	0.957	0.97	0.924	0.711	0.848	0.977	0.798	0.829	0.837	0.865	0.909
O14732	1.223	1.63	0.752	1.645	0.894	1.14	0.73	0.698	1.145	1.116	1.507	1.454	0.885	1.019	1.132	1.773	1.122	1.023	0.87	0.663	1.475	1.016	0.933	1.478	1.062	0.859	2.896	0.638	0.978	1.3	0.634	0.552	0.471	0.405	0.736	0.912	0.875	1.284	0.642	0.903	1.079	1.023	0.798	0.65	0.69	0.736	1.075	0.656	1.041
P48454																																									0.891	0.865	1.269	1.124	1.066	1.209	0.852	1.202	0.963
Q96FW1	1.508	1.124	0.963	1.142	1.041	1.085	1.191	1.064	0.93	0.88	1.051	1.106	1.277	0.932	1.006	1.143	1.079	1.033	1.015	1.003	0.965	1.026	1.093	1.034	1.051	1.004	0.976	0.967	0.957	1.025	1.274	0.978	1.255	0.842	1.088	0.945	0.943	1.058	0.95	1.041	0.803	0.943	1.126	0.908	0.917	0.931	0.909	0.876	0.938
Q8TDY2	0.968	1.081	1.012	1.014	0.889	0.86	1.202	1.039	1.112	0.911	1.218	1.575	1.088	0.926	3.496	2.206	0.867	0.673	0.743	0.631
Q15276	0.891	0.824	0.977	0.962	0.923	0.889	0.832	0.909	0.943	1.075	0.879	0.773	0.99	0.999	0.98	0.895	1.044	0.943	0.879	0.825	0.953	1.12	1.089	0.974	1.005	0.966	0.887	0.898	0.981	0.871	0.869	1.183	0.941	1.389	0.994	1.057	1.053	0.924	1	1.107	0.881	0.861	1.041	1.048	0.938	0.875	0.994	0.962	1.046
Q14814	1.067	1.442	0.941	0.85	0.859	0.895	0.909	0.91	1.132	1.099	1.024	0.803	0.958	1.053	0.998	1.061	1.101	1.208	1.157	1.194
P02760	0.831	1.518	1.198	1.178	0.82	1.619	0.852	1.946	0.804	0.941	0.887	1.383	0.745	1.706	1.022	1.045	1.068	1.786	1.086	1.344	1.198	1.681	0.978	1.641	0.855	1.393	0.682	1.931	0.904	1.298	0.819	1.502	0.933	1.497	1.122	1.744	0.929	1.176	1.249	1.555	1.116	1.716	0.708	0.933	1.411	0.805	1.243	1.798	1.199
Q96DC8	0.816	1.387	1.095	1.377	0.757	1.03	0.929	0.909	1.3	1.221	0.727	0.851	2.224	1.213	0.96	1.358	1.712	1.319	0.773	0.953	1.06	1.455	0.666	0.717	0.626	0.857	1.054	0.978	0.925	1.077	0.447	0.559	1.12	0.947	0.649	1.09	2.042	3.672	0.952	1.254	0.974	1.281	1.08	1.784	1.746	2.007	1.26	1.524	1.497
Q9Y2K7
Q5SNT2	1.1	1.157	1.17	1.087	0.952	1.115	1	1.257	0.995	1.188											1.03	1.128	0.892	1.178	1.064	1.262	0.859	1.283	1.108	1.237	1.141	0.605	1.013	0.583	0.82	0.763	0.92	0.944	0.942	0.699
P41218	0.586	0.408	1.226	0.689	1.034	0.54	0.49	0.495	1.095	0.785	0.62	0.474	0.601	0.561	0.926	0.507	2.045	0.83	0.775	0.534	0.592	0.902	1.453	0.593	1.48	0.557	1.073	0.422	0.495	0.438	1.115	0.83	0.924	1.128	0.88	0.72	0.952	0.73	0.8	0.558	1.203	0.701	1.403	1.328	1.035	0.967	1.077	0.828	0.872
P36578	0.954	1.045	0.803	1.113	1.117	0.954	0.928	0.701	1.055	0.807	1.187	1.213	0.898	0.691	0.933	1.291	1.011	0.928	0.868	0.553	0.713	0.822	1.037	1.015	1.031	0.634	1.496	0.578	0.887	0.896	1.306	0.682	0.872	0.576	0.966	0.822	1.206	1.057	0.889	0.842	0.701	0.71	0.699	0.685	0.487	0.675	0.607	0.491	0.607
Q96DP5
Q14653	0.985	1.045	0.91	0.97	0.857	1.046	0.884	0.946	1.03	1.152	0.837	0.701	0.966	1.109	1.005	0.86	1.048	0.926	1.151	1.42	0.775	0.976	1.248	0.835	1.077	0.853	1.434	0.717	1.054	0.732	1.179	0.921	1.043	0.966	1.162	0.935	0.958	1.01	0.926	0.947	1.087	0.717	1.033	0.708	0.893	0.583	0.87	0.751	1.002
Q6ZT62
Q9P0J7	0.896	0.859	0.805	0.945	0.937	0.969	0.897	0.631	1.374	1.05	1.08	1.032	0.942	1.012	0.972	1.151	0.996	1.032	0.982	0.989	1.006	1.074	0.917	0.945	1.029	0.893	0.971	0.699	1.188	0.822	1.28	0.839	0.933	0.694	1.024	0.966	1.163	1.105	0.9	0.924	0.897	0.772	0.744	0.589	0.6	0.571	0.92	0.805	0.928
Q9BRX8	1.043	1.06	0.744	1.319	1.138	0.95	0.804	0.674	1.775	1.066	1.191	1.337	0.913	0.791	1.309	1.503	0.886	0.83	0.679	0.578	0.798	0.883	0.659	0.997	0.835	0.676	0.622	0.406	1.173	0.909	0.883	0.586	0.926	0.708	0.918	0.853	1.771	1.264	0.806	0.825	0.662	0.752	1.232	0.937	0.609	0.598	1.116	0.434	0.544
Q9Y6A9																															3.23	1.232	2.383	0.913	0.652	0.461	1.143	0.749	0.819	0.65	1.031	0.673	2.573	1.433	1.938	0.878	0.59	0.482	0.703
P34059	0.788	0.586	0.684	0.598	1.063	0.784	0.734	0.662	1.086	0.813	0.904	0.854	1.008	0.826	1.016	0.827	1.067	0.758	0.805	0.802	0.892	0.898	0.927	0.949	1.026	1.167	0.876	0.913	0.861	0.952	0.8	0.601	1.094	0.587	1.519	0.96	3.351	1.017	0.838	0.625	0.711	0.57	0.826	0.921	0.688	0.858	1.153	0.832	1.049
P25787	0.938	0.896	0.899	0.991	0.94	0.96	0.882	0.908	0.956	1.006	0.982	1.053	1.024	0.905	1.005	0.981	0.889	1.004	0.899	0.903	0.838	0.973	0.998	0.893	0.886	0.962	1	0.908	0.833	0.892	1.02	0.925	0.992	0.979	1.261	0.999	1.126	0.977	0.963	0.935	1.06	0.863	1.246	1.07	0.95	1.055	1.017	0.865	0.983
Q8TDW0	0.804	0.69	0.877	0.718	1.51	0.77	0.777	0.755	1.198	0.987	0.845	0.602	0.769	0.813	1.018	0.715	1.102	1.021	0.968	1.093											1.107	0.658	0.839	0.688	1.019	0.756	0.847	0.74	0.743	0.618	0.887	0.664	1.305	0.818	0.809	0.62	0.846	0.667	0.758
O43837	1.008	0.903	1.194	1.061	1.115	1.063	1.196	1.219	1.136	1.111	1.035	1.091	0.929	1.056	1.019	0.986	1.093	1.245	1.17	1.09	0.926	1.152	1.024	0.987	0.9	0.996	1.232	0.97	0.946	0.975	0.936	0.945	0.969	1.023	1.157	0.836	0.894	0.989	1	0.936	1.008	1.13	0.969	1.056	1.057	1.018	1.032	1.094	0.978
O95396	1.207	1.441	1.073	0.896	0.907	1.199	0.744	1.135	0.986	0.923	1.08	1.135	1.053	0.906	1.175	1.46	0.965	0.975	0.732	0.913	1.1	1.074	1.087	1.08	1.236	1.241	1.31	1.195	1.184	1.29	0.996	1.074	1.021	1.154	1	1.059	1.221	0.955	1.149	1.094	1.12	1.362	0.724	1.487	1.072	1.789	1.081	0.89	1.011
P63241	0.819	1.052	0.885	0.964	0.883	0.863	0.791	0.76	1.154	0.976	1.082	1.127	1.02	0.957	0.981	1.168	1.009	1.1	0.868	1.032	0.86	0.957	1.099	0.939	0.88	0.898	1.016	0.756	0.83	0.939	1.222	0.763	0.877	0.762	1.074	0.908	1.32	0.992	0.854	0.817	0.964	0.898	1.169	0.983	0.873	1.083	1.056	0.775	0.839
P50851	1.175	1.441	0.841	1.396	1.001	1.161	0.946	0.803	0.863	1.172	1.459	1.37	1.251	1.062	1.161	1.657	0.917	1.066	0.806	0.733	1.072	0.988	1.008	1.145	0.978	0.959	1.068	0.823	0.991	1.089	0.827	0.639	0.996	0.695	0.969	1.026	1.426	1.419	0.822	0.999	1.264	1.069	1.093	0.842	0.808	0.742	0.882	0.657	0.806
P54289	1.302	1.125	1.847	1.163	1.386	1.225	1.642	2.153	0.905	1.145	1.172	0.997	0.89	1.4	1.05	0.876	0.886	1.297	1.396	1.96	1.24	1.119	0.959	1.159	1.02	1.474	0.652	1.958	1.26	1.44	0.813	1.771	1.084	1.455	0.731	1.291	0.812	1.213	1.508	1.424	1.013	1.602	0.683	1.187	1.499	1.354	1.096	1.777	1.305
P25940											1.313	1.606	0.834	1.712	1.369	2.022	1.321	1.577	1.088	1.351
Q12888	0.94	0.895	0.898	0.878	1.153	0.941	0.887	1.02	1.277	0.93	1.537	0.897	1.328	0.902	1.033	0.884	0.968	0.951	1.002	0.792	1.106	0.936	1.048	0.883	1.032	0.786	1	0.831	0.963	0.718	0.858	0.832	1.414	0.867	0.997	0.92	1.163	0.882	0.918	0.864	0.947	0.781	0.914	0.737	0.836	0.57	0.837	0.754	0.852
Q9H492																					1.492	1.458	0.996	1.684	0.943	1.704	0.753	2.404	0.982	1.939	0.905	1.812	1.223	2.1	0.775	1.703	1.054	1.465	1.342	1.914	1.159	2.302	0.666	1.284	1.656	1.301	1.075	1.68	1.584
Q9Y2I1	0.954	1.025	1.455	1.011	0.698		0.574	0.885	0.536	1.152	1.255	0.859	0.929	1.225	1.202	1.267	0.641	1.394	1.514	1.341	1.161	0.803	0.855	1.091	0.887	1.191	0.772	1.091	0.836	1.146	0.717	1.054	1.102	1.636	0.905	1.245	0.885	1.222	1.648	1.015	1.165	1.365	0.617	1.044	0.902	0.987	0.896	1.293	1.109
Q6P1R3
Q9NUQ6	1.175	0.88	0.713	0.783	1.067	0.725	0.998	0.658	1.653	0.902	1.094	0.817	1.402	0.744	0.997	0.786	1.212	0.663	0.937	0.635	1.111	0.809	1.202	0.792	1.274	0.796	1.078	0.774	1.088	0.766	0.95	0.696	1.078	0.682	1.547	0.924	1.382	0.812	0.762	0.865	0.806	0.914	1.215	0.868	0.946	1.059	0.838	0.834	0.862
Q4LDG9
P07360	0.81	1.256	1.218	1.248	0.943	1.132	0.919	1.533	0.929	1.254	0.885	1.193	0.902	1.475	0.889	0.894	1.127	1.201	1.063	1.224	0.96	0.904	0.957	1.224	1.229	1.278	0.806	1.389	0.822	0.972	0.912	1.308	0.848	1.265	1.484	1.561	1.146	1.394	1.264	1.522	0.942	1.334	0.852	1.502	1.176	1.195	0.896	1.081	1.036
O95816	1.087	0.92	1.551	0.944	1.098	1.045	1.4	1.622	0.837	0.941	0.845	0.801	0.872	1.369	0.882	0.713	0.873	0.802	1.448	1.812	1.346	0.962	0.956	1.071	1.125	1.256	0.61	1.655	1.31	1.402	0.978	1.562	0.868	1.469	0.846	1.216	0.63	1.164	1.585	1.288	1.204	1.366	0.78	0.953	1.269	1.244	1.135	1.665	1.166
O43182	1.317	1.302	2.197	1.098	0.814	1.214	1.27	2.55	0.259	0.848	0.582	1.076	0.57	2.061	0.732	0.753	0.602	1.098	1.44	3.657
Q9UNN5	1.007	1.106	0.988	1.207	0.922	1.176	1.003	1.075	0.918	0.797	0.735	0.941	0.741	0.881	0.913	1.022	0.947	0.968	0.814	1.071	0.896	1.02	0.982	1.092	0.906	1.088	1.342	1.022	0.929	1.194	1.417	1.013	1.181	1.284	1.008	0.999	1.044	1.076	1.028	1.112	1.048	1.271	1.263	1.386	1.231	1.795	0.98	1.121	1.126
P53667																															0.914	0.816	0.757	0.729	1.375	0.792	1.071	1.225	0.885	1.221
Q04323	1.332	1.002	0.987	1.091	1.05	1.023	1.226	1.003	1.085	1.066	1.048	1.057	1.126	0.956	1.217	1.064	1.052	0.928	0.955	1.068	1.1	0.911	0.995	0.922	1.046	0.933	1.117	1.038	1.07	0.977	1.223	0.976	1.113	0.944	1.122	0.942	1.321	0.973	1.087	1.023	1.063	1.011	1.072	0.77	0.983	0.919	1.014	1.101	0.962
P09488	3.755	1.805	2.069	2.487	1.245	2.128	6.264	2.132	0.764	0.887																					0.321	0.514	2.231	2.101	0.564	0.334	0.61	0.307	2.592	1.254
Q96F85	0.984	1.021	1.16	0.948	1.045	0.945	0.949	1.195	0.98	1.149											1.126	1.2	0.841	1.234	0.908	1.083	0.656	1.326	0.879	1.3	0.839	1.667	0.902	2.151	0.753	1.452	1.033	1.103	1.108	1.508	0.966	1.287	0.9	1.618	1.493	1.847	1.303	1.543	1.164
O43395	1.035	0.989	0.933	1	1.129	0.856	1.082	0.937	1.279	1.165	1.026	0.891	1.329	1.009	0.952	0.932	1.017	0.919	0.991	1.144	0.942	0.861	0.977	0.731	1.065	0.696	1.33	0.649	0.882	0.746	1.316	0.68	1.036	0.845	1.034	0.909	1.096	0.849	0.78	0.781	1.073	0.647	1.271	0.519	0.752	0.429	0.926	0.633	0.851
Q8IUZ5	1.085	0.951	1.177	1.139	1.175	1.074	0.762	0.974	0.837	1.355											1.077	1.189	1.093	1.285	1.018	1.14	0.934	1.31	0.933	1.095	1.011	1.479	0.876	1.258	0.766	1.334	0.978	1.058	1.034	1.184	0.688	0.808	0.767	1.482	1.038	1.333	0.937	0.805	0.834
Q00978	1.55	1.182	0.825	1.059	0.908	1.003	0.947	0.818	1.043	0.954	1.221	1.005	1.541	0.873	0.879	0.838	1.009	0.865	1.065	1.027	1.057	0.827	1.503	0.763	1.057	0.887	1.209	0.601	0.872	0.623	0.732	0.623	0.881	0.631	1.291	0.81	0.703	0.653	0.567	1.046	1.102	0.855	1.415	1.071	1.197	1.948	1.165	0.893	1.158
Q6UX06	0.212	0.233	2.401	0.738	1.5	0.405	0.393	0.388	0.54	0.302	0.475	0.353	2.104	0.569	1.385	0.524	0.935	0.553	0.935	1.067	0.526	0.979	0.693	0.48	1.579	0.515	2.943	1.15	0.784	0.625	0.573	0.38	0.66	1.5	1.264	0.946	1.482	0.644	0.894	0.793
Q9ULX3	0.85	1.074	1.172	1.034	0.876	1.199	1.011	1.32	0.998	1.176											0.948	1.158	0.888	1.075	0.886	1.236	1.003	1.597	0.855	1.209	0.978	0.971	1.054	1.503	1.141	1.297	1.082	1.147	0.944	1.112
Q99759
Q7Z6E9	0.683	1.014	0.6	0.691	0.916	0.544	0.841	0.486	1.1	1.032	1.276	1.021	1.474	0.854	1.265	1.036	1.138	0.782	0.762	0.743	1.262	1.192	1.162	0.958	1.402	0.911	1.902	0.728	1.223	0.65											0.953	0.784	1.103	0.929	0.739	0.745	0.945	0.675	1.112
P45983
Q9UI12	0.989	0.96	0.978	1.03	1.062	1.041	0.962	0.951	0.84	1.005	1.058	1.096	1.041	0.883	1.006	1.13	1.019	1.066	1	0.956	1.008	0.977	1.132	1.099	0.989	1.014	1.12	0.961	0.918	1.01	1.03	0.938	0.956	0.833	1.07	1.065	0.931	1.105	0.972	1.03	0.854	1.044	0.919	1.148	0.937	1.298	0.972	1.121	0.974
O60869	1.146	1.018	0.967	1.317	1.158	1.034	1.005	0.848	1.295	1.151	1.459	1.311	1.22	0.841	1.063	1.12	1.082	1.119	1.067	0.855	1.108	1.08	1.058	0.945	0.99	0.926	1.05	0.892	0.883	0.928	1.144	0.853	0.981	0.757	1.141	1.07	1.114	1.133	0.864	1.073	1.029	0.891	1.083	0.726	0.875	0.693	0.874	0.717	1.024
Q9BVJ7	0.912	0.999	1.055	1.022	0.984	0.863	0.972	0.99	0.901	0.892	1.149	0.963	1.125	0.829	0.976	1.063	0.902	0.993	0.829	0.786	1.025	1.042	0.92	0.929	0.887	0.853	0.667	0.756	0.894	0.879	1.009	0.829	1.045	0.799	0.77	0.865	1.308	0.995	1.026	0.821	1.13	0.903	1.218	1.242	0.864	0.898	0.966	1.002	0.964
O95395
Q92688	0.96	0.686	0.725	0.815	1.085	0.684	1.125	0.635	1.568	1.087	2.053	0.811	1.361	0.58	0.867	0.744	0.918	0.794	0.965	0.551	0.741	0.883	0.995	0.674	0.842	0.598	1.183	0.539	0.756	0.604	1.582	0.543	1.046	0.575	1.267	0.678	1.405	0.758	0.773	0.579	1.104	0.591	1.352	0.604	0.706	0.577	0.862	0.571	1.132
Q3KQV9	1.085	0.862	0.924	0.814	1.077	0.861	0.881	0.828	1.323	1.347	1.243	0.811	0.873	0.767	0.756	0.993	0.924	0.857	1.033	0.666	0.944	1.044	0.886	0.85	0.921	0.725	0.799	0.785	1.238	0.857	1.1	0.906	0.984	0.943	1.206	0.917	1.103	0.779	0.864	0.933	0.735	0.623	0.737	0.705	0.735	0.802	1.296	1.018	1.168
P49023	1.111	1.178	1.228	0.983	1.129	1.513	1.09	1.285	1.2	1.178	1.024	0.995	1.293	1.102	1.253	0.922	0.995	1.058	1.164	1.187	1.003	1.094	1.043	0.992	1.192	0.985	0.955	1.12	1.319	0.977	1.045	1.091	0.981	0.907	1.471	0.931	1.097	0.929	0.986	1.058	0.893	0.939	1.175	0.793	0.955	0.937	1.076	1.102	0.969
P23588	0.96	0.926	0.8	1.019	0.963	0.79	1.043	0.684	1.379	0.815	1.405	1.029	1.443	0.896	1.094	1.015	0.952	0.915	0.928	0.858	0.887	0.773	0.852	0.778	1.133	0.714	1.338	0.678	1.022	0.676	0.93	0.575	0.561	0.519	1.186	0.842	1.065	0.921	0.745	0.755	0.911	0.818	1.076	0.521	0.673	0.604	1.076	0.659	0.84
O14773	0.925	0.744	0.866	0.882	1.069	0.797	0.92	0.645	1.042	0.929	1.183	0.806	0.875	0.86	0.85	0.706	1.005	0.821	0.924	0.644	0.855	0.885	1.054	0.928	1.189	0.962	1.041	0.773	0.965	0.631	0.909	0.907	0.985	1.021	0.881	0.959	0.934	0.942	0.993	0.996	1.197	0.736	1.08	1.298	0.843	1.033	1.104	1.044	1.451
Q9BW27	1.035	0.947	0.852	0.94	1.132	0.779	1.017	0.772	1.229	0.984	1.312	0.836	1.304	0.846	0.955	0.97	1.064	0.995	1.017	0.782	0.886	0.972	0.971	0.753	1.114	0.687	1.188	0.583	0.882	0.65	1.183	0.715	0.988	0.819	1.003	0.714	1.064	0.878	0.821	0.77	0.932	0.919	1.306	0.906	0.94	0.997	1.022	0.885	0.962
Q9BSR8											1.133	1.156	0.94	0.711	1.099	1	1.203	0.945	1.08	0.57	0.78	1.008	0.959	0.887	1.079	0.705	1.069	0.488	0.978	0.778	1.263	0.799	0.926	0.652	1.044	0.877	1.001	0.963	0.885	0.731	1.226	0.908	1.321	1.219	0.916	0.799	1.069	1.107	1.102
Q9BPX3	0.668	0.871	0.812	0.764	1.084	0.821	0.813	0.718	1.17	0.877	1.499	0.784	1.236	0.965	1.098	1.106	1.052	0.876	0.895	1.046	0.531	0.723	0.915	0.383	0.812	0.534	1.078	0.351	0.581	0.513	1.203	0.82	1.346	0.628	1.411	0.873	1.155	0.723	0.813	0.791	0.914	0.862	1.252	0.724	0.874	0.877	0.934	0.746	0.761
Q7Z417	0.786	0.786	0.672	0.888	0.973	0.67	0.799	0.519	1.905	1.011	1.644	0.892	1.632	0.701	1.022	0.878	0.879	0.723	0.915	0.576	0.565	0.486	1.229	0.616	1.338	0.763	1.569	0.629	1.002	0.707	1.372	0.393	0.671	0.318	1.348	0.765	1.293	0.772	0.598	0.479	1.653	0.772	1.959	0.406	0.833	0.556	1.056	0.522	0.758
P61077	1.152	0.817	1.004	1.114	0.954	0.933	1.145	1.039	0.883	0.826																					1.198	1.164	1.186	1.072	0.925	0.977	0.923	1.059	0.992	0.97
P35237	0.99	1.075	1.294	1.037	0.957	1.112	0.932	1.196	0.771	0.916	0.875	1.02	0.727	1.171	0.882	1.001	0.907	0.995	1.108	1.464	1.119	1.043	0.868	1.149	0.873	1.255	0.666	1.451	1.016	1.424	0.961	1.678	1.058	1.403	0.863	1.242	0.936	1.376	1.192	1.279	1.109	1.269	0.998	1.59	1.334	1.592	1.034	1.294	1.183
Q9NQW6	0.982	0.636	0.755	0.636	1.732	0.641	1.064	0.719	3.381	1.407	1.147	0.749	1.574	0.908	1.953	1.193	1.108	0.862	0.724	0.786	0.873	0.832	1.844	0.637	1.122	0.625	1.749	0.606	0.851	0.592											1.423	0.488	1.765	0.317	0.798	0.289	0.851	0.542	0.946
Q86SQ0	1.05	0.858	1.256	0.724	1.479	1.032	1.217	1.333	1.279	0.991	1.122	0.784	0.925	1.022	1.045	0.785	1.245	0.879	1.04	1.196	0.988	0.914	1.099	0.949	1.227	1.029	0.821	0.98	1.024	0.854	0.863	1.127	1.134	1.134	1.106	0.979	1.222	1.014	1.405	1.102	0.977	0.931	0.794	0.744	0.916	0.671	1.221	1.435	1.2
P32322	0.894	0.822	0.826	0.656	1.086	0.72	1.046	0.832	1.123	1.009	1.076	0.81	0.953	0.996	0.936	0.786	0.842	1.028	1.014	0.918	0.924	0.611	1.019	0.573	1.192	0.596	0.903	0.622	0.749	0.497	0.955	0.744	1.025	0.745	1.375	0.789	1.081	0.691	0.965	0.829	0.835	0.553	1.103	1.15	0.698	1.569	0.985	0.702	0.832
Q9BQ95	1.103	1.128	1.251	1.05	1.099	1.145	1.057	1.344	1.323	1.092	1.123	1.402	1.325	1.265	1.017	1.087	0.999	1.313	1.184	1.245	0.964	0.87	1.032	1.314	1.123	1.253	1.154	1.269	1.087	1.063	0.969	1	0.94	1.198	0.764	1.159	0.794	0.68	0.792	1.006	1.536	1.306	1.058	2.078	1.244	4.267	2.475	2.67	1.591
Q9ULV4	0.932	0.911	1.164	0.796	0.939	0.927	1.268	1.253	0.857	0.829	1.023	0.862	0.969	1.077	0.983	0.759	0.926	0.845	1.096	1.432	1.197	1.027	0.926	1.012	1	1.035	0.765	1.251	1.127	1.095	0.822	1.044	0.85	1.143	0.946	1.011	1.059	1.019	1.259	1.106	1.286	1.284	0.87	0.526	1.352	0.762	1.275	1.72	1.107
Q01459	0.686	0.959	0.679	1.084	0.706	0.63	0.727	0.522	0.89	0.949	1.021	1.008	1.057	0.827	0.797	0.951	1.259	1.007	1.001	0.807	2.078	0.489	0.941	0.684	2.203	0.545	1.415	0.384	0.718	0.394	0.72	0.577	0.646	0.844	1.056	0.789	1.483	0.934	1.068	0.796
P20674	1.231	1.145	1.093	1.112	0.95	1.179	1.131	1.253	0.924	0.968	1.215	1.123	1.112	1.122	1.013	1.111	1.014	1.105	1.165	1.21	1.02	1.11	0.956	1.005	0.894	1.088	1.165	1.308	0.933	1.07	1.078	1.3	1.176	1.373	0.971	1.094	0.978	1.156	1.073	1.064	1.072	1.325	0.941	1.292	1.163	1.388	1.022	0.985	1.056
P57721	0.999	0.961	0.983	0.967	1	0.905	1.08	0.953	1.15	1.141	1.088	1.052	1.202	0.962	1.043	1.032	1.078	1.12	1.027	1.103	0.872	0.933	0.959	0.865	0.904	0.846	1.04	0.865	0.871	0.964	1.08	0.809	1.052	0.858	1.011	1.003	1.09	0.941	0.947	0.958	0.927	0.782	1.347	0.538	1.027	0.596	0.982	0.78	1.158
Q9Y608	0.861	1.147	1.101	0.995	0.939	1.027	0.95	1.301	0.99	0.972	0.904	1.139	0.829	1.07	1.017	1.422	1.458	1.05	0.897	1.055	1.108	1.139	1.023	1.203	0.998	1.23	0.978	1.41	0.959	1.084	0.626	0.765	0.906	1.104	1.049	1	1.352	1.133	0.897	1.095	1.216	1.222	0.958	1.03	1.104	1.025	1.016	1.151	1.03
Q53LP3	0.863	1.323	1.068	1.314	1.033	1.137	1.008	0.973	1.081	0.876	1.189	1.355	1.152	1.14	1.115	1.513	0.893	0.953	0.919	1.213	1.136	0.987	0.89	1.222	0.938	1.029	1.528	0.923	1.211	1.073	0.903	0.81	0.789	0.877	1.512	1.222	1.009	1.336	0.999	1.17	0.885	1.038	1.225	0.605	0.847	0.832	1.025	1.031	0.79
O75150	1.022	0.99	0.904	0.907	0.972	0.842	0.978	0.979	1.052	1.024	1.074	0.951	1.251	0.827	0.944	0.941	1.108	1.012	0.992	0.797	1.151	1.124	1.216	0.949	1.109	0.96	1.244	0.865	1.137	0.996	1.151	0.857	1.104	1.061	0.958	0.985	1.045	0.859	0.869	0.884	0.93	0.834	1.074	0.939	0.854	1.043	1.053	0.938	1.002
O43143	0.887	0.775	0.689	0.778	0.969	0.706	0.895	0.604	0.93	0.903	1.173	0.909	1.05	0.694	0.989	0.836	1.03	0.89	0.796	0.636	0.908	0.928	1.11	0.768	1.113	0.727	1.314	0.631	0.96	0.677	1.139	0.648	1.037	0.569	1.164	0.779	1.167	0.776	0.846	0.67	0.986	0.674	1.193	0.79	0.764	0.624	0.96	0.703	0.886
Q8IWC1
P23471	1.567	1.34	1.402	1.301	1.476	1.299	1.377	1.617	0.968	1.165	3.647	1.119	4.608	0.781	1.596	0.896	0.825	0.686	0.745	0.719	2.138	0.862	1.086	0.828	3.859	0.806	2.333	0.738	1.805	0.683
Q5T619	0.79	1.343	1.546	1.041	0.551	0.95	0.616	0.996	1.362	0.808	0.974	1.147	0.538	2.802	1.453	1.158	1.612	0.996	0.632	2.012	1.257	0.734	0.674	1.912	0.885	1.808	0.657	2.66	0.67	1.119	1.197	1.989	1.471	4.85	0.847	1.963	0.706	0.967	1.2	1.445	0.978	1.654	1.257	5.248	1.767	9.146	1.429	1.623	1.065
Q6NYC1	0.874	0.675	0.83	0.687	1.013	0.677	0.974	0.645	1.28	0.983	1.03	0.678	1.844	0.671	1.022	0.766	1.222	0.719	0.981	0.71	0.812	0.758	1.507	0.8	0.889	0.844	1.025	0.785	0.787	0.65	1.526	0.996	0.915	1.132	1.652	0.878	1.12	0.896	0.889	0.787	0.987	0.582	0.826	0.424	0.662	0.455	1.226	0.72	0.925
P07358	0.692	1.01	1.093	1.16	0.85	1.103	0.849	1.368	0.963	1.003	1.014	1.358	0.915	1.456	0.98	0.944	0.963	1.247	1.112	1.305	1.114	1.095	1.108	1.425	1.268	1.4	0.897	1.616	0.878	0.981	0.802	1.107	0.912	1.069	1.135	1.335	1.049	1.191	1.16	1.238	1.107	1.394	0.846	1.672	1.267	1.196	0.979	1.154	1.135
Q92506	1.149	1.222	1.153	1.339	1.003	1.103	1.202	1.143	1.008	1.222	1.182	1.257	1.017	0.989	0.928	1.299	1.212	1.359	0.954	1.362	1.033	1.232	0.947	1.303	1.03	1.033	1.279	1.066	0.944	1.128	1.096	1.091	1.117	1.01	0.832	1.275	1.275	1.091	0.929	1.242	0.987	1.088	0.843	0.812	0.985	0.715	0.917	0.976	1.008
Q7L523	0.935	0.85	1.031	0.774	0.85	0.958	0.871	1.082	0.717	0.828	1.047	1.23	1.056	1.28	1.144	1.026	1.13	1.087	1.124	1.78	1.098	0.976	0.896	1.056	0.988	1.05	1.081	1.215	1.013	1.078	1.086	1.061	0.734	1.071	0.867	0.865	0.874	1.026	0.913	0.923	1.542	2.288	1.148	2.017	1.249	1.645	1.65	2.012	1.279
Q99575	1.227	0.987	0.828	0.974	1.419	0.745	1.704	1.116	1.384	1																															0.807	0.558	0.852	0.509	0.71	0.324	1.25	1.074	0.916
O75506	1.108	1.501	0.832	1.241	1.035	1.361	0.852	0.757	1.252	1.277	1.015	1.406	1.144	1.167	1.177	1.731	1.096	1.154	0.885	0.911	1.125	1	1.052	1.139	0.835	0.914	0.838	1.066	0.873	1.169	0.926	0.899	1.097	0.768	0.959	1.048	1.116	1.183	0.713	0.964	0.793	1.065	1.174	1.302	0.868	1.507	0.854	0.778	0.902
Q15345																															0.611	0.628	1.054	0.776	0.509	0.845	1.287	1.183	1.108	0.946
O14841	1.242	1.245	1.097	1.082	1.073	1.21	1.443	1.275	1.009	1.144	1.048	1.27	0.904	1.395	1.081	1.294	1.119	1.174	1.164	1.459	0.872	0.832	0.816	1.209	0.888	1.248	0.897	1.292	1.008	1.357	0.766	1.083	1.038	1.245	1.476	1.328	1.092	1.16	1.061	1.133	1.187	1.248	0.871	1.295	1.15	1.323	0.886	1.13	1.17
Q16082
Q13228	0.935	1.218	1.652	1.134	0.704	1.238	1.044	1.777	0.596	1.012	0.693	1.171	0.538	1.584	0.936	1.017	0.858	1.179	1.186	1.693	0.958	1.196	0.731	1.386	0.856	1.757	0.627	2.06	1.065	1.444	0.924	1.751	1.021	2.177	0.618	1.436	0.653	1.015	1.253	1.505	1.152	1.797	0.638	1.993	1.324	2.227	0.957	1.444	1.032
Q9C0E2	1.004	0.961	1.013	1.021	0.961	1.045	0.966	1.061	0.937	1.039	0.966	0.892	0.956	0.965	1.035	0.909	1.095	0.929	0.946	1.026	1.079	0.721	0.912	0.893	1.006	1.019	0.89	0.93	1.093	0.993	0.954	0.982	0.913	1.092	0.88	1.017	1.036	0.856	0.982	1.026	0.781	0.922	1.028	1.182	0.782	1.271	0.752	0.901	0.869
Q9Y4L1	1.09	0.713	0.734	0.785	1	0.765	0.764	0.718	1.142	1.153	0.852	0.735	0.911	0.736	0.858	0.874	0.997	1.02	0.979	0.625	0.776	0.959	1.078	0.708	1.043	0.781	0.912	0.571	0.921	0.645	1.16	0.712	1.058	0.624	0.835	0.725	0.784	0.769	0.816	0.682	0.907	0.656	1.028	0.918	0.868	0.702	0.862	0.68	0.816
O95169	0.883	0.936	0.886	1.034	0.791	0.891	1.077	0.957	0.997	1.154	1.04	1.056	1.137	0.897	1.047	0.868	0.864	0.567	0.947	1.22	1.281	0.343	0.93	0.857	1.682	0.803	1.071	1.054	1.076	0.732											1.046	0.915	0.534	0.364	0.541	0.533	1.349	1.521	0.665
Q969N2	0.701	2.016	1.689	1.435	1.008	1.486	0.744	0.957	0.801	0.733	0.9	1.019	1.336	1.079	1.86	1.303	1.054	0.962	0.894	1.096	1.009	0.949	1.039	1.015	0.971	1.022	1.05	1.129	0.865	0.924	0.757	0.975	1.211	0.96	0.851	0.957	1.793	1.328	1.047	0.996	0.782	1.007	0.754	1.055	0.735	0.901	0.87	0.767	0.698
Q6ZRH7	0.634	1.125	0.792	0.778	0.703	0.88	0.671	1.133	0.779	5.87
P15151
O75563																																									0.997	0.605	1.133	0.503	0.778	0.489	1.011	0.865	0.86
Q9NRY2	1.008	0.783	0.581	0.852	1.147	0.561	1.004	0.468	1.407	0.887	1.786	1.038	1.902	0.644	1.219	0.944	1.075	0.677	0.772	0.554	1.053	0.69	1.184	0.76	1.353	0.625	1.633	0.45	1.014	0.557	1.023	0.327	0.763	0.32	0.871	0.611	1.154	0.665	0.815	0.439	1.147	0.752	0.844	0.468	0.605	0.411	1.084	0.821	0.852
Q14152	0.851	0.883	0.763	0.983	0.968	0.83	0.912	0.693	1.237	1.017	1.095	1.055	1.094	0.747	1.016	0.971	0.916	0.88	0.811	0.646	0.819	0.823	0.923	0.801	0.941	0.731	1.021	0.594	0.871	0.765	1.324	0.667	0.978	0.581	1.022	0.799	1.087	0.944	0.752	0.757	0.877	0.739	1.279	0.656	0.769	0.549	0.888	0.712	0.824
Q7Z4F1
P15289	1.324	1.201	1.048	0.98	1.535	0.985	1.036	0.884	1.041	1.19	1.969	1.166	1.014	0.937	1.205	0.935	0.889	0.732	0.994	0.607	0.907	0.932	1.434	0.759	1.782	0.812	1.074	0.646	1.254	0.595	1.036	1.038	1.17	1.195	1.085	1.197	1.772	1.124	1.15	1.123	0.831	0.869	0.645	0.743	0.986	0.982	1.019	1.006	1.093
Q00653	0.91	0.761	0.917	0.83	1.071	0.789	0.834	0.711	1.213	1.087	1.075	0.787	1.359	0.899	1.073	0.803	1.096	0.924	0.985	0.903	0.947	0.939	0.939	0.804	0.987	0.84	1.116	0.857	0.782	0.737	0.982	0.791	1.254	0.79	0.694	0.762	0.971	0.766	0.961	0.793	1.045	0.647	1.543	0.713	0.789	0.543	0.978	1.017	0.961
Q9Y618
Q9NRY6	0.871	1.032	0.877	1.077	1.038	1.083	0.953	1.429	0.811	1.129	0.752	0.801	0.685	0.696	0.857	0.729	0.589	0.55	0.575	0.702	0.437	0.646	0.585	0.617	0.564	1.018	0.477	0.586	0.693	0.755	0.362	0.645	0.595	0.891	1.266	0.996	1.303	1.087	0.75	1.003	0.764	1.204	0.97	1.121	0.994	0.993	0.969	1.009	0.979
P63279	1.167	0.99	0.898	1.029	1.069	0.941	0.967	1.084	0.941	1.227	1.085	1.193	1.177	1.191	1.069	1.035	1.168	1.164	1.178	1.269	1.134	1.125	1.099	0.95	0.88	0.842	1.032	0.825	1.049	0.838	0.947	0.918	0.988	0.836	1.034	0.924	0.947	0.869	1.008	0.852	0.852	0.823	1.012	0.857	0.914	0.806	0.887	0.831	0.989
Q13206											1.055	0.621	0.953	0.739	0.805	0.761	0.986	0.835	0.704	1.18	0.638	1.084	1.146	0.769	1.04	0.577	1.593	0.915	0.731	0.84	0.909	0.614	1.121	0.386	0.876	0.622	1.2	0.884	0.559	0.968
Q9BQ70	0.769	0.92	0.761	0.917	1.058	0.932	0.909	0.916	1.175	0.938	1.148	0.859	0.944	0.804	1.089	1.119	1.064	0.849	0.827	0.759											1.014	0.825	1.236	0.793	1.069	0.935	1.251	1.012	0.964	0.826	0.889	1.021	1.129	1.081	0.916	1.113	1.03	0.958	0.96
P55210	1.156	0.809	0.82	0.902	1.139	0.675	0.95	0.779	1.065	0.849	0.844	0.719	1.161	0.804	0.949	0.745	0.882	0.833	0.761	0.675	1.299	1.082	1.279	1.136	1.387	0.99	1.315	1.019	1.332	0.916	1.605	0.839	1.008	0.565	1.564	0.834	0.978	0.739	0.644	0.568	1.049	0.791	1.601	0.786	0.949	0.622	0.999	0.818	1.038
Q8IWD4	0.943	0.997	0.766	0.786	0.976	0.723	0.981	0.744	0.941	1.087																					1.132	0.788	1.017	0.689	1.172	0.901	1.179	0.93	1.062	1.179	1.205	0.616	0.847	0.515	0.6		0.779	0.631	0.697
P62701	1.013	1.125	0.901	1.071	1.055	0.985	0.911	0.871	1.321	1.191	1.224	1.193	1.057	0.806	0.932	1.035	0.986	1.068	0.972	0.677	0.884	1.052	1.306	0.888	1.12	0.596	1.638	0.452	0.775	0.743	1.566	0.737	1.215	0.663	1.078	0.802	1.029	1.062	0.89	0.777	0.915	0.766	0.909	0.945	0.851	1.042	1.021	0.805	1.078
P00387	1.014	0.919	1.169	1.02	1.193	1.089	1.127	1.222	0.931	0.732	1.004	0.86	1.086	1.007	1.064	0.935	1.044	1.081	1.203	1.17	1.009	1.087	0.963	1.003	1.066	1.072	0.867	1.332	1.108	1.133	1.07	1.498	1.22	1.353	1.025	1.093	1.03	1.282	1.404	1.096	1.058	1.134	1.087	1.436	1.239	1.234	1.153	1.356	1.271
Q5T0F9	0.978	1.089	1.084	1.236	1.019	0.865	0.832	0.909	1.048	1.228	0.908	0.834	0.903	0.93	0.792	0.636	0.773	0.774	0.718	0.718	0.874	0.792	0.917	0.861	1.021	0.86	1.021	0.84	0.972	0.631	1.203	0.863	0.925	0.85	1.065	0.935	1.054	1.073	0.952	0.975	0.935	0.872	0.946	0.902	0.842	0.983	0.94	1.08	0.824
P50238	2.484	1.204	1.148	1.454	0.967	1.437	2.754	1.206	0.942	2.17	1.079	1.337	1	1.806	1.745	1.372	1.218	0.958	1.186	1.589	1.995	1.822	1.491	1.388	1.549	1.237	2.456	1.442	1.564	1.322	1.657	1.981	1.599	1.541	0.837	0.794	0.625	1.25	1.066	1.219	1.198	1.103	1.214	1.344	1.32	0.903	1.612	1.781	1.622
Q8WVE0	0.829	0.858	0.929	0.97	0.908	0.834	1.342	1.24	0.76	0.71	0.676	0.504	0.683	0.769	0.515	0.747	0.382	0.783	0.853	1.31											0.97	1.458	1.298	1.562	1.527	1.219	1.136	1.34	1.511	1.279
P16104	2.022	1.637	1.038	2.151	1.17	1.264	1.742	0.969	1.209	1.596	3.501	2.807	2.254	1.69	1.217	2.208	0.719	1.56	1.184	1.379	2.661	0.97	1.235	1.318	1.522	0.942	1.014	0.965	1.353	1	1.161	1.051	1.045	0.646	1.031	1.207	0.656	1.476	1.179	1.127	1.267	1.873	0.538	0.713	0.81	0.797	1.314	1.349	1.535
Q96SB3											0.572	0.954	1.115	0.551	1.478	1.24	1.449	0.89	0.546	0.353	1.207	0.565	1.005	0.791	1.58	0.706	0.806	0.518	0.814	0.634	0.77	0.592	0.754	0.496	1.703	0.77	1.418	1.048	0.693	0.819	0.687	0.848	0.612	0.699	0.865	0.754	0.856	0.974	0.651
Q96LT4	1.166	1.336	1.393	1.331	1.472	1.416	0.77	1.182	0.752	1.117	1.139	0.983	1.199	0.457	1.068	0.848	0.985	1.027	0.794	0.819					1.229	1.246	1.111	1.401	0.434	0.611											0.702	1.184	0.728	1.114	0.439	1.65	1.167	0.724	0.473
Q7L3T8	0.966	1.176	1.164	0.859	0.805	0.341	0.783	1.762	1.48	1.074																					1.341	0.949	1.095	0.902	1.12	1.042	1.411	0.977	1.039	0.959	1.341	1.189	1.102	1.846	1.227	1.852	1.157	1.125	1.152
P08708	0.964	0.946	0.775	1.086	0.956	0.863	0.761	0.657	1.236	1.017	1.191	1.097	1.309	0.738	0.949	1.103	0.979	0.918	0.767	0.599	0.854	0.913	0.952	0.891	0.947	0.759	1.348	0.546	0.905	0.795	1.189	0.695	0.94	0.589	0.987	0.852	1.071	0.958	0.793	0.758	1.025	0.708	1.082	0.555	0.655	0.572	0.91	0.653	0.776
O15021	1.401	2.097	1.265	2.039	1.121	1.616	0.888	0.957	0.823	1.132	1.433	1.986	0.81	1.152	1.152	1.887	0.789	1.123	0.796	0.87	0.944	0.89	0.952	1.558	0.773	1.08	1.149	0.843	1.084	1.33	0.735	1.033	0.778	0.695	0.907	1.308	0.882	1.663	0.82	1.305	0.973	1.292	0.824	0.593	0.789	0.712	1.026	1	0.864
Q8IWE5	1.135	1.052	1.094	0.999	0.902	0.921	1.025	1.22	0.949	1.193	1.001	0.929	0.996	0.935	0.956	1.059	1.08	0.877	0.918	0.799	0.998	0.99	1.034	1.058	0.986	0.969	1.177	1.131	0.953	1.103											0.928	1.181	1.07	1.569	1.158	1.983	1.076	1.259	1.117
Q9P2X0	1.028	0.896	0.902	0.929	1.126	0.877	1.146	0.751	1.113	1.127	1.154	0.927	0.855	0.993	0.962	0.976	0.835	0.951	0.777	0.786	1.015	0.986	1.053	0.883	1.188	0.893	1.452	0.9	0.988	0.918	1.037	0.656	0.989	0.548	0.769	0.826	1.8	0.858	0.862	0.83	0.961	0.893	1.046	0.408	0.918	0.401	0.93	0.803	1.055
P43250	0.852	0.826	1.058	0.829	0.799	0.761	0.652	0.79	1.036	1.176	0.993	1.23	0.943	1.074	1.153	1.107	1.103	1.329	1.123	1.098	1.053	1.332	1.439	1.108	1.109	1.062	0.99	0.905	1.026	0.859											1.303	0.977	1.216	1.318	1.087	1.194	1.286	1.088	1.166
P07339	1.344	0.7	0.798	0.691	1.276	0.688	1.013	0.736	1.073	0.991	1.319	0.766	0.84	0.586	1.005	0.663	1.056	0.773	1.034	0.58	0.872	0.815	1.333	0.639	1.089	0.74	0.909	0.604	0.859	0.555	1.133	0.618	0.917	0.516	0.902	0.66	0.662	0.66	0.802	0.549	1.043	0.634	1.18	0.713	0.789	0.642	1.057	0.708	1.492
P17655	1.277	1.263	1.061	1.115	1.003	1.063	1.063	1.188	0.948	0.922	0.936	1.16	0.929	1.026	0.993	1.183	1.118	1.175	0.876	0.851	0.978	1.081	1.002	1.116	0.86	0.894	0.969	0.943	1.096	1.136	0.836	0.942	0.919	0.768	0.759	0.759	0.802	1.072	0.706	0.768	0.855	0.95	1.072	1.053	1.098	0.957	0.951	1.045	1.137
P04839	0.958	0.571	0.935	0.656	1.013	0.594	0.636	0.562	0.811	0.815	0.633	0.435	0.78	0.526	0.982	0.448	1.422	0.634	0.889	0.519	0.765	0.783	1.585	0.501	1.736	0.594	1.072	0.432	0.594	0.437	1.338	0.837	0.783	0.806	0.832	0.609	0.839	0.62	1.082	0.456	1.302	0.671	1.586	0.865	1.145	0.965	0.971	0.86	0.905
P17213	0.351	0.327	1.347	0.696	0.949	0.442	0.467	0.538	1.025	0.732	0.456	0.399	0.535	0.582	1.484	0.511	2.604	0.86	0.678	0.749	0.447	0.683	0.708	0.337	2.535	0.392	0.814	0.414	0.338	0.228	0.754	0.651	1.205	2.479	1.098	0.98	1.555	0.73	0.723	0.55	1.313	0.798	0.99	1.003	1.001	1.01	1.184	0.696	0.419
Q9P016	1.654	1.118	0.916	1.251	0.891	1.018	1.265	0.818	0.785	1.242	1.064	0.966	0.952	0.888	0.827	0.896	0.976	1.038	1.012	1.004	1.15	1.321	1.127	1.015	1.041	0.987	1.216	0.832	1.035	0.996	0.866	0.8	1.114	0.87	0.782	0.933	0.771	1.016	1.049	0.893	1.004	1.085	0.739	0.778	0.882	0.625	1.041	1.209	0.942
Q15102	1.369	1.158	0.913	1.06	0.991	0.93	0.936	0.842	0.738	0.865	1.008	1.09	1.369	0.855	0.795	1.011	1.165	0.831	1.089	0.778	0.798	0.752	1.105	0.872	0.848	0.825	1.691	0.795	1.197	0.789	1.449	0.811	1.177	0.882	1.022	0.983	0.948	0.92	1.139	0.983	1.221	0.919	1.004	0.954	1.097	1.124	0.959	0.89	1.224
Q96AY3	0.725	0.469	0.761	0.449	1.414	0.515	0.708	0.539	1.447	0.759	1.224	0.439	1.404	0.574	1.139	0.465	1.304	0.532	0.861	0.489	0.963	0.589	1.563	0.512	1.915	0.591	1.059	0.486	0.839	0.499	1.011	0.579	1.086	0.512	0.844	0.526	1.471	0.502	0.8	0.487	0.664	0.441	1.164	0.607	0.587	0.364	0.911	0.676	0.803
Q6ZXV5	1.06	1.214	1.156	0.952	1.473	1.159	0.96	1.098	1.196	1.04	1.25	0.827	1.303	0.744	1.04	0.796	1.096	0.847	0.936	0.716	0.771	0.786	1.072	0.818	1.412	0.852	1.431	0.667	1.068	0.782	1.095	0.915	1.083	0.82	1.478	0.956	1.417	1.116	1.137	1.145	0.758	0.632	1.08	0.875	0.908	0.78	1.126	0.838	0.968
Q14566	0.737	0.618	0.479	0.563	1.029	0.449	1.166	0.473	1.903	1.116	1.541	0.701	1.236	0.441	0.931	0.695	1.156	0.682	0.782	0.349	0.741	0.87	1.138	0.513	1.109	0.496	2.212	0.462	0.808	0.475	1.645	0.446	2.009	0.504	0.96	0.626	1.033	0.538	0.728	0.486	0.954	0.387	1.022	0.401	0.601	0.541	0.932	0.411	1.296
P21246	1.846	2.354	0.863	2.601	0.63	1.104	0.524	0.489	0.936	0.807	1.728	3.252	1.57	1.262	0.591	2.29	0.655	0.759	0.453	0.753	1.185	0.458	0.875	2.131	1.915	0.771	1.342	0.491	2.363	0.993											0.875	0.999	0.155	0.182	0.209	0.155	0.652	0.726	0.42
Q16625
Q14802
Q13085	0.785	0.897	0.871	0.956	0.856	0.891	0.72	0.854	0.994	0.925	0.968	1.051	0.897	0.825	0.873	1.082	0.906	0.958	0.831	0.841	0.914	0.888	0.931	0.936	0.967	0.986	0.877	0.86	0.878	1.014	1.159	0.816	0.825	0.947	0.908	1.005	1.09	1.039	0.893	0.917	0.743	0.858	1.092	1.012	0.828	0.792	0.892	0.76	0.742
Q13442	1.049	0.873	0.863	1.02	0.915	0.725	0.776	0.632	1.491	1.411	1.299	0.997	1.102	0.854	0.969	0.962	1.221	0.894	0.921	0.811	1	0.771	0.874	0.791	1.496	0.721	2.292	0.621	1.001	0.674	0.89	0.509	0.758	0.489	1.071	0.998	1.204	0.956	0.93	0.765	1.252	0.924	0.96	0.466	0.611	0.579	1.09	0.807	0.75
Q9H254	0.778	1.06	0.638	0.794	0.982	0.735	0.874	0.557	0.822	0.973	0.849	0.809	1.479	0.576	0.898	0.569	0.927	0.504	0.519	0.303	1.211	0.37	1.141	0.544	1.87	0.406	1.449	0.252	0.839	0.306	0.945	0.678	0.817	0.433	0.949	0.736	1.372	1.062	0.972	0.835	0.945	0.584	0.827	0.717	0.722	0.603	1.106	0.931	0.842
Q9HBL7	1.236	0.962	0.912	0.968	1.051	0.968	0.821	0.901	0.562	0.798	0.886	1.004	0.568	0.719	0.825	1.07	0.811	0.915	1.015	0.903	0.824	0.857	0.938	0.853	0.911	0.905	0.85	0.702	0.682	1.005	1.999	0.848	0.795	0.833	0.788	0.842	1.008	1.015	0.843	0.957	1.132	1.176	1.036	1.168	1.347	1.176	0.953	0.935	0.895
Q8N684	1.694	1.024	0.912	1.04	1.045	0.886	1.257	0.935	1.087	1.129	1.28	0.95	1.225	0.951	1.021	0.991	1.21	0.947	0.781	0.884	1.101	1.021	1.198	0.87	1.09	0.702	1.121	0.759	0.96	0.68	1.056	0.684	1.354	0.621	0.872	0.893	0.97	0.786	0.859	0.727	0.858	0.807	1.079	0.718	0.897	0.598	0.942	0.76	1.037
Q86YQ8																					0.848	0.538	0.755	0.401	1.886	0.464	2.385	0.338	0.696	0.395
Q14444	0.793	0.73	0.709	0.84	0.987	0.696	0.744	0.474	1.371	0.84	1.239	0.927	1.333	0.664	0.908	0.826	0.868	0.787	0.856	0.576	0.695	0.784	1.029	0.65	0.968	0.643	1.047	0.536	0.726	0.616	1.361	0.51	0.971	0.453	0.841	0.621	1.063	0.681	0.67	0.563	1.068	0.684	1.983	0.719	0.795	0.672	0.87	0.618	0.829
Q14534	0.653	0.942	0.743	0.976	1.183	0.748	0.788	0.578	1.147	0.872	1.832	1.119	1.029	0.757	0.991	0.974	0.872	0.94	0.798	1.036	1.108	1.083	1.218	0.867	0.63	0.835	0.662	1.014	0.799	1.066	0.873	0.627	0.822	0.783	1.482	0.881	1.498	0.95	0.917	0.742	0.962	0.866	1.237	1.359	0.85	1.459	0.932	0.686	0.811
Q6PL24	0.853	0.913	1.194	0.887	0.775	1.055	0.825	1.084	0.978	0.99											1.177	1.017	1.108	0.838	1.209	0.973	1.25	1.047	1.089	0.888											0.981	1.111	0.882	1.042	0.905	0.916	1.008	1.048	0.99
Q08945	0.907	0.954	0.801	0.855	0.972	0.824	0.986	0.687	1.542	1.04	1.339	0.959	1.238	0.88	0.926	1.021	1.29	1.049	0.956	0.855	0.975	1.019	1.189	0.867	1.01	0.872	1.592	0.776	0.923	0.767	1.514	0.75	1.327	0.694	1.023	0.777	1.08	0.822	0.882	0.815	0.892	0.667	0.953	0.886	0.856	0.96	1.005	0.732	1.205
Q00688	1.105	0.791	0.75	0.883	0.866	0.765	0.813	0.633	1.212	0.808	1.222	0.904	0.813	0.706	0.92	1.087	0.985	0.963	0.868	0.74	0.77	0.851	1.038	0.857	0.891	0.754	1.602	0.697	0.987	0.764	1.297	1.078	1.339	0.775	0.908	0.776	1.115	0.882	0.712	0.781	0.982	0.738	1.221	0.974	0.868	1.12	0.838	0.68	1.049
P30711	1.532	1.614	1.527	1.226	0.961	1.16	1.009	1.676	0.695	0.817	1.053	1.244	0.459	0.58	0.427	0.512	0.851	0.99	1.277	1.839	0.324	0.278	0.242	0.353	0.259	0.57	0.824	3.391	0.436	0.685	1.142	1.196	1.925	2.421	0.813	1.188	0.909	1.097	1.232	1.135	1.336	1.624	1.476	1.511	1.711	1.745	0.692	0.815	1.512
Q05D32	1.028	1.222	1.044	1.234	0.931	1.162	0.72	1.417	0.949	1.113	0.851	1.127	1.119	1.613	1.025	1.005	1.033	1.575	1.167	1.528	0.817	1.058	0.931	0.964	0.841	1.134	0.759	1.109	0.66	0.819											0.774	1.217	0.804	0.758	1.241	0.628	1.257	1.302	1.142
P15882	1.066	1.22	1.138	1.245	1.315	1.057	0.987	0.917	1.012	1.064											1.424	1.096	1.077	1.062	1.022	0.918	1.088	0.772	1.271	0.862											1.077	1.01	1.148	1.007	1.005	0.75	1.252	1.206	0.985
Q9Y6N1	0.991	1.012	0.838	1.027	1.06	0.865	1.072	1.121	0.797	1.21											0.907	1.191	0.979	1.147	1.667	1.095	1.415	1.656	1.244	1.027	1.133	0.555	1.576	0.632	0.702	0.628	0.807	0.595	0.677	0.923
Q7Z333											1.128	1.731	1.097	2.905	1.469	2.095	1.51	2.194	2.131	5.295
Q9H3F6	0.911	0.824	1.172	0.949	1.019	1.017	1.029	1.154	1.28	0.925																					1.057	1.434	1.021	1.109	0.865	1.047	1.116	1.162	1.264	1.183
P55854	1.114	0.749	0.774	0.829	1.368	0.699	1.285	0.659	1.006	0.737																															1.068	0.67	1.123	0.611	0.766	0.412	1.11	0.738	1.351
Q99536	0.961	1.331	1.075	1.105	1.047	1.112	0.96	1.039	0.849	0.961	0.926	1.143	0.967	1.158	1.075	1.177	1.15	1.183	1.061	1.295	1.037	1.128	0.998	1.158	0.957	1.103	0.752	1.102	0.983	1.232	0.795	1.034	0.888	1.182	0.899	1.059	0.828	1.167	0.977	1.076	0.826	1.021	0.93	1.373	1.057	1.164	0.944	0.997	1.101
Q12788	1.161	1.335	1.174	1.054	1.074	1.363	1.222	1.305	1.067	1.545	1.182	1.074	0.981	0.936	0.981	1.065	1.273	0.984	0.969	0.918	1.06	1.059	1.085	1.142	1.09	1.077	1.37	1.332	0.947	1.124	0.753	0.804	0.738	1.081	0.904	1.045	0.781	0.875	0.834	0.957	0.878	0.648	0.9	0.649	0.623	0.443	0.985	0.503	0.646
O60603	1.078	0.591	0.893	0.69	1.172	0.657	0.951	0.744	1.246	0.867	2.481	0.752	1.619	1.251	1.357	0.991	1.949	1.152	1.313	0.754	0.796	0.268	0.921	0.481	2.492	0.505	1.067	0.42	0.728	0.325	1.024	1.131	0.672	0.867	0.712	0.654	0.984	0.488	0.689	0.751	0.915	0.597	1.307	1.411	0.878	1.674	0.904	0.985	0.886
O00743	1.111	1.081	1.004	1.024	1.038	0.93	0.949	0.845	1.144	1.031	1.017	0.916	1.13	0.81	1.077	1.022	1.052	1.134	1.004	0.784	0.96	1.072	1.04	0.929	0.98	0.911	0.96	0.833	0.856	0.911	1.184	0.821	0.953	0.8	1.108	0.836	1.167	0.95	0.898	0.813	0.919	0.744	0.919	0.643	0.707	0.793	1.069	1.04	0.711
O43314																					0.785	0.781	0.887	0.847	0.795	0.837	0.872	0.799	0.79	0.913	0.964	0.785	1.023	0.828	0.986	0.882	0.972	0.968	0.883	0.858
P0C870	1.05	1.339	1.287	1.157	0.866	1.329	0.956	1.321	1.002	1.616	1.025	1.195	0.927	1.391	1.207	1.54	1.088	1.123	0.957	1.201																					0.838	1.124	1.042	1.351	1.256	1.266	1.083	0.964	0.896
Q86WR0	1.263	0.973	1.006	1.006	1.026	0.955	0.794	0.95	0.985	1.061	1.443	1.176	0.967	0.885	1.031	1.058	0.767	0.907	0.908	0.856	0.782	1.004	1.003	0.929	1.04	0.933	2.382	0.849	0.898	0.944	0.893	1.024	0.952	1.028	0.917	0.964	0.82	0.864	1.019	0.857	0.878	0.937	1.173	1.176	0.98	1.3	0.994	0.957	0.96
Q69YN4	0.889	0.856	0.702	0.884	1.139	0.818	1.068	0.805	1.259	0.891	0.993	1.055	0.86	0.575	0.769	0.897	0.933	1.133	0.922	1.079	0.899	1.021	1.161	0.802	1.04	0.734	1.352	0.711	0.929	0.718	0.758	0.885	0.925	0.678	0.753	0.592	1.053	0.658	1.002	0.422	0.526	0.277	0.75	0.519	0.815	0.369			0.524
Q8WYQ5	0.845	0.666	0.765	0.714	1.003	0.834	0.755	0.633	1.316	1.048																															0.921	0.895	1.211	1.153	0.98	1.257	1.05	0.976	1.098
Q8WXH0	1.063	1.06	0.871	1.029	1.155	0.993	0.97	0.867	1.215	1.099	1.348	1.063	1.139	0.945	1.021	1.213	0.937	0.987	0.923	0.83	1.254	1.103	1.101	1.021	1.064	0.876	1.153	0.863	1.529	0.975	0.884	0.727	1.132	0.823	1.102	0.939	1.157	0.907	0.801	0.89	1.142	0.854	1.201	1.161	0.889	1.152	0.927	0.784	1.147
Q6VN20	1.222	1.178	0.819	1.339	1.025	1.142	1.438	0.853	1.836	1.034	1.176	1.204	1.814	1.097	1.364	1.317	1.048	0.919	0.897	0.932	0.96	0.811	1.118	0.878	1.087	0.894	1.367	0.834	1.164	0.942	1.02	0.762	1.064	0.653	1.23	1.085	1.769	1.248	1.063	0.981
Q9Y314	1.043	0.879	0.838	1.006	0.95	0.81	0.844	0.635	1.333	1.099	1.107	0.93	1.217	1.284	1.201	1.062	1.219	1.083	1.113	1.115	0.665	0.897	1.24	0.826	1.219	0.725	1.661	0.642	0.862	0.601	1.307	0.875	1.142	0.773	1.321	0.981	1.17	0.819	0.911	0.824	1.428	0.744	1.139	0.962	0.893	0.803	1.06	0.906	1.058
Q16555	0.97	1.186	1.309	1.06	0.947	1.16	1.003	1.357	0.819	1.204	1.065	0.985	0.752	1.313	1.06	0.984	0.903	1.28	1.147	1.276	1.199	1.393	1	1.217	0.986	1.311	0.955	1.383	1.055	1.165	0.822	1.26	1.108	1.169	0.597	1.106	0.708	1.047	1.089	1.184	1.03	1.163	0.954	1.568	1.335	1.396	1.151	1.663	1.217
O00299	0.915	0.872	0.883	0.974	1.234	0.895	0.861	0.783	0.988	0.89	0.854	0.96	0.911	0.837	0.941	0.986	1.085	0.991	0.974	0.796	0.805	0.946	0.98	0.865	0.917	0.804	0.888	0.772	0.784	0.85	1.433	0.892	0.984	0.834	0.938	0.921	1.11	0.974	0.923	0.846	0.943	0.801	1.625	0.931	0.982	0.684	0.986	0.861	0.869
Q9Y305	1.096	1.005	1.233	0.94	1.134	1.107	1.271	1.29	1.022	1.174	0.933	0.959	1.039	1.115	1.062	0.899	1.107	1.038	1.164	1.382	1.054	1.153	1.042	0.997	1.014	1.166	1.224	1.043	0.98	0.99	1.019	1.247	1.065	1.047	1.465	0.905	0.976	0.971	1.134	1.001	1.152	1.333	1.089	1.472	1.344	1.691	1.168	1.189	1.251
Q7RTS9	0.942	1.115	0.858	1.035	1.036	0.967	1.026	0.899	1.061	1.155	1.219	1.122	1.049	1.065	1.054	1.106	1.098	0.935	0.917	1.002	0.992	0.921	0.965	1.003	1.179	1.032	1.039	0.948	1.071	1.064	1.196	0.816	0.961	0.716	0.953	0.913	0.932	1.024	0.897	0.892
O43251	1.099	0.808	0.884	0.853	1.249	0.809	1.242	0.874	1.137	0.886	1.332	0.83	1.275	0.706	0.984	0.71	1.09	0.868	1.014	0.838	1.021	0.946	1.05	0.876	1.072	0.987	0.934	1.009	0.978	0.886	0.958	0.834	1.107	1.088	0.887	0.882	0.971	0.808	0.914	0.904	0.955	0.778	1.097	0.961	0.945	0.954	0.87	0.914	1.051
Q96H79	1.056	0.948	1.027	0.954	0.986	0.875	0.975	1.052	1.01	1.206	1.505	0.85	1.422	1.043	1.017	1.058	1.059	0.83	0.89	1.233	1.008	0.81	0.918	0.839	1.383	0.855	1.311	0.969	0.956	0.894	0.853	0.942	1.123	1.065	1.058	1.114	1.175	1.017	1.186	1.073	0.985	0.911	1.163	0.834	1.003	0.843	0.979	1.049	1.082
Q8N0Z3
Q9HBI1	1.048	0.894	1.341	0.816	1.037	1.18	1.14	1.267	1.163	1.071	1.102	0.957	1.186	1.321	1.41	0.873	1.169	1.056	1.397	1.989	1.295	1.108	1.055	0.961	1.314	1.373	0.749	1.414	1.187	1.149	0.805	1.594	1.036	1.905	0.853	1.219	0.762	1.004	1.187	1.091	0.934	1.067	1.069	1.555	1.234	1.721	1.196	1.061	1.011
Q9H7D7	0.905	0.965	0.767	1.222	0.902	0.845	0.978	0.887	1.137	0.908	1.31	1.226	1.237	1.108	1.008	1.532	1.384	1.186	0.994	0.838	1.048	1.084	1.109	1.023	0.917	0.952	0.934	0.929	0.997	1.148											0.867	0.96	0.986	1.142	0.849	1.078	0.91	1.123	1.131
A6NHL2	0.995	1.076	1.165	1.05	1.125	1.065	1.034	1.316	1.136	0.921	0.924	1.113	0.944	1.297	1.082	1.028	0.943	1.104	0.993	1.091	0.966	1.193	0.941	1.143	1.068	1.172	0.987	1.36	1.028	1.154	0.876	1.305	0.99	1.291	1.277	1.101	1.126	1.033	1.198	1.239	1.033	1.051	0.869	1.334	0.964	1.46	1.119	1.349	0.982
Q9ULW0	1.015	0.625	0.706	0.577	1.347	0.746	1.083	0.801	2.839	1.506	0.83	1.24	0.678	1.57	0.906	1.109	0.768	1.041	1.422	2.837											0.809	0.189	0.675	0.24	0.815	0.588	1.249	0.525	0.606	0.466	1.242	0.499	1.141	0.537	1.181	0.49	1.103	0.501	1.09
Q9Y3E5	0.985	0.776	0.775	0.858	1.106	0.845	0.947	0.723	1.416	1.073	0.976	0.778	1.185	0.815	0.796	0.807	0.923	0.971	1.054	0.824	0.933	0.999	1.075	0.897	1.145	0.794	1.243	1.024	0.878	0.796	1.543	0.747	0.965	0.728	0.941	0.757	1.363	0.807	0.771	0.737	0.993	1.009	0.853	0.566	0.885	0.479	0.961	1.079	0.755
P68400	1.031	0.919	0.983	1.01	1.043	0.897	0.98	0.951	1.115	1.006	1.322	0.972	1.514	0.836	0.983	1.019	1.067	0.966	0.947	0.833	0.936	0.829	0.949	0.842	1.036	0.955	1.235	0.824	0.978	0.818	1.371	0.939	1.185	0.927	1.358	0.997	1.418	0.989	0.954	0.918	0.915	0.793	1.108	0.931	0.843	0.882	0.881	0.716	0.869
Q92843	1.035	1.004	1.41	1.036	0.933	1.105	1.12	1.244	0.741	0.923	1.157	1.025	0.735	1.226	1.078	1.129	1.064	0.87	1.096	1.73	0.967	0.999	0.909	1.047	0.982	1.384	0.846	1.408	1.16	1.277	0.978	1.782	0.943	1.351	1.087	1.165	0.765	1.404	1.355	1.178	1.172	1.324	0.934	0.736	1.107	1.172	1.018	1.33	1.014
O00487	0.989	0.915	0.886	0.99	0.893	0.918	0.83	0.871	1.051	1.054	1.101	1.018	1.048	0.924	1.01	1.112	1.091	1.038	0.962	0.953	0.902	1.048	1.055	0.924	0.875	0.78	1.03	0.707	0.833	0.841	1.032	0.821	0.968	0.815	1.051	0.847	0.986	0.957	0.808	0.805	1.015	0.926	1.304	1.017	0.914	1.243	0.944	0.902	0.982
Q9C0E8	0.859	0.954	0.989	0.956	0.966	0.984	0.975	0.916	1.072	0.602	1.328	1.079	1.036	0.982	1.083	0.981	1.087	0.915	0.907	1.026	1.016	1.049	0.914	0.953	1.05	1.06	1.125	1.085	1.049	1.024	0.915	0.859	0.779	0.731	0.951	1.043	1.968	1.031	1.124	1.02	0.948	0.998	0.853	0.558	0.943	0.575	0.934	1.002	0.986
P08237	1.032	1.074	1.751	1.033	0.908	1.235	1.081	2.04	0.802	0.88	1.009	1.108	0.858	1.401	1.327	1.022	0.799	1.124	1.302	2.008	1.127	1.035	0.853	1.249	0.943	1.502	0.859	1.95	1.197	1.448	1.104	1.735	1.168	1.949	0.794	1.323	0.775	1.197	1.36	1.533	1.12	1.707	0.828	1.04	1.316	1.512	1.019	1.553	1.076
Q99614	0.931	0.922	0.97	1.06	0.988	0.99	0.813	0.958	0.949	0.914	0.854	1.066	0.944	0.872	0.985	1.018	0.842	1.032	1.005	0.944	0.896	1.031	0.903	0.965	0.916	0.891	1.052	0.991	0.944	0.904	0.992	0.819	0.977	0.702	1.207	0.905	1.086	1.069	1.007	0.908	1.186	0.951	1.504	0.8	0.951	0.728	0.945	0.891	1.028
P46783	0.93	1.003	0.684	1.194	0.944	0.834	0.953	0.503	1.3	1.238	1.318	1.237	1.314	0.77	1.018	1.097	0.992	0.847	0.712	0.491	0.852	0.728	0.994	0.818	1.252	0.651	1.561	0.382	0.935	0.623	1.459	0.378	0.881	0.286	1.008	0.806	1.185	1.036	0.743	0.723	0.999	0.668	0.935	0.349	0.584	0.408	0.984	0.562	0.706
Q9Y5K6	0.961	1.004	0.91	1.112	1.225	1.001	0.797	0.814	0.935	0.975	0.944	1.102	1.074	0.966	1.055	1.043	0.896	0.957	1.047	0.806	0.86	1.078	1.019	0.968	0.935	0.926	0.838	0.759	0.835	0.924	1.269	0.899	0.88	0.883	1.171	0.952	1.01	0.96	0.814	0.948	0.91	1.024	1.229	1.062	0.959	1.148	0.995	0.917	1.127
Q05315	0.443	0.426	0.379	0.376	1.147	0.438	0.295	0.291	0.865	0.714	0.456	0.207	0.628	0.283	0.96	0.323	0.561	0.46	0.642	0.35	0.456	0.8	1.506	0.616	1.542	0.57	0.674	0.535	0.494	0.365	0.649	0.389	0.706	0.456	0.743	0.419	0.529	0.481	0.737	0.563	0.948	0.509	1.811	0.92	0.899	0.869	1.176	0.897	0.637
O95562											1.363	1.395	1.028	1.393	1.78	1.473	0.974	1.139	0.859	0.87	0.96	0.611	1.036	0.84	1.23	0.606	1.033	0.494	1.236	0.768	0.936	0.647	0.904	0.532	1.064	0.977	1.223	1.179	1.073	0.942	1.42	1.007	0.788	0.656	0.803	0.606	1.022	0.904	0.957
Q9NZA1	1.297	1.361	1.321	1.119	1.181	1.16	1.373	1.37	0.917	1.431	0.474	0.867	0.477	0.963	1.324	0.586	0.617	0.746	0.586	2.149	2.111	1.039	1.31	1.89	1.425	2.358	0.696	3.11	1.336	1.693	0.806	1.56	0.926	1.684	0.742	1.666	0.526	1.268	1.555	2.054	0.923	0.825	1.247	0.592	1.156	0.901	0.906	0.888	0.844
Q6ZSZ5	1.033	0.766	0.866	0.859	0.993	0.796	0.919	0.94	1.533	1.007	0.947	0.994	1.089	1.075	0.906	0.959	0.996	1.098	0.973	1.031	1.172	1.218	1.094	0.988	1.04	1.158	0.884	1.005	0.993	1.034	1.113	0.906	0.73	0.462	0.867	1.027	1.123	0.66	0.921	1.01
Q13363	1.02	0.983	0.959	0.998	1.16	0.855	1.073	0.864	1.046	0.9	1.227	0.969	1.009	0.848	1.075	1.045	1.018	1.071	0.848	0.841	0.991	1.103	0.941	0.897	0.858	0.815	0.999	0.776	1.036	0.817	1.004	0.973	1.264	1	1.123	0.965	0.949	0.902	1.002	0.885	0.828	0.728	1.319	0.756	1.004	0.738	0.814	0.619	0.891
P10114	0.743	0.897	0.836	0.897	0.863	0.935	0.836	0.791	0.748	0.86											0.942	0.93	0.841	0.993	0.88	1.197	0.896	1.118	0.825	1.055											1.035	1.316	1.099	1.483	1.155	1.383	1.14	1.343	1.146
P07910	0.941	0.79	0.758	0.906	1	0.781	1.111	0.667	1.347	1.026	1.425	0.952	1.189	0.746	0.95	0.894	1.065	0.921	0.96	0.653	0.988	0.927	1.084	0.77	1.032	0.703	1.333	0.683	0.91	0.637	1.039	0.572	0.983	0.484	1.012	0.83	1.057	0.798	0.836	0.635	1.107	0.707	1.023	0.719	0.735	0.637	0.947	0.706	0.964
Q9BTY7											1.178	1.529	1.183	1.689	1.317	1.423	1.68	1.27	1.151	1.697											0.859	1.719	1.273	1.882	0.899	1.739	1.286	0.964	1.196	1.372
O75131	1.093	1.155	0.988	1.245	1.232	1.197	1.246	0.961	1.071	0.93	0.962	1.243	1.179	0.982	0.85	1.466	1.196	1.075	0.852	0.91	1.001	1.071	1.049	1.183	1.023	1.04	1.432	0.928	0.976	1.215	1.129	1.04	1.108	0.965	0.859	0.984	1.115	1.318	0.939	0.991	0.892	1.119	0.976	0.801	1.146	0.924	1.031	0.905	0.983
Q8IXQ3											1.238	2.208	1.171	1.388	1.274	2.445	1.074	1.731	0.768	1.001											0.828	1.031	0.727	1.139	0.994	1.443	0.817	0.911	1.186	1.223	1.329	1.429	0.922	1.438	1.115	1.873	1.09	1.565	1.148
Q8IVF7											1.142	1.003	1.147	1.041	0.906	1.077	0.977	1.113	1.129	1.122	0.854	0.68	0.825	1.08	1.096	0.823	0.757	1.288	0.766	0.77
O43301	0.937	1.227	1.356	0.984	0.909	1.221	0.994	1.421	0.87	1.039	0.906	1.155	0.794	1.837	0.982	0.965	0.968	1.084	1.122	1.67	1.309	1.183	0.856	1.584	0.842	1.219	0.716	1.806	0.977	1.305	0.847	1.813	1.064	1.862	0.727	1.433	0.671	1.146	1.187	1.351	0.824	1.336	0.869	1.69	1.543	1.369	0.941	1.309	1.365
Q969M7	1.037	1.046	1.121	1.02	1.135	1.211	1.093	1.136	1.066	1.094	0.951	1.09	1.065	1.343	1.174	1.181	1.19	1.203	1.1	1.353	0.991	1.171	0.998	1.141	1.117	1.333	1.12	1.4	1.061	1.135	0.857	1.055	0.976	1.276	1.099	1.063	0.823	0.976	0.816	0.957	0.892	1.085	1.065	2.027	1.145	1.191	0.811	1.065	0.853
Q9HC21	0.871	0.94	0.765	0.82	0.854	0.874	1.022	0.952	0.974	1.192	0.844	0.68	1.233	0.755	0.859	0.681	1.437	0.708	0.998	0.747	1.007	0.821	1.201	0.661	1.165	0.718	1.311	0.733	0.919	0.72	1.27	0.835	0.878	0.885	0.847	0.801	0.63	0.683	0.966	0.767	1	1.396	0.983	1.112	1.316	0.67	1.329	1.119	0.84
Q6ZS17	1.004	0.861	1.159	0.962	0.915	0.876	1.134	1.295	0.951	1.115	0.994	1.149	1.069	1.449	1.241	1.227	1.166	1.141	1.15	1.078											0.684	0.788	0.84	1.107	0.79	0.859	1.055	0.741	1.05	0.985	0.866	1.094	0.944	1.513	1.076	1.786	1.071	1.258	0.929
O94919	0.954	1.129	1.218	1.087	1.361	1.216	1.061	1.073	0.927	0.937	0.968	1.095	1.251	1.192	1.069	1.034	0.85	1.022	0.864	1.11	1.11	0.957	0.893	1.115	1.043	1.171	0.826	1.185	1.271	1.205	0.729	1.052	0.737	0.994	1.353	1.164	0.849	1.234	1.098	1.093	0.828	1.096	0.764	1.17	1.007	1.288	0.954	1.027	1.081
P59665	0.277	0.383	2.373	0.68	1.281	0.326	0.405	0.534	1.42	1.167	0.495	0.401	0.728	0.87	1.804	0.459	2.696	1.084	0.786	0.985											0.657	0.68	0.832	0.699	1.524	0.989	3.121	1.277	1.013	0.645
Q8N201	1.113	0.814	0.699	0.861	1.202	0.74	0.961	0.621	1.234	1.069	1.766	1.011	1.794	0.758	1.075	0.986	1.061	0.886	0.88	0.628	1.169	0.859	1.327	0.864	1.42	0.548	2.093	0.473	1.139	0.557	0.945	0.586	0.996	0.701	0.916	0.86	1.2	0.924	0.868	0.797	0.902	0.714	1.033	0.542	0.842	0.502	0.989	0.818	0.944
Q9P2E3	0.914	0.834	0.977	0.826	1.02	0.834	0.842	1.014	1.016	1.225	1.274	1.229	1.223	1.077	1.347	0.929	1.069	0.928	0.788	1.048	0.939	0.94	0.972	0.894	0.988	1.063	0.845	1.113	0.864	1.045
P28799	1.133	0.98	0.719	1.009	1.175	0.892	1.006	0.733	1.072	1.042	1.234	1.379	1.672	1.022	1.11	1.411	1.477	1.171	1.054	0.755	0.918	0.819	0.991	0.824	1.164	0.806	0.919	0.464	0.932	0.918	0.685	0.454	0.401	0.483	1.03	0.813	1.582	1.454	0.788	0.91	1.076	0.674	0.443	0.174	0.365	0.211	1.059	0.756	0.824
Q9BYX4	1.074	0.513	0.61	0.47	0.678	0.541	0.655	0.651	0.752	0.94	0.683	0.668	0.883	0.647	0.897	0.72	0.895	0.777	0.789	0.529	0.9	0.952	1.287	0.806	1.155	1.102	1.622	0.766	0.767	0.704	1.309	0.672	0.904	0.53	1.842	0.662	0.68	0.677	0.611	0.523	1.492	0.544	1.38	1.094	0.796	0.718	1.006	0.615	0.883
Q86YN1	0.915	0.924	0.991	1.113	1.551	1.03	0.82	0.961	1.728	1.609											1.08	1.202	1.005	0.938	0.877	0.947	0.849	0.633	0.89	0.953	0.817	0.686	0.764	0.83	1.141	0.927	1.225	0.899	0.773	0.906	0.875	0.859	1.224	0.398	0.862	0.442	0.905	0.777	1.296
Q13310	0.963	0.782	0.722	0.798	0.823	0.733	0.884	0.687	1.131	1.062	1.076	0.91	1.029	0.735	1.036	0.933	1.156	1.049	0.86	0.704	0.814	1.036	0.998	0.738	0.968	0.65	1.371	0.57	0.794	0.703	1.631	0.642	0.98	0.582	0.921	0.787	0.908	0.775	0.941	0.758	0.902	0.649	1.134	0.74	0.8	0.647	0.883	0.606	0.799
Q8IUH3
Q6GPH4	2.423	0.781	0.428	0.564	0.7	0.44	0.846	0.483	0.671	1.017	1.167	1.002	2.1	0.384	0.773	0.387	0.994	0.414	0.694	0.276	0.489	0.365	2.069	0.478	2.179	1.018	2.68	0.218	0.641	0.237	1.906	0.326	0.688	0.213	2.431	0.811	0.374	0.532	0.417	0.404
P05164	0.436	0.524	1.472	0.793	1.094	0.537	0.542	0.615	1.296	0.796	0.585	0.55	0.604	0.704	1.042	0.588	2.208	0.961	0.706	0.78	0.685	0.952	1.432	0.678	1.446	0.608	1.126	0.807	0.512	0.555	0.935	1.03	0.9	1.951	1.052	0.954	1.715	0.903	0.981	0.696	1.063	0.838	1.535	1.722	1.144	1.188	1.08	0.949	0.903
O95248	1.186	1.082	0.994	1.059	1.381	1.007	0.978	1.069	0.89	1.085	1.083	1.142	1.033	0.936	0.91	1.051	0.962	0.984	0.978	0.937	1.096	1.066	1.041	1.09	1.074	1.07	0.89	1.034	1.088	1.078	0.944	1.024	0.992	1.039	0.911	1.04	1.065	1.167	0.991	1.157	0.9	1.033	0.944	0.864	0.919	0.765	0.975	1.094	1.116
Q5T653	1.06	1.045	0.828	1.143	1.056	0.926	0.89	0.614	1.365	1.251	1.28	1.276	1.1	0.847	0.957	1.175	0.975	0.87	0.963	0.73											0.831	1.027	0.914	1.263	0.795	1.32	0.847	0.842	0.82	1.049
Q8NAV1	1	0.94	0.965	0.934	1.061	0.999	1.018	0.97	1.116	0.973	0.867	0.942	1.099	1.213	0.953	0.873	0.929	1.061	1.007	1.161	0.899	1.049	0.961	1.163	0.871	1.106	0.992	1.099	0.902	1	1.331	0.601	1.399	0.641	1.115	0.787	1.395	0.898	0.962	0.699
O95445	0.749	1.621	1.495	2.075	0.752	1.625	0.76	1.751	0.954	1.06	1.081	1.499	0.886	1.939	1.079	1.253	0.968	1.442	1.051	1.534	1.07	1.187	1.014	1.665	1.286	1.606	0.883	2.197	1.035	1.105	0.785	1.054	0.742	1.225	1.497	1.849	0.663	1.026	1.305	1.473	1.106	1.539	0.729	1.523	1.504	1.694	1.406	2.054	1.316
O14786	1.068	1.004	1.211	0.91	1.23	1.046	1.172	1.145	1.101	1.042	0.85	0.815	1.125	1.1	0.914	0.632	0.835	1.134	1.357	1.143	1.084	1.11	1.098	1.096	1.003	1.386	0.532	1.26	1.223	2.234	0.827	1.061	1.128	1.501	0.855	1.409	0.775	1.062	1.497	1.112	1.34	1.325	0.965	1.311	1.483	0.997	1.606	2.548	1.91
Q9HC52																															1.292	0.773	1.055	0.877	0.996	0.982	1.025	0.745	0.876	0.854
Q96AX1	1.73	1.552	1.843	1.459	1.56	1.981	1.444	2.168	1.37	1.833	0.887	0.824	1.241	1.008	0.799	1.039	0.841	0.995	1.192	1.427	1.25	1.004	1.16	1.478	1.103	1.08	1.014	1.086	1.16	1.175	0.678	0.748	0.849	1.296	0.64	0.837	0.973	0.917	0.835	0.94	1.008	1.143	0.986	1.373	0.978	1.387	0.817	1.184	1.078
O95140	1.041	0.891	1.071	0.983	0.89	0.982	1.186	1.137	1.004	1.049	0.996	0.993	1.153	0.945	1.03	0.921	0.99	0.915	0.972	1.167	0.939	1.023	0.998	0.971	1.029	1.025	1.204	1.03	1.098	1.094	1.333	1.228	0.996	1.15	1.09	1.155	1.134	1.156	1.14	1.118	1.053	1.108	1.024	1.031	1.075	1.231	1.046	1.014	1.07
Q15005	0.989	0.745	0.676	0.718	0.725	0.672	0.878	0.758	0.993	1.089	1.032	0.944	1.013	1.073	0.936	0.876	1.209	1.209	0.885	0.911	1.056	1.264	1.011	0.825	0.886	0.843	0.925	1.044	0.833	0.989	1.142	0.726	0.832	0.57	0.783	0.739	1.004	0.684	0.902	0.68	0.702	0.473	0.804	0.563	0.65	0.545	1.064	0.645	0.525
Q96NB3											1.653	1.173	1.614	0.81	1.286	1.153	0.86	0.711	0.906	0.752
Q5EBM0	1.25	0.759	0.852	0.778	0.942	0.709	0.919	1.078	0.725	0.839	1.184	1.514	1.811	1.033	0.694	0.731	1.153	0.933	1.235	0.914	1.001	0.898	1.317	0.635	1.088	1.258	2.763	1.044	0.919	0.957	1.385	0.965	0.986	1.034	1.817	0.984	0.785	0.821	0.839	0.754	1.047	1.094	1.16	1.286	1.167	1.549	1.036	1.065	1.184
Q9UBD6											1.871	3.845	0.869	1.55	0.918	4.644	1.259	1.772	0.807	1.402
P55196	0.855	1.367	1.028	1.446	1.071	1.315	1.005	1.04	0.976	0.991	0.956	1.423	1.223	1.121	1.044	1.525	0.861	1.155	1.004	1.017	1.06	1.005	0.944	1.219	0.869	1.165	0.954	0.901	1.074	1.435	0.972	0.883	1.004	0.832	0.962	1.139	0.999	1.414	0.879	1.123	1.007	1.277	1.235	0.858	0.853	0.785	1.013	0.981	0.929
Q9UGT4	1.836	1.6	1.066	1.334	1.044	1.277	1.004	1.284	0.851	1.43	1.168	1.319	0.912	1.456	1.052	0.988	0.956	1.367	1.111	1.307	1.131	1.38	1.057	1.083	1.157	1.229	0.814	1.216	1.008	1.031	0.694	1.212	1.026	1.674	0.843	1.318	0.783	1.061	1.117	1.152	1.013	1.416	0.934	2.214	1.35	1.435	1.094	1.48	1.532
Q9C035	0.997	0.874	0.989	1.034	0.976	0.954	1.096	1.127	1.252	1.138	0.996	1.116	1.176	0.934	1.279	1.014	1.103	1.053	0.935	0.997	1.035	0.713	1.014	1.161	1.585	1.021	1.244	0.963	1.248	1.013	0.677	0.678	0.753	0.613	1.322	1.092	1.205	1.318	1.335	1.206	0.719	0.702	0.803	0.26	0.609	0.365	1.441	1.332	0.65
Q13393	1.085	1.242	0.853	1.12	0.895	1.193	0.914	0.95	1.115	1.246	1.036	1.253	1.273	1.097	1.189	1.299	0.956	1.06	0.842	0.965											0.835	1.279	0.835	1.376	1.071	1.258	1.041	1.262	1.197	1.361	0.947	1.324	0.883	1.428	1.02	1.57	1.165	1.156	1.067
Q8IWB1	0.879	0.993	0.99	1.031	0.938	1.016	0.769	0.885	1.102	0.895	0.836	0.896	0.9	0.921	0.817	1.143	0.917	1.011	0.828	0.783	0.968	1.014	0.795	1.459	0.999	1.21	0.862	1.578	0.856	0.895	0.902	0.992	0.955	1.133	1.12	1.161	1.008	1.116	1.01	1.091
Q9NTX7	0.9	1.085	1.247	1.263	1.023	1.448	1.095	1.24	1.012	1.088
Q6PJG2	1.204	1.42	0.894	1.275	1.496	1.142	1.058	1.012	1.523	1.197	1.376	1.39	1.458	0.943	1.157	1.982	0.89	0.79	0.579	0.68																					0.929	0.918	0.819	1.046	0.728	1.068	1.04	0.887	0.913
Q9HCU0	1.195	1.134	0.897	0.909	1.14	1.166	0.797	1.049	1.471	1.596	0.882	1.004	0.807	1.115	1.257	1.05	1.068	1.166	1.126	1.033	0.834	1.327	1.058	1.046	1.034	1.093	0.825	1.171	1.054	1.239	0.82	1.163	1.275	1.067	0.671	0.91	0.945	1.299	1.144	1.17
Q9BTE1	1.011	0.916	0.977	1.048	1.201	1.18	0.975	1.026	0.936	0.838	0.921	1.088	0.995	1.012	0.961	1.057	0.954	0.92	0.977	1.02	1.157	0.997	1.088	1.212	0.879	1.279	1.17	1.122	1.194	1.219	1.016	1.157	0.834	1.249	0.851	0.998	0.826	0.851	0.907	0.91	0.819	1.263	1.148	1.054	1.271	1.14	0.936	1.059	1.154
P15954	1.231	1.38	1.011	1.273	1.108	1.201	1.239	1.095	0.904	1.271	1.178	1.422	1.461	1.073	1.033	1.237	0.887	1.001	1.087	1.26	1.118	0.755	1.151	1.034	1.255	1.12	1.762	1.096	1.126	0.994	1.282	1.007	0.965	1.045	0.853	1.298	1.162	1.325	1.275	1.154	1.556	1.504	0.809	0.666	0.984	0.763	1.242	1.187	1.07
Q13506
Q969H4											1.139	1.413	1.723	1.082	1.583	2.095	1.489	1.129	0.888	0.976											0.995	0.615	0.849	0.637	1.03	0.633	1.017	1.366	0.682	0.746	0.907	0.623	1.041	0.523	0.438	0.557	0.484	0.417	0.544
Q9H6X2	0.917	0.773	0.936	0.707	1.759	0.865	1.014	0.821	1.134	0.964	0.973	0.62	1.503	0.68	0.881	0.551	1.417	0.597	0.969	0.703	1.163	0.687	1.242	0.765	1.129	0.768	1.318	0.876	1.563	0.728
Q13416											1.164	1.003	1.089	0.995	0.929	0.884	0.997	0.991	0.997	1.144
Q92604											0.809	0.744	1.055	0.877	0.929	0.562	1.122	0.836	0.811	0.722											0.889	0.934	1.066	1.098	0.865	0.832	0.907	0.848	1.171	0.937	0.907	0.838	0.892	1.587	1.014	1.264	1.105	1.041	0.974
O60565	1.032	0.674	1.324	0.867	1.517	1.037	1.137	0.818	1.066	1.186	1.377	0.76	0.799	0.89	0.87	0.576	1.573	1.099	1.684	0.792	0.916	1.38	1.27	0.953	1.29	1.113	0.829	0.866	1.516	0.791	0.749	0.738	0.662	0.344	0.956	0.487	1.101	1.437	1.038	0.776	0.894	0.558	0.534	0.24	0.527	0.18	1.372	1.086	1.269
Q6UXP7											0.973	1.006	0.751	1.142	0.861	0.811	0.949	1.106	0.941	1.312
P01137
Q99848	0.948	1.082	0.946	1.101	1.141	0.943	1.096	1.007	1.478	1.063	1.172	1.288	0.892	0.75	0.838	1.04	1.024	0.884	0.904	0.911	0.832	0.888	1.031	0.818	1.052	0.7	1.56	0.769	0.825	0.829	2.028	0.896	1.528	0.889	0.692	0.786	0.96	0.714	0.72	0.714
Q8TD43																					3.052	2.058	2.755	1.588		2.277	0.809	4.034	1.5	2.418
A6QL63	0.549		1.529	0.997		1.374	1.3		1.056
Q96F15	1.547	0.78	0.678	0.946	0.978	0.696	0.865	0.723	0.591	1.654	0.909	0.836	0.563	0.817	0.829	0.643	0.821	0.894	0.979	0.659	0.706	1.204	1.542	0.848	1.121	0.977	0.79	0.653	0.749	0.626	1.328	0.9	0.581	0.459	0.811	0.737	0.565	0.676	0.751	0.745	1.16	0.814	1.127	0.941	0.841	0.741	0.93	0.959	0.887
Q9Y5Y5
Q9Y5M8	0.909	0.678	0.721	0.734	1.076	0.796	0.885	0.7	1.251	1.136	1.341	0.821	1.065	0.689	1.003	0.841	1.092	0.912	0.797	0.542	0.806	1.081	1.039	0.753	0.996	0.713	1.092	0.622	0.839	0.699	1.353	0.667	0.982	0.615	0.767	0.744	1.144	0.749	0.813	0.688	0.924	0.673	1.089	0.819	0.895	0.68	0.852	0.611	0.898
Q9NV06	1.02	1.336	0.999	0.917	0.562	1.515	0.781	1.014	0.684	1.231
P35236	1.106	0.985	1.071	1.058	0.973	0.954	0.866	0.935	0.992	1.379	0.778	0.699	0.79	0.792	0.853	0.812	1.125	1.172	0.957	0.807	0.925	1.019	1.174	0.91	1.018	0.701	1.172	0.595	0.847	0.661	0.889	1.452	1.01	1.84	0.894	1.421	0.879	1.179	1.258	1.043	1.191	0.462	1.078	0.978	0.711	0.866	0.85	0.499	1.042
Q96CB8																																									0.907	0.644	1.431	0.826	0.736	0.622	1.081	0.738	1.076
Q96N66	0.945	1.011	1.113	1.17	1.08	1.07	1.122	1.167	0.974	1.01	1.126	1.04	1.41	0.969	0.967	1.086	0.953	0.96	0.958	0.998	0.793	0.844	0.884	0.823	0.979	0.827	0.966	0.708	1.014	0.808	1.154	0.98	0.972	0.962	1.19	1.057	0.939	0.992	1.099	1.128	1.156	1.257	0.888	0.858	0.925	0.914	1.12	1.169	1.104
Q9Y689	1.016	0.857	1.22	1.066	0.963	1.035	0.995	1.321	0.936	0.76	1.343	1.053	1.508	1.045	1.196	0.954	1.211	1.312	1.114	0.672											1.143	0.663	0.813	0.857	0.933	0.854	1.101	0.854	0.802	0.85
Q9Y3B8	1.439	1.24	1.186	1.186	1.091	1.213	0.97	1.166	0.896	0.963	1.204	1.154	0.833	1.207	0.958	1.026	1.122	1.035	1.071	1.337	1	1.02	0.899	1.16	0.988	0.979	0.929	0.993	1.107	0.922	0.991	1.296	0.963	1.164	0.827	1.075	0.898	1.383	1.112	1.219	0.924	1.178	0.895	0.991	1.132	1.204	1.003	1.114	1.057
P07585	0.851	2.002	1.208	0.956	0.873	1.128	0.981	1.277	0.687	1.453	0.695	1.059	1.09	1.671	0.985	0.941	0.973	1.375	1.319	1.371	1.813	1.746	1.134	1.718	1.16	1.077	0.72	1.988	1.3	1.586	0.533	0.89	0.857	1.678	0.921	1.468	0.867	1.34	1.325	1.849	0.763	1.316	0.525	0.913	1.265	0.686	1.025	1.195	1.336
Q96AG4	0.717	0.509	0.602	0.561	0.992	0.495	0.674	0.466	1.386	0.856	0.896	0.615	0.881	0.596	0.948	0.63	1.032	0.762	0.81	0.447	0.614	0.718	1.057	0.512	1.107	0.532	0.889	0.457	0.674	0.522	1.329	0.585	0.886	0.555	0.789	0.722	0.974	0.668	0.76	0.569	0.988	0.506	1.464	0.672	0.735	0.591	0.937	0.644	0.86
Q9BV79	1.104	1.238	1.185	1.284	0.931	1.192	1.113	1.311	1.202	1.282	0.921	1.086	0.846	1.028	0.922	1.073	0.936	1.151	0.962	1.143	0.934	1.073	1.083	1.194	1.127	1.299	1.191	1.212	0.945	1.161	0.994	1.078	0.949	0.998	1.405	1.106	1.146	0.96	1.139	1.263	1.067	1.182	0.95	0.947	0.945	0.84	0.947	0.785	0.933
Q8NCA5	0.944	0.947	1.083	0.875	0.948	0.959	0.892	1.131	1.014	0.94	1.033	1.15	0.73	0.964	1.006	1.09	1.099	1.026	1.103	1.127	1.2	1.002	1.466	1.153	1.383	1.101	1.123	1.151	1.07	1.169	1.157	1.024	0.912	0.834	0.953	0.853	1.136	1.057	1.086	0.977	0.893	1.042	0.923	0.845	0.926	0.954	0.855	1.016	0.958
Q5VW36																															1.241	0.893	0.918	1.076	0.934	1.051	1.113	1.006	1.057	1.068	1.027	1.027	0.756	0.805	0.921	0.79	1.109	1.366	1.032
Q15545																					1.547	1.308	0.956	1.228	0.86	1.033	0.77	1.113	1.124	1.17	0.742	1.145	0.896	1.404	0.937	1.254	0.681	1.097	0.965	1.125
P61088	1.214	0.896	1.174	0.996	1.061	1.039	1.142	1.232	0.974	0.991	1.019	0.946	0.991	0.905	0.922	0.923	0.962	1.001	1.029	1.102	1	1.102	1.092	1.031	1.024	1.12	1.138	1.31	1.002	1.1	1.258	1.338	1.137	1.206	0.959	1.082	0.971	1.015	1.113	1.046	1.078	1.161	1.068	1.075	1.26	1.32	1.01	1.201	1.129
Q16643	0.851	0.875	0.951	0.775	1.092	0.932	0.857	0.898	0.926	0.932	0.816	0.696	0.97	0.818	0.903	0.676	0.861	0.637	1.009	0.89	0.837	0.753	0.938	0.934	0.953	0.807	0.7	1.086	0.998	0.989	0.7	0.964	1.286	1.022	0.998	0.968	1.318	1.051	1.072	1.076	0.665	1.036	1.023	1.212	1.028	1.153	0.926	1.027	1.015
Q96TA1	0.85	1.89	0.932	1.77	1.297	1.48	0.832	0.701	1.067	0.854	1.266	1.838	1.02	1.057	1.04	2.249	0.934	1.062	0.779	0.724	0.962	0.897	0.833	1.478	0.781	1.023	0.868	0.593	0.95	1.406	0.78	0.776	0.768	0.663	0.99	1.186	1.412	2.023	0.804	1.195	0.815	1.182	1.151	1.056	0.755	1.018	0.937	0.732	0.802
Q8TAT6	1.064	0.795	0.827	0.843	1.04	0.815	0.947	0.857	0.928	0.85	1.08	0.851	0.97	0.833	1.026	0.927	1.061	0.916	0.987	0.933	1.044	1.05	1.1	0.847	0.868	0.838	0.859	0.887	0.979	0.863	1.24	0.874	0.924	0.838	1.113	0.892	1.119	0.939	0.953	0.877	1.03	0.889	1.217	1.01	1.001	1.011	0.92	0.857	1.033
Q8NDX5	0.77	0.776	0.726	0.82	0.887	0.659	0.886	0.945	0.947	0.859
Q9NRG0	1.462	1.261	1.712		1.683	1.285	1.146	1.243	1.853	1.602	0.892	0.581	1.033	0.75	0.845	0.468	0.618	0.504	0.842	0.584	1.215	0.966	1.456	1.082	0.959	0.821	1.895	0.819	1.394	0.964
Q9NVS9	1.208	1.072	0.915	0.897	0.902	1.032	1.005	1.301	1.071	1.022	0.721	0.88	1.102	1.067	0.67	0.8	0.788	0.899	0.898	0.837	0.698	1.008	0.995	0.942	0.914	0.938	1.006	1.113	0.799	0.879	0.824	0.911	0.972	0.861	0.861	0.789	0.644	0.867	0.825	0.78	1.113	0.964	1.074	1.35	0.973	1.242	1.056	0.847	0.812
Q96EB1	1.077	1.058	1.072	1.125	1.153	0.923	0.865	0.904	0.894	1.137	0.993	1.036	1.188	1.061	1.221	1.255	0.953	1.14	0.976	1.262	1.151	0.851	1.076	1.135	1.032	0.895	1.058	0.761	1.03	0.905	0.809	0.818	0.713	0.827	0.873	0.879	0.852	0.836	0.86	0.931	1.164	0.811	0.867	0.992	0.784	0.87	1.105	1.128	0.926
P00740	0.776	1.142	1.096	1.086	1.012	1.239	1.088	1.565	0.74	0.893	0.745	1.198	0.764	1.175	0.839	0.815	0.912	1.204	1.039	1.486	1.078	1.157	0.959	1.156	0.853	1.219	0.797	2.047	1.104	1.546	0.789	1.448	0.919	0.932	0.936	1.167	0.804	1.223	1.032	1.398	1.433	1.917	0.691	1.182	1.086	0.967	0.994	1.209	1.349
Q9Y2P8	0.594	1.02	0.741	0.8	0.851	0.847	0.796	0.679	0.981	1.198	1.064	0.901	0.861	0.94	0.826	0.928	0.879	0.991	0.898	0.864	0.786	0.937	0.903	0.743	0.845	0.819	1.219	0.8	0.87	0.907	1.483	0.536	1.124	0.495	1.159	0.919	1.331	0.693	0.823	0.743	0.983	0.599	1.357	0.696	0.692	0.924	1.242	0.781	1.031
Q8N8V2	1.052	3.809	0.953	2.719	0.67	2.788	0.746	0.766	0.685	0.805	1.267	3.264	0.479	1.387	0.597	3.491	0.742	1.24	0.66	0.836	0.411	0.567	0.507	2.682	0.287	1.325	0.593	0.675	0.98	2.318	0.789	0.823	0.814	0.638	0.711	1.549	1.177	3.365	0.699	1.82	0.831	1.704	0.593	1.526	0.871	1.629	0.818	0.597	0.716
Q8N183	0.864	1.039	1.038	1.087	0.816	0.977	0.961	0.992	0.93	0.98	1.067	1.038	0.823	1.188	0.863	1.207	0.783	0.989	0.883	1.171	0.794	1.012	0.83	0.956	0.932	1.103	0.872	1.038	0.89	1.039	0.875	1.18	0.896	0.929	1.288	1.209	0.841	1.157	1.013	1.047	0.999	1.067	1.387	1.108	0.958	0.898	0.889	0.917	1.072
P51684																					1.302	2.39	1.508	1.147	1.011	0.861	1.189	0.733	1.041	0.763
P51636	1.261	1.206	1.861	1.004	1.278	1.351	1.554	2.223	0.799	0.966	1.104	0.899	0.778	1.351	1.052	0.928	0.664	1.044	1.478	2.353	1.646	1.276	0.97	1.364	1.096	1.877	0.647	2.518	1.508	1.862	0.712	2.002	1.144	1.811	0.807	1.259	0.601	1.473	1.426	1.626	1.133	1.714	1.21	1.263	1.609	1.298	1.246	1.999	1.329
Q9Y3C7
P51116	0.927	0.882	0.911	0.796	0.987	0.885	0.871	0.904	1.325	0.925	1.175	0.952	1.076	0.879	0.981	0.974	1.056	1.024	1.036	1.011	0.898	0.655	1.017	0.735	1.285	0.82	1.223	0.686	0.983	0.721	0.873	1.022	0.955	0.874	0.897	0.955	1.002	1.079	1.044	1.101	0.798	0.736	0.905	0.218	0.797	0.248	0.793	0.651	0.926
P30876	0.929	0.88	0.834	0.892	0.965	0.879	1.052	0.891	1.26	1.053	1.236	1.04	1.058	0.987	1.059	1.079	1.12	1.07	0.908	0.96	1.006	0.839	1.062	0.836	1.047	0.762	1.264	0.623	0.935	0.73	1.142	0.809	0.993	0.617	1.07	0.845	1.067	0.886	0.902	0.832	0.947	0.785	1.103	1.106	0.873	1.091	0.908	0.794	0.966
Q9NZL9	1.029	0.82	0.918	0.932	1.044	0.78	0.941	0.888	0.858	0.95	0.83	0.97	1.158	0.839	0.976	0.96	0.98	0.94	1.104	0.835	0.964	0.985	1.045	0.891	0.941	0.813	1.193	0.802	0.944	0.864	1.222	1.04	1.173	0.945	1.091	0.957	0.949	0.975	0.938	0.848	1.177	0.981	1.217	1.121	1.034	1.238	0.991	1.062	0.954
Q8N5K1	0.996	0.65	0.73	0.677	1.113	0.73	0.903	0.729	0.99	1.083	1.082	0.762	1.149	0.653	0.928	0.759	1.149	1.013	0.976	0.67	0.849	1.067	1.259	0.81	0.94	0.775	1.16	0.713	0.897	0.703	1.241	0.735	1.013	0.671	0.882	0.726	0.818	0.741	0.807	0.732	1.368	0.623	1.073	0.654	0.882	0.437	0.783	0.572	0.787
Q96EC8	0.988	1.057	0.741	0.891	1.065	0.876	0.897	0.701	0.98	0.941											1.048	1.341	0.957	1.037	1.145	0.949	0.854	1.028	0.858	0.903	0.887	0.675	0.934	0.705	1.344	0.771	1.023	0.938	0.769	0.783
Q8TAA9	0.938	3.169	0.883	1.799	1.286	1.812	0.832	0.453	1.143	0.52	0.971	1.123	0.563	0.551	0.996	0.976	0.695	0.947	0.954	1.177											0.521	1.217	0.831	2.372	0.723	1.234	0.716	1.2	0.959	1.025	0.959	1.146	1.041	1.699	1.143	2.878	1.168	1.419	0.983
Q00013	0.961	0.996	1.192	0.996	0.899	1.055	1.031	1.204	0.998	1.011	0.726	0.804	0.626	1.347	1.016	0.874	1.082	0.952	1.017	1.311	1.077	0.977	0.995	1.122	0.995	1.331	0.734	1.323	0.794	0.986	1.124	1.466	1.035	1.973	0.868	1.261	0.674	0.815	0.947	0.935	1.25	1.196	0.928	2.606	1.513	3.613	1.131	1.308	1.153
P28838	1.235	0.662	0.783	0.748	0.769	0.723	0.969	0.782	0.624	1.06	0.922	0.802	1.015	0.809	0.848	0.7	1.018	0.894	1.247	0.715	0.914	0.943	1.339	0.767	1.005	0.939	0.893	0.722	0.812	0.687	1.632	1.396	0.997	0.85	1.443	0.817	0.762	0.792	0.953	0.713	1.545	0.734	1.42	1.081	1.119	0.719	0.908	0.884	0.976
Q8N4X5	0.762	0.953	0.865	0.914	1.735	0.818	0.688	0.82	1.379	1.114	1.404	0.91	1.199	0.854	1.271	0.815	1.047	0.909	0.738	0.905	1.242	1.104	0.914	0.923	1.223	0.906	0.991	0.856	0.927	0.842	0.693	0.854	0.863	1.043	1.62	0.888	1.366	0.913	0.787	0.939	1.09	0.864	1.719	1.22	0.899	1.308	0.959	0.818	0.976
P41227	0.854	0.973	0.856	1.048	0.951	0.946	0.991	0.842	1.188	0.873	1.204	1.158	1.138	0.708	1.065	1.104	0.982	0.85	0.785	0.682	0.813	0.879	1.104	0.858	1.057	0.731	1.527	0.683	0.912	0.836	1.125	0.794	0.989	0.741	1.207	0.933	1.241	0.98	0.886	0.929	1.248	0.879	1.199	0.837	0.818	0.755	0.903	0.716	0.844
O00142																					1.023	1.363	1.199	0.919	1.2	0.961	1.086	0.731	1.139	0.791	0.754	1.656	1.953	1.084	1.287	0.822	0.775	1.205	1.441	0.981	0.883	0.738	0.897	2.002	1.223	1.003	1.204	1.5	0.986
O15091	0.939	0.895	0.686	0.908	0.854	0.734	1.24	0.624	1.554	1.23	1.59	1.062	1.374	0.803	0.967	0.966	1.057	0.619	0.837	0.582											1.287	0.818	0.855	0.78	3.378	0.92	1.146	0.911	0.999	0.741
Q9Y5T5	0.865	0.958	1.018	1.05	1.533	1.033	1.08	1.083	1.146	1.072	0.964	0.974	1.194	0.828	0.963	1.087	0.91	0.881	1.054	0.849	0.899	1.03	1.298	1.033	1.229	1.118	1.41	0.538	1.292	0.962	1.323	0.921	1.138	0.72	1.016	0.946	1.011	1.03	0.728	0.548	0.846	1.046	1.175	0.602	0.734	0.847	0.823	0.618	0.728
P57678	0.816	0.824	0.764	0.888	0.773	0.78	0.954	0.923	0.997	1.022	0.971	0.831	1.042	0.761	0.849	0.839	0.968	0.87	0.87	0.736	0.823	1.032	0.952	0.921	1.003	0.806	1.143	0.706	0.845	0.734	1.241	1.003	1.093	0.799	1.13	0.879	1.188	0.816	0.954	1.107	0.653	0.44	0.642	0.514	0.797	0.61	0.663	0.625	0.619
Q9Y221	0.892	0.801	0.793	0.839	0.886	0.722	0.968	0.723	1.356	0.967	1.133	0.98	1.468	0.885	1.022	0.881	1.076	0.769	0.902	0.67	0.822	0.857	1.443	0.795	1.215	0.604	1.845	0.526	0.93	0.523											0.988	0.532	1.208	0.524	0.694	0.47	1.102	0.567	0.816
Q9BSU1																					0.87	0.876	0.823	1.046	0.816	0.984	0.903	1.045	0.984	0.995
O43678	1.028	1.154	1.151	1.103	0.871	1.192	1.277	1.373	0.787	1.069	0.747	0.955	0.85	1.068	0.827	0.93	0.847	0.992	1.041	1.296	1.054	0.927	0.829	1.047	0.851	1.132	1.008	1.263	0.917	1.167	0.873	1.372	0.881	1.167	0.667	1.149	0.845	1.114	1.023	0.995	1.031	1.082	0.719	0.894	0.968	0.957	1.266	1.366	0.875
Q9BVL4
Q9BRG1	1.105	1.028	1.022	1.116	1.011	1.028	1.031	1.134	0.749	0.94	0.847	0.83	1.228	0.657	0.794	0.992	0.771	0.782	0.779	0.717	1.065	0.964	0.997	1.03	0.998	1.029	1.005	0.989	0.991	1.045	1.048	1.07	1.014	0.763	0.812	0.896	1.094	1.123	0.936	0.948	0.897	0.993	1.189	0.992	0.974	0.864	0.994	1.004	0.984
Q8IZ81	1.473	1.154	0.873	1.736	1.335	1.047	1.249	1.056	1.021	1.199	0.981	0.88	1.205	1.019	0.986	1.11	0.979	1.041	0.899	1.041	0.899	0.858	1.14	1.056	1.516	1.017	1.083	1.034	0.99	0.76	0.956	0.956	1.084	0.861	1.145	0.897	1.32	1.038	1.057	0.893
Q712K3	1.069	1.112	0.92	0.985	0.772	0.803	0.779	0.838	0.878	1.058	1.516	0.948	1.025	1.119	1.412	1.173	1.054	0.946	0.953	0.948	1.175	0.799	0.963	1.08	1.202	1.114	0.791	1.106	0.858	0.909	1.224	1.453	1.142	1.221	1.115	1.161	0.859	1.193	1.042	1.258	1.158	1.066	1.022	1.18	1.004	1.192	0.978	1.418	0.898
Q15654	1.243	1.11	1.033	1.071	1.088	1.088	1.222	1.182	1.077	1.007	1.134	0.99	0.953	1.056	1.005	1.093	1.175	1.093	1.086	1.101	1.047	1.128	1.044	1.03	0.87	1.038	1.198	1.115	1.19	1.055	0.962	1.167	1.175	1.045	0.983	1.074	1.216	1.058	1.116	1.19	0.821	0.965	1.117	0.979	0.967	0.997	1.044	1.028	0.901
Q5JS37											0.948	1.182	1.084	1.337	1.136	1.068	1.202	1.215	1.166	1.307
Q7Z4H8	1.325	1.275	1.131	1.154	1.408	1.193	1.081	1.07	0.992	1.102	1.011	1.037	0.96	0.992	0.953	0.89	1.06	1.065	1.068	1.171	1.126	1.229	1.139	1.014	0.918	1.114	0.952	1.164	1.31	1.023	0.923	1.059	1.241	1.104	0.866	0.992	0.888	0.995	1.082	1.188	0.943	1.034	0.899	1.163	1.133	0.753	0.957	1.079	1.301
Q99569	0.944	1.185	1.019	1.104	1.055	1.12	1.06	1.337	1.004	1.101	1.209	1.118	1.035	1.309	0.942	1.069	0.949	1.062	1.002	1.309	1.167	1.175	0.954	1.186	1.121	1.043	1.513	1.264	1.501	1.188	1.112	1.118	1.349	1.12	0.978	1.227	0.874	1.218	1.288	1.407	0.907	1.306	0.702	0.663	1.026	0.82	0.957	1.062	1.097
P38606	0.923	0.821	0.829	0.912	1.063	0.857	0.932	0.801	1.003	0.938	0.916	1.003	1.167	0.795	1.05	0.977	0.998	0.857	0.875	0.707	0.839	0.843	1.074	0.829	0.959	0.781	1.111	0.7	0.822	0.769	1.093	0.857	0.933	0.728	1.108	0.859	1.008	0.903	1.039	0.776	1.03	0.859	1.058	1.023	0.883	0.987	1.07	0.898	0.938
O75317	0.854	1.616	1.163	1.19	1.068	1.295	1.879	1.375	1.068	1.548
Q92466	1.601	1.297	0.838	1.251	1.645	0.908	0.82	0.711	1.058	1.659											0.967	0.942	0.929	0.841	0.894	0.847	1.004	0.804	0.861	0.807	1.041	0.646	0.876	0.61	0.895	0.827	0.735	0.905	0.818	0.855	0.67	0.763	1.625	0.845	0.782	0.732	1.125	0.562	1.037
Q02153	1.122	0.998	1.213	0.875	0.977	1.029	1.003	1.353	1.082	1.069	1.052	0.835	0.916	1.216	1.076	0.858	1.063	1.097	1.138	1.425	1.216	0.919	1.011	1.039	1.004	1.199	0.827	1.301	0.975	0.959	0.85	1.344	0.934	1.096	0.86	0.955	0.853	1.107	1.046	1.003	1	1.171	1.067	2.081	1.587	1.794	1.247	1.662	1.363
Q96RW7	1.92	1.246	0.987	1.333	1.459	1.152	1.702	1.096	1.167	1.068											1.244	1.051	1.34	1.119	1.43	1.136	0.978	1.031	1.719	0.944	0.64	0.232	1.307		1.742	0.377	0.42	0.671	0.422	0.328	0.478	0.457	1.483	0.104	0.913	0.169	1.068	0.767	0.995
O43795	0.671	0.648	0.709	0.674	0.995	0.553	0.707	0.697	1.569	0.941	1.065	0.674	0.978	0.707	1.038	0.649	1.655	0.85	0.706	0.661	0.968	0.969	1.288	0.65	1.13	0.621	2.027	0.568	0.936	0.663	0.98	0.546	1.035	0.599	1.881	0.853	1.834	0.754	0.741	0.673	0.75	0.601	1.389	0.872	0.778	0.894	0.941	0.72	0.796
Q5HYJ3	0.896	1.401	0.925	1.212	0.938	0.91	1.73	0.836	0.782	0.831
Q8WUD1	1.253	1.132	1.044	0.871	1.171	1.116	1.11	1.191	1.177	1.397	1.143	0.79	1.033	1.22	1.081	0.939	1.056	0.964	1.158	1.159	1.277	0.853	1.156	1.177	1.313	1.063	1.134	1.162	1.458	1.19	0.816	0.968	0.895	1.074	1.184	1.009	0.942	1.023	0.937	0.898	0.841	0.916	0.922	0.972	0.881	0.937	0.845	0.899	1.171
Q5VZE5	1.297	1.304	1.342	1.197	1.148	1.378	0.879	1.353	1.242	1.29	1.112	1.25	0.895	1.397	1.12	1.201	1.054	1.174	1.232	1.652
Q7L1V2	0.894	0.997	0.857	0.797	0.816	0.906	1.133	0.851	1.15	1.174	0.989	1.05	1.05	1.179	1.192	1.039	1.081	1.083	1.074	1.081											0.701	0.785	0.718	0.941	0.747	1.092	1.092	0.849	0.94	0.863	1.077	1.097	0.705	0.792	0.684	0.886	1.198	1.387	0.9
Q15599	1.11	1.059	0.962	0.898	1.062	0.969	0.97	1.163	1.011	1.141	0.974	0.993	1.026	1.244	1.134	1.032	0.922	1.133	0.995	1.097	1.061	1.237	1.21	1.064	1.187	1.068	1.114	1.224	1.058	1.169	0.959	0.854	1.012	0.705	0.855	0.847	0.961	0.932	0.864	1.138	0.842	1	0.916	0.54	1.006	0.463	1.014	1.017	1.156
O95989	1.008	1.088	1.103	0.972	0.922	0.977	1.019	1.092	1	1.135	1.09	1.092	1.1	0.963	1.1	1.003	1.103	0.784	0.911	0.983	1.089	1.103	1.102	0.974	1.156	0.936	1.205	1.052	1.14	1.045	1.156	1.052	1.029	1.027	0.996	1.169	0.913	1.055	1.085	1.029	0.932	1.157	0.804	0.941	1.053	0.989	1.024	1.058	1.314
Q9H0A8	1.055	1.165	1.212	1.144	1.081	1.248	0.963	1.366	1.075	1.016	0.949	1.124	0.956	1.199	1.103	1.136	1.061	1.126	1.057	1.116	0.955	0.882	0.888	0.997	0.907	1.032	0.901	1.111	0.87	1.02	1.032	0.983	0.938	0.606	0.968	0.926	1.197	1.069	0.946	0.903	0.933	1.078	0.905	0.629	0.88	0.715	0.945	0.927	0.865
Q9Y448	0.878	0.766	0.857	0.917	1.436	0.748	0.926	0.792	2.206	1.16
P68363
P40429	0.841	0.876	0.736	1.029	0.912	0.858	0.848	0.557	0.969	0.711	1.166	1.229	0.934	0.754	0.871	1.201	0.893	0.908	0.825	0.592	0.819	0.774	0.974	0.968	1.052	0.628	1.479	0.589	0.894	0.772	1.037	0.851	0.824	0.605	1.093	0.838	1.23	1.18	0.969	0.851	0.722	0.682	0.568	0.851	0.575	0.643	0.614	0.687	0.597
Q9H792											1.069	0.935	0.902	1.116	0.991	1	0.953	0.965	0.964	1.41	1.006	1.133	0.936	1.063	0.875	1.109	0.737	1.055	0.978	1.286
Q7Z5N4	0.781	1.02	0.767	0.948	1.054	0.777	1.342	0.677	0.892	1.393											0.756	0.632	1.059	0.741	1.467	0.699	0.497	0.593	0.865	0.479	0.673	0.715	0.946	0.854	0.824	0.679	1.095	0.771	1.051	0.8	0.924	0.779	0.532	0.791	0.82	0.468	1.147	1.51	0.81
P05121	0.876	0.767	0.99	0.639	2.158	0.845	0.744	0.837	0.95	0.858	0.757	0.414	1.59	0.493	0.771	0.485	1.222	0.529	0.629	0.5											0.942	1.029	1.014	0.893	5.223	0.895	1.759	1.017	0.986	0.893
P06733	1.048	0.957	1.098	0.972	1.123	0.935	0.937	1.008	0.932	0.938	0.875	0.949	1.129	0.816	0.964	0.983	1.009	0.891	0.89	0.966	0.965	0.912	1.047	0.959	0.98	0.945	1.253	0.976	1.153	1.014	1.121	1.007	1.049	0.807	1.2	0.949	1.303	1.086	1.009	0.952	1.9	0.977	1.395	0.98	1.09	1.065	1.089	1.124	1.056
A1L4H1	1.316	1.656	0.838	1.041	0.967	1.214	1.412	1.478	0.58	1.001	0.934	1.158	1.022	1.262	0.919	0.864	0.876	1.12	1.148	1.741	1.189	1.067	0.981	1.283	1.208	1.269	0.994	1.483	1.474	1.505	0.629	1.42	1.34	1.811	0.761	0.954	0.724	1.38	1.196	1.337	0.941	1.282	0.794	2.195	1.479	1.117	0.856	1.059	1.169
Q14005	1.296	0.973	1.056	1.215	0.885	0.887	0.792	0.934	0.803	1.6	0.885	1.063	1.051	1.148	1.109	1.216	1.152	1.437	1.138	1.251	0.993	1.507	1.165	1.097	0.907	1.119	0.866	1.043	0.829	0.984	1.024	0.859	0.929	0.801	0.724	0.869	0.751	0.785	0.997	0.949	0.983	0.841	0.94	1.165	0.982	1.25	0.883	0.974	1.092
Q6YHU6	1.226	1.038	0.986	1.06	1.036	0.995	1.129	0.868	0.687	0.929
Q15366	0.991	0.956	0.847	1.011	1.093	0.902	1.018	0.851	1.153	1.143	1.272	0.988	1.28	0.837	1.021	1.046	1.068	1.02	0.902	0.747	0.987	1.099	1.015	0.917	0.961	0.831	1.189	0.896	1.029	0.853	1.199	0.801	1.003	0.794	0.926	0.785	0.98	0.835	0.784	0.808	0.862	0.777	1.211	0.773	0.843	0.736	0.947	0.742	0.942
O94901	1.12	1.28	1.026	1.029	1.359	1.017	1.028	1.044	1.47	1.161	1.219	1.137	1.416	1.067	1.167	1.183	1.249	1.073	1.167	1.17	1.106	1.191	1.096	1	1.104	0.947	1.413	0.966	1.181	1.066	1.049	0.832	0.996	0.984	1.108	0.839	0.974	0.908	0.987	0.997	0.818	1.096	1.054	0.958	0.97	0.949	1.155	1.135	0.924
O60508	0.869	0.953	0.741	0.94	1.049	0.629	1.085	0.548	0.953	1.073	1.094	0.875	1.158	0.656	1.035	1.148	0.932	0.636	0.642	0.455	1.168	0.727	1.149	0.758	1.486	0.561	1.776	0.509	1.272	0.52	1.305	0.694	1.026	0.973	0.938	0.668	0.916	0.728	0.754	0.799
Q9Y4P3	1.057	0.805	0.72	0.768	0.973	0.788	0.857	0.748	1.19	1.039	1.177	0.693	0.871	0.692	0.835	0.769	1.375	1.091	0.865	0.589	0.927	1.012	1.177	0.713	1.041	0.699	1.505	0.657	0.905	0.664	1.416	0.613	1.075	0.618	0.765	0.685	1.03	0.701	0.833	0.647	0.911	0.602	1.008	0.803	0.897	0.528	0.979	0.671	0.908
P09960	0.85	1.051	1.035	1.175	0.847	1.047	0.886	0.937	0.902	0.972	0.838	1.225	0.734	0.873	0.835	1.263	1.091	1.137	0.892	0.847	0.862	0.922	0.911	1.084	0.807	0.912	0.892	0.858	0.822	0.971	1.287	1.077	1.001	1.033	0.74	1.029	0.849	1.43	0.93	0.955	1.055	1.153	0.915	1.2	1.064	1.233	1.027	0.828	1.016
P80303	0.655	1.24	0.677	1.19	0.901	1.242	0.624	0.587	0.872	1.214	0.942	1.347	0.874	1.196	0.771	1.423	0.784	1.159	0.846	0.778	0.721	0.861	0.893	0.994	0.973	0.885	0.653	0.637	0.873	1.133	1.138	0.629	0.765	0.512	0.832	0.906	0.732	1.32	0.673	0.861	0.614	0.864	0.73	1.218	0.802	0.803	0.768	0.667	0.83
P82921	1.154	1.091	0.874	0.974	0.904	0.958	1.052	0.82	1.202	1.023	1.067	1.231	1.078	0.881	0.975	1.055	0.837	0.754	0.84	0.707	0.872	1.001	0.921	0.95	0.879	1.018	1.046	0.822	1.117	1.221	1.358	0.901	0.902	0.893	1.038	0.945	0.952	0.815	0.934	0.815	0.739	0.645	0.957	1.021	0.737	1.169	0.829	0.609	0.841
Q92954	0.523	1.143	0.787	0.958	0.44	0.605	0.58	0.613	0.793	0.836	1.153	2.128	0.893	1.655	1.241	0.777	0.758	0.723	0.732	0.917											0.2	0.309	0.172	0.203	1.873	2.461	0.817	1.375	1.331	1.057
Q5T9S5	1.066	0.76	1.134	0.714	1.133	0.903	0.86	1.036	0.883	0.675
O43913	1.046	0.845	0.587	0.916	1.138	0.642	1.422	0.619	1.202	0.895	1.348	0.956	0.806	1.127	0.993	1.104	1.277	1.092	1.033	1.142
P26572	0.931	0.921	0.846	0.896	1.157	0.935	0.891	0.842	1.154	1.141	0.957	0.886	1.002	1.036	0.925	0.981	1.042	0.957	0.974	0.876	1.06	0.794	0.982	1.15	1.409	1.427	1.029	1.675	1.83	1.418											1.041	0.863	1.283	0.947	0.818	1.398	0.87	0.894	1.052
P49662	0.765	0.782	0.832	0.918	0.855	0.808	0.802	0.675	0.808	0.819	0.995	0.968	1.16	0.843	1.009	0.985	0.957	0.927	0.992	0.784	0.991	1.223	1.181	0.897	0.99	0.951	0.846	0.783	0.899	0.995	1.169	1.039	0.904	0.751	1.12	0.91	0.949	1.005	0.905	0.929	1.238	0.771	1.419	0.845	0.953	0.63	0.923	0.889	0.964
Q56VL3	1.022	0.9	0.646	0.666	1.123	0.566	1.056	0.726	2.536	1.24	0.585	0.847	2.068	0.622	1.618	1.228	0.752	0.894	0.684	0.388	0.971	1.056	1.01	0.777	1.634	0.718	0.962	0.833	1.33	0.862	1.047	0.527	1.115	0.734	2.031	0.575	1.691	0.683	0.822	0.743	0.732	0.616	0.976	0.502	0.576	0.468	0.759	0.526	0.723
Q96SU4	0.956	1.109	1.135	0.79	1.412	0.751	0.916	0.717	0.932	0.763	0.92	0.938	1.182	1.021	1.295	0.952	1.065	1.071	1.029	0.734	0.996	1.035	1.028	0.816	0.938	0.744	1.007	0.669	0.926	0.755	1.176	1.065	1.101	1.214	1.024	1.104	1.293	1.117	0.957	1.039	0.855	0.968	1.105	1.072	1.05	0.869	0.976	0.841	1.138
P02787	0.968	1.559	1.186	1.362	0.832	1.264	0.746	1.539	0.807	0.837	0.883	1.196	0.92	1.907	0.886	0.937	0.923	1.47	1.036	1.353	1.122	1.387	0.844	1.386	0.958	1.492	0.777	1.864	0.879	1.138	0.901	1.427	0.871	1.244	1.029	1.536	0.785	0.899	1.223	1.314	0.936	1.309	0.803	1.198	1.373	1.013	0.921	1.251	1.215
Q9HBM1											1.599	0.636	1.247	0.5	0.929	0.763	1	0.685	1.014	0.444											1.395	0.643	1.385	0.662	0.836	0.634	1.26	0.618	0.801	0.629
P10909	0.832	1.384	1.059	1.121	0.865	1.242	0.941	1.449	0.8	1.032	0.986	1.262	0.862	1.614	1.082	1.03	1.234	1.57	1.171	1.445	1.011	1.468	0.947	1.393	0.956	1.253	0.757	1.576	0.882	1.149	0.845	1.427	0.849	1.285	1.64	1.448	0.85	1.147	1.149	1.251	0.95	1.395	0.791	2.082	1.391	1.723	1.16	1.43	0.977
Q8N4T8	1.735	1.543	1.361	1.765	1.1	1.251	1.829	1.289	0.679	1.121	1.147	1.247	1.148	0.934	0.839	1.154	1.364	1.136	0.919	1.324	1.176	1.121	0.968	1.385	1.2	1.104	1.719	1.008	1.009	1.111	1.472	1.128	1.564	1.154	0.522	1.263	1.667	1.255	0.759	1.145	0.875	1.266	0.543	0.668	0.893	0.69	0.76	0.582	0.826
P23284	0.937	0.644	0.798	0.74	1.299	0.727	0.748	0.665	1.102	1.043	0.915	0.691	0.891	0.66	0.908	0.746	1.229	1.067	0.848	0.581	0.766	0.922	1.174	0.695	1.01	0.727	1.093	0.561	0.785	0.639	1.214	0.726	1.089	0.588	0.932	0.699	1.049	0.762	0.841	0.651	0.982	0.679	1.159	1.023	0.917	0.8	0.946	0.748	0.756
O60462	0.99	0.833	1.018	0.879	1.213	0.984	1.18	1.735	0.822	0.84	0.868	0.698	0.86	1.138	0.845	0.65	0.841	0.691	1.273	1.689	1.072	0.712	1.046	1.086	1.172	1.313	0.805	1.604	1.091	1.324	0.784	1.621	1.098	1.383	1.148	1.109	1.027	1.078	1.22	1.237
Q14558	0.954	1.001	0.985	0.997	1.035	1.012	1.078	1.007	1.107	1.144	0.967	1.07	0.959	1.021	0.977	0.974	1.191	1.08	0.999	1.06	0.928	1.026	1.052	0.89	0.858	0.94	1.036	0.853	0.911	0.909	1.333	0.914	0.941	0.938	1.08	0.929	0.964	1.07	0.945	0.898	0.929	0.815	0.778	0.764	0.728	0.82	0.793	0.801	0.739
Q969Z0	0.58	0.434	0.359	0.414	0.509	0.409	0.602	0.335	0.641	0.547	1.184	1.015	1.239	0.886	0.909	0.927	0.81	0.82	1.014	0.977	1.193	1.043	1.246	1.246	1.226	1.219	1.253	1.535	1.127	1.209	1.611	0.853	0.761	1.089	1.198	0.913	1.075	0.916	0.847	0.942	0.955	0.711	1.388	0.624	0.758	0.625	0.926	0.499	0.736
P53794											0.919	0.951	1.138	1.141	1.176	0.872	1.135	1.19	0.994	1.026
A0JNW5																															0.691	0.794	0.793	1.05	0.837	1.007	0.797	0.807	0.834	1.012
Q9NWT1																					0.971	0.984	1.265	0.891	1.14	0.86	1.315	0.937	1.093	0.863
O15516
P49756	1.087	0.844	0.798	0.925	1.029	0.782	0.952	0.709	1.274	1.113	1.282	0.888	1.411	0.658	0.962	0.936	1.1	0.878	0.933	0.581	0.939	1.052	1.119	0.859	0.997	0.832	1.263	0.781	0.948	0.826	1.208	0.594	1.221	0.539	1.113	0.714	1.124	0.865	0.829	0.7	1.039	0.655	1.128	0.814	0.847	0.692	0.94	0.687	1.055
Q4U2R6																																									1.023	0.999	1.228	1.919	0.977	2.272	1.041	0.819	0.973
Q13835	1.063	1.336	0.817	1.057	1.031	1.031	0.874	0.639	1.37	0.994	1.504	1.048	1.421	0.776	1.292	1.598	1.189	0.864	0.71	0.609	0.714	0.72	0.586	1.087	0.574	0.558	1.249	0.354	0.638	0.811	0.921	0.492	0.748	0.547	1.143	0.671	1.848	1.005	0.64	0.739	0.647	0.836	1.151	0.531	0.572	0.485	0.971	0.445	0.525
Q14314	1.155	1.11	1.215	1.082	0.878	1.15	1.665	2.121	0.819	0.89	0.826	1.123	0.677	1.819	1.078	0.835	0.821	1.196	1.493	3.554	1.605	1.243	1.1	2.251	1.261	2.056	0.751	3.132	1.324	1.903	0.868	1.587	1.357	2.072	0.977	1.356	0.748	1.266	1.244	1.717	1.325	1.938	0.664	1.31	1.482	1.355	1.232	1.5	1.117
P51911	1.762	1.46	2.172	1.313	0.944	1.617	1.616	2.325	0.555	1.153	0.888	1.148	0.789	1.742	1.049	1.04	0.671	1.033	1.922	3.974	1.652	1.135	0.738	1.561	1.08	1.999	0.53	2.94	1.781	2.266	0.93	1.968	1.078	2.205	0.624	1.463	0.566	1.372	2.118	2.099	1.198	2.312	0.508	0.97	1.758	1.774	1.227	2.452	1.379
P46952	1.022	1.157	1.018	1.02	0.826	1.151	0.893	1.17	0.549	1.207	0.801	1.352	0.773	1.472	1.018	1.039	0.919	1.209	1.213	1.817	1.104	1.267	0.919	1.271	0.891	1.471	0.878	1.232	1.152	1.377	0.704	0.696	0.859	1.882	0.748	1.065	0.629	1.371	1.008	1.314	1.11	1.458	0.664	1.408	1.047	1.182	1.01	1.356	1.26
Q9BYG3	1.314	0.787	0.676	1.078	1.025	0.856	1.013	0.677	1.805	1.043	1.087	1.066	1.083	1.125	0.981	0.94	1.073	0.899	1.062	0.898	0.88	0.957	1.039	1.086	1.041	1.094	1.109	1.185	0.89	0.942	1.284	0.543	0.871	0.676	1.286	1.104	0.893	0.734	0.867	0.706	0.954	0.944	0.776	0.835	0.758	0.908	1.005	0.827	0.907
Q9NUV9	1.077	0.855	0.915	1.093	0.776	0.873	0.926	0.941	0.634	1.199	0.705	0.717	0.657	0.806	0.676	0.688	0.804	1.078	0.812	0.586	0.93	0.962	1.357	0.911	1.174	0.906	0.905	0.577	0.824	0.612	1.403	1.195	0.75	0.714	0.669	0.85	0.752	0.947	0.856	0.808	1.434	0.859	0.985	1.12	0.939	0.703	1.114	1.132	1.08
Q96IU4	0.943	1.188	1.064	1.313	0.851	0.954	0.959	0.902	0.734	1.243	1.069	1.599	1.003	1.25	0.998	1.504	1.033	1.557	1.214	1.164	1.094	1.355	1.14	1.482	0.949	1.301	1.123	1.285	0.969	1.265	0.888	1.038	0.981	1.369	0.798	1.228	0.982	1.235	1.057	1.357	1.091	1.229	0.784	1.672	1.12	1.358	1.018	1.082	1.145
P13716	1.015	1.174	1.372	1.256	0.913	1.2	0.917	1.235	0.991	1.001	0.946	0.978	0.828	1.42	0.922	1.168	0.969	0.95	0.899	1.389	1.072	0.931	0.797	1.273	0.806	1.266	0.797	1.522	0.912	1.159	0.789	1.342	1.056	2.177	0.778	1.506	0.792	1.027	1.134	1.285	0.923	1.062	0.924	2.093	1.236	2.896	1.203	1.272	1.138
P0DP03	1.312	1.077	1.393	1.544	0.654	1.087	0.833	1.634	0.848	0.848	0.535	0.966	0.594	1.459	0.6	0.857	0.742	2.19	1.078	0.774	0.712	1.027	0.917	0.686	0.96	1.178	0.678	1.371	0.713	0.676	2.23	2.511	0.513	0.743	0.814	0.836	0.728	0.68	1.16	1.045	0.577	0.735	0.465	0.27	1.43	0.262	0.883	1.155	1.001
O75487	1.325	1.128	1.714	1.203	1.092	1.172	1.366	2.159	0.526	1.026	0.929	0.86	0.96	1.428	1.005	0.764	0.856	0.995	1.359	1.697	1.267	1.05	1.062	1.094	1.059	1.524	0.694	1.944	2.353	1.552	0.813	1.731	1.377	1.583	0.775	1.234	0.814	1.2	1.467	1.423	1.447	1.662	0.691	1.605	1.558	1.837	0.949	1.493	1.388
P0DJ93
Q29974
P05166	0.956	1.162	1.383	1.114	0.838	1.221	1.01	1.598	0.686	1.058	0.905	1.204	0.874	1.285	0.89	1.061	0.849	1.126	1.212	1.685	1.079	1.087	0.886	1.219	0.946	1.41	0.872	1.61	1.087	1.398	0.816	1.366	1.033	1.505	0.796	1.271	0.858	1.267	1.177	1.404	0.935	1.345	0.813	1.305	1.133	1.411	0.892	1.133	1.031
Q5BKU9
Q14693																															0.866	0.713	0.985	1.138	0.932	1.16	0.808	1.401	1.007	1.137	1.048	1.152	0.733	0.861	0.87	0.811	1.012	1.058	0.912
O75953	1.338	1.059	2.134	0.966	0.863	1.714	1.553	2.584	0.823	0.95	0.745	0.874	0.738	1.794	1.105	1.082	0.839	1.097	1.697	3.186	1.62	0.96	0.941	1.468	0.958	1.827	0.758	2.189	1.436	2.084	0.931	2.617	1.333	2.837	0.683	1.451	0.702	1.145	1.844	2.139	0.885	1.478	0.635	0.801	1.476	1.468	0.95	1.593	1.263
O14602											0.319	0.41	0.781	1.189	1.007	1.264	1.783	1.611	1.301	1.345																					1.309	1.534	0.962	0.626	0.545	0.666	1.058	1.182	0.45
Q8TBC5	0.959	1.16	1.263	1.168	1.156	1.112	1.191	1.14	0.977	0.878																					1.035	1.524	1.138	1.843	0.958	1.399	1.344	1.167	1.446	1.587
Q86WG5											1.187	1.349	1.21	1.355	1.126	1.307	0.813	1.229	1.094	1.416	1.269	1.148	1.081	1.534	1.194	1.556	0.842	1.862	1.203	1.556
Q12981																															1.143	0.848	1.106	0.927	1.101	0.885	1.204	1.083	1.004	0.921	0.958	0.997	0.601	0.851	0.697	0.849	1.045	0.901	0.804
O75439	0.947	1.061	1.032	0.949	1.076	0.993	1.063	1.007	1.252	1.034	1.255	1.067	1.38	0.966	0.969	0.982	1.028	1.02	0.967	1.037	0.994	1.093	0.966	0.929	1.03	0.935	1.25	0.907	0.853	0.994	1.214	1.019	1.102	1.008	1.364	1.086	1.434	1.08	1.049	1.063	0.97	0.857	1.156	1.017	0.978	0.955	1.057	0.934	0.992
Q14320	1.189	0.822	0.999	0.979	1.304	0.829	1.226	0.959	1.204	1.154	1.336	1.04	1.074	0.995	1.014	0.939	1.04	1.095	1.081	0.904	0.834	0.821	0.975	0.803	1.065	0.898	1.23	0.878	1.016	0.976	1.255	0.662	1.098	0.597	1.057	0.871	1.053	0.843	0.927	0.764	1.471	0.895	1.271	1.092	1.027	1.011	1.013	0.836	0.968
Q16352	1.117	1.337	2.307	1.008	0.752	1.094	1.455	1.608	0.514	0.997	1.167	0.855	0.639	2.789	1.372	0.941	1.037	0.932	1.266	2.792	1.311	0.65	1.357	2.466	1.165	1.276	0.561	3.014	1.014	1.667	1.046	3.543	0.954	3.306	0.572	1.738	0.408	1.581	1.669	2.499	0.869	1.32	0.576	0.66	1.152	0.955	1.463	1.992	2.853
A0AVT1	0.872	0.808	0.776	0.861	1.103	0.783	0.863	0.802	1.127	0.985	1	0.938	1.05	0.827	1.174	0.894	1.09	1.011	0.877	0.884	0.875	0.94	0.956	0.844	0.991	0.762	1.02	0.72	0.958	0.794	1.537	0.837	1.059	0.786	3.756	0.922	0.977	0.987	0.842	0.933	1.216	0.827	1.513	0.804	0.879	0.761	0.884	0.785	0.846
O95684											0.927	1.045	1.041	1.527	1.015	1.043	1.021	1.252	1.082	1.276	1.003	0.785	0.623	0.917	0.877	1.232	0.766	1.07	0.669	1.045
O95551	0.872	0.731	0.831	0.813	1.006	0.71	1.417	0.729	1.006	1.154											0.842	0.914	0.968	0.867	0.738	0.992	0.869	0.991	0.819	0.757	1.078	0.826	0.864	0.663	1.18	0.855	1.378	0.833	0.92	0.788	1.163	1.142	1.142	0.93	0.926	0.784	1.218	0.9	0.917
Q86UA1																															1.199	1.38	1.061	1.198	1.116	1.169	1.191	0.987	1.026	1.188	0.766	0.724	1.272	0.948	0.805	1.044	0.843	0.515	0.707
Q8NFT2											1.44		1.037		0.719	0.445	0.878	1.019	1.027		0.897	0.775	1.335	1.197	1.408	0.892	0.961	0.672	0.848	0.54
P02686											1.093	1.074	1.086	5.557	1.493	0.997	0.979	0.972	0.905	1.751
Q6PI48	1.059	1.047	0.936	0.911	0.878	0.823	1.069	0.923	1.243	1.117	1.466	0.869	0.918	0.775	0.854	0.866	1.187	0.959	0.92	0.892	0.941	1.001	0.985	0.845	0.955	0.816	1.445	0.806	0.826	0.782	1.14	0.722	1.085	0.695	1.053	0.796	1.325	0.885	0.747	0.711	1.058	0.85	0.936	0.798	0.807	0.792	0.9	0.762	0.752
Q9H7L9											0.925	0.798	1.002	0.931	0.917	0.847	0.898	0.909	0.963	0.971	0.72	0.896	0.764	1.059	0.748	1.065	0.843	1.181	0.866	1.092
Q14624	0.851	1.229	1.146	1.206	0.814	1.249	0.969	1.747	0.913	0.976	1.095	1.486	0.754	1.662	1.075	0.998	0.891	1.172	1.062	1.234	1.126	1.301	0.925	1.378	1.164	1.577	0.867	1.687	0.855	1.021	0.927	1.372	1.092	1.825	1.254	1.613	1.035	1.205	1.197	1.384	1.141	1.49	0.992	2.135	1.642	2.16	1.252	1.656	1.26
P98179	1.285	1.059	0.948	0.977	1.112	0.93	0.881	0.84	1.214	1.248	1.034	0.958	0.936	0.792	1.072	1.181	1.266	0.96	1.068	0.861	0.778	0.946	1.47	0.984	1.26	0.867	1.175	0.774	1.251	0.912	0.705	0.719	0.994	0.625	0.922	0.745	0.84	0.991	1.132	0.931	0.614	0.599	0.682	0.695	0.723	0.588	0.932	0.881	1.751
O15439	0.738	0.852	0.875	0.802	0.914	0.847	0.946	1.066	0.893	1.013																					0.88	0.669	1.043	0.822	0.889	0.947	1.164	0.865	0.975	0.956	0.936	1.368	1.034	1.807	1.264	1.579	1.063	1.375	0.934
Q9NX63	1.008	1.015	1.139	1.011	0.893	0.967	1.052	1.163	1.209	1.112	1.389	1.1	1.156	1.119	1.12	0.945	0.913	1.008	1.134	1.341	1.198	0.685	1.129	0.913	1.373	0.994	1.511	1.191	1.226	0.984	0.921	0.966	0.889	0.978	0.965	1.112	0.984	1.078	1.22	1.07	1.286	1.244	0.765	0.663	0.823	0.686	1.239	1.478	0.939
Q9HAS0	0.772	0.701	0.45	0.83	0.89	0.498	1.532	0.424	1.209	0.924	0.938	0.652	1.048	0.782	0.873	0.923	0.805	0.943	0.92	0.713	0.842	0.875	0.88	0.857	1.039	0.73	1.799	0.701	0.812	0.688	1	0.885	1.106	0.774	1.439	0.926	1.062	1.036	0.855	0.908	1.347	0.825	1.066	0.858	0.773	0.884	0.978	0.84	0.932
P35321	0.504	1.938	0.773	3.495	0.454	3.382	0.26	0.452	0.393	0.313	2.588	3.506	0.529	1.872	1.905	5.759	1.498	1.833	0.634	0.704	0.497	1.3	0.524	2.249	0.705	1.212	1.59	0.651	1.655	3.073	0.599	0.431	0.425	0.46	0.783	1.504	1.295	2.372	0.447	2.847	0.358	1.049	0.513	0.304	0.346	0.455	1.048	0.341	0.349
Q13137	0.957	1.072	1.027	1.177	1.391	1.161	0.907	1.076	0.941	0.852	0.736	0.988	0.861	1.361	0.976	1.12	0.872	1.122	0.761	1.374																					1.272	1.189	1.194	0.907	0.978	0.654	0.97	1.047	0.922
P22694	0.971	0.697	1.432	0.891	0.918	1.064	1.671	1.938	0.618	0.65	0.979	1.031	0.732	1.349	0.974	0.879	1.044	1.285	1.625	2.247	0.617	0.674	0.542	0.973	0.632	0.947	0.629	1.604	0.902	1.145	0.935	1.577	0.915	1.341	0.831	1.212	0.69	1.159	1.711	1.379	1.417	1.758	0.848	1.066	1.523	1.206	1.115	1.75	1.129
Q9UI09	0.981	1.004	1.061	1.064	0.956	1.124	1.143	1.222	0.879	1.095	1.084	1.074	0.91	1.194	1.057	1.175	1.105	1.136	1.179	1.457	1.08	1.007	0.866	1.174	0.961	1.192	1.05	1.396	1.165	1.197	0.974	1.339	0.982	1.331	0.759	1.201	0.907	1.284	1.177	1.161	1.044	1.226	0.819	1.193	1.158	1.392	1.021	1.125	1.037
P41219	1.013	1.083	2.141	0.954	0.725	0.941	1.45	1.692	0.442	0.749	1.167	0.967	0.63	2.558	1.266	0.931	1.074	1.207	1.428	2.733	1.209	0.87	1.224	2.359	1.189	1.677	0.634	2.856	1.009	1.811	1.02	2.402	0.997	2.31	0.724	1.43	0.692	1.31	1.444	1.884	1.004	1.586	0.663	0.99	1.531	1.299	1.464	2.548	2.026
Q9HCE1	0.865	1.114	0.927	1.11	1.146	1.06	1.404	0.793	1.102	1.061	0.952	1.063	0.77	0.879	0.917	1.143	1.184	1.04	0.878	0.784	0.764	0.776	0.92	0.896	0.908	0.854	1.132	0.821	0.968	0.886	1.074	0.636	1.15	0.67	1.093	1.022	1.327	1.031	0.853	0.812	1.143	1.076	1.363	1.331	1.21	1.436	1.197	1.326	1.35
P04035
P82970	0.976	1.469	1.118	1.272	0.782	1.114	0.78	1.011	0.642	0.761	1.444	1.835	1.957	1.18	0.935	1.847	0.721	1.198	1.021	1.268	1.819	1.549	0.851	1.354	0.86	1.221	2.188	1.204	1.22	1.242	0.859	0.79	1.81	0.644	0.487	1.331	0.753	1.643	1.312	1.63
O95696	1.177	1.13	1.016	1.091	1.433	1.099	1.295	1.098	1.177	1.19
Q6UWE0	0.93	1.007	0.901	1.003	0.991	0.992	0.901	0.931	1.173	1.053	1.335	1.213	1.439	1.553	1.248	1.331	1.031	1.006	1.013	1.668	1.13	0.947	0.99	1.033	1.053	0.947	0.825	1.095	0.97	1.134	0.875	1.008	0.779	1.447	1.094	1.158	1.069	1.078	1.027	1.008	0.911	0.986	1.086	0.896	0.838	1.085	1.068	1	0.819
P05556	1.212	1.098	1.532	0.945	1.279	1.251	1.505	1.871	0.795	0.892	0.854	0.968	0.927	1.279	0.99	0.85	0.917	0.959	1.39	2.048	1.162	1.166	1.08	1.163	1.195	1.625	0.746	2.113	1.643	1.618	0.77	1.875	1.102	1.676	0.825	1.151	0.681	1.231	1.554	1.397	1.018	1.648	0.714	0.683	1.316	0.952	1.119	1.667	1.21
P09228											1.209	0.776	1.069	0.872	1.919	1.09	1.058	1.059	1.017	0.915	1.024	0.864	1.977	0.658	2.799	0.815	0.71	0.687	1.745	0.699
Q9BYK8	1.234	0.71	0.522	0.568	1.123	0.569	0.788	0.594	1.137	0.851	0.739	0.768	1.198	0.756	0.881	0.725	0.99	0.522	0.722	0.814	0.949	0.97	1.265	0.939	1.247	1.169	1.463	1.066	0.979	1.054	1.475	0.61	0.693	0.621	1.389	0.821	1.238	0.623	0.759	0.718
Q4G0F5	1.341	1.124	1.018	1.169	1.015	1.075	1.068	1.025	0.864	1.043	1.183	1.179	1.036	1.079	0.97	1.093	1.029	1.098	1.029	1.046	1.261	1.023	1.068	1.132	1.172	1.023	1.017	0.943	1.078	0.937	0.918	1.045	1.091	0.995	0.712	0.983	0.785	1.199	1.107	1.009	0.947	1.097	0.974	1.122	1.085	0.862	1.03	1.118	1.307
Q16647	0.959	1.151	1.073	0.785	0.811	1.057	0.634	0.879	0.406	0.76	0.709	0.829	0.851	1.275	0.836	0.808	0.732	0.851	1.199	1.23	0.913	0.977	1.143	1.122	1.002	1.205	0.663	1.269	1.066	0.989	0.87	1.36	1.111	1.725	0.701	1.036	0.675	0.913	1.159	0.981	1.059	1.084	0.922	1.77	1.431	1.533	1.122	1.78	1.04
Q969Y2											0.609	0.606	0.786	0.706	0.992	0.824	0.611	0.764	0.814	1.529	0.949	0.885	1.018	1.015	1.01	0.93	1.213	1.093	0.741	0.722	0.664	0.552	0.506	0.768	0.395	0.752	0.892	0.741	0.663	0.46	0.806	0.876	0.742	0.762	0.947	0.857	0.831	0.802	0.862
O60318	1.005	0.99	0.936	0.971	0.898	1.059	1.201	1.369	0.785	0.982	0.907	0.861	0.759	0.845	0.981	0.926	0.711	1.103	1.071	0.909	1.327	1.33	1.011	1.335	1.023	2.108	0.773	2.9	1.343	1.976	0.679	1.162	1.057	1.252	0.814	0.984	1.001	1.006	0.984	1.174	0.824	0.637	1.06	0.72	0.781	0.579	0.905	0.759	1.006
Q02880	1.219	1.128	0.915	0.945	0.628	0.632	1.041	0.805	0.931	0.96	1.02	1.064	0.932	0.801	0.928	0.894	1.027	0.926	0.963	0.895	0.812	0.956	1.136	0.927	0.968	0.744	1.115	0.801	0.96	0.905	0.958	0.836	1.221	0.868	0.811	0.831	1.076	0.837	0.949	0.852	0.851	0.923	0.761	1.006	0.831	0.866	0.937	0.964	0.959
O60885	0.984	0.903	0.929	0.999	1.009	0.884	0.876	0.891	1.009	0.981	1.392	0.93	1.285	0.772	0.906	0.86	1.038	0.915	1.244	0.828
O43896	0.977	1.227	1.055	1.167	1.002	1.268	1.005	1.213	1.021	1.056	0.883	0.824	0.71	1.224	0.962	0.967	1.005	0.983	0.849	0.976											0.936	1.337	0.853	1.192	0.891	1.089	0.828	1.355	1.278	1.242	1.13	1.018	0.918	1.055	1.161	1.545	0.984	1.317	1.026
P48739	1.01	0.978	1.048	1.017	1.173	0.992	0.977	0.992	1.043	0.952	1.277	1.067	1.085	0.947	0.966	1.014	0.908	1.008	1.012	1.055	1.131	1.078	0.967	1.021	1.08	1.084	0.967	1.053	1.112	1.058	1.214	1.094	1.058	0.982	1.065	0.983	1.172	1.049	1.046	0.976	1.14	1.032	1.393	0.852	1.096	0.924	0.958	0.996	0.998
Q9UGJ0	1.248	1.271	1.673	1.245	0.88	1.425	1.192	2.26	0.817	1.007
Q9P0P0	0.834	1.224	0.926	1.282	0.852	1.072	0.916	0.827	1.583	1.266	0.897	1.397	1.177	1.197	1.094	1.444	1.111	0.843	0.709	0.803	0.74	0.762	0.912	1.11	0.968	0.847	1.149	0.793	1.594	1.246	1.096	0.476	0.832	0.217	1.038	0.993	1.044	1.737	0.95	1.066	0.972	1.063	0.876	0.612	0.907	0.571	1.088	1.097	1.137
P55263	0.868	0.977	0.843	1.049	0.789	0.861	0.908	0.728	1.242	0.788	0.888	1.139	0.796	0.905	0.977	1.153	0.862	0.931	0.787	0.774	0.968	0.897	0.963	1.044	0.841	0.861	0.922	0.741	1.051	0.941	1.014	0.79	0.894	0.827	1.295	0.902	0.839	1.061	0.83	0.977	0.758	0.747	1.47	0.762	0.758	0.688	0.722	0.616	0.98
Q8TEA8	0.969	1.062	1.021	1.003	1.198	0.975	1.071	0.992	1.354	0.967	0.97	1.008	1.439	0.823	1.018	0.962	0.78	0.793	0.844	0.752	0.776	0.814	0.899	0.897	0.809	0.749	1.304	0.726	0.798	0.892	0.728	0.792	1.209	0.748	0.913	0.804	1.33	1.008	1.114	0.878	0.961	0.817	1.211	0.893	0.979	0.818	1	0.797	0.862
P49721	0.959	0.834	0.864	0.951	0.953	0.807	0.862	0.706	1.035	0.768	0.968	0.857	1.126	0.737	1.013	0.862	0.902	0.868	0.855	0.735	0.838	0.951	1.126	0.89	1.085	0.745	1.248	0.768	0.862	0.849	1.1	0.697	0.938	0.61	1.273	0.805	1.24	0.851	0.858	0.752	1.009	0.752	1.124	0.752	0.752	0.707	0.895	0.728	0.789
Q9BX69
P30405	0.901	1.017	1.042	0.938	0.861	0.832	1.138	0.927	1.306	1.078	2.223	1.186	0.92	0.797	1.052	0.938	1.19	0.937	1.06	0.916	0.635	0.794	0.806	0.677	0.821	0.686	1.62	0.677	0.832	0.65	1.292	0.637	0.96	0.725	0.978	0.709	1.189	0.777	0.879	0.702	0.944	1.099	1.213	1.168	1	1.054	1.064	0.732	0.726
P13861	1.18	1.156	1.383	1.222	1.022	1.239	1.16	1.466	0.756	1.027	0.874	1.167	0.971	1.222	1.055	1.135	0.967	1.153	1.228	1.494	1.217	1.131	1.096	1.294	1.105	1.287	0.859	1.497	1.193	1.265	0.969	1.267	1.05	1.261	0.87	1.178	0.887	1.266	1.203	1.272	1.415	1.484	0.931	1.126	1.412	1.152	1.118	1.459	1.193
P49716											1.576	0.696	0.931	0.902	0.877	0.773	0.979	1.007	1.155	0.981
Q9UKG9	0.867	1.062	1.078	1.307	1.015	1.084	1.01	0.991	0.798	0.738	1.053	1.453	0.857	1.057	0.874	1.402	1.279	0.986	0.868	0.936	1.059	0.935	0.895	1.306	1.016	1.259	1.321	1.118	1.092	1.336	0.93	1.734	1.106	1.996	0.654	1.532	0.948	1.068	1.886	1.924	0.73	1.073	0.966	0.915	0.757	1.017	0.888	0.802	0.837
Q12830	1.405	0.988	0.855	1.044	1.748	1.034	1.393	0.906	1.633	1.293											0.6	1.122	0.787	0.619	0.914	0.457	1.376	0.562	0.867	0.667
Q9NX55	1.063	1.138	1.276	1.116	1.063	1.001	1.078	1.037	1.222	1.217	0.946	0.913	0.755	0.912	1.128	1.042	0.992	1.114	1.063	1.109	0.762	0.686	0.919	0.861	1.013	0.981	0.823	0.897	0.986	0.967	1.135	0.945	0.994	0.808	1.121	0.981	1.155	0.929	0.85	0.953	1.27	1.025	1.101	1.083	1.025	1.439	0.947	0.878	0.779
Q16832	1.493	1.471	2.574	1.291	1.746	0.985	1.364	1.772	0.732	1.438																					0.829	1.499	0.993	1.336	0.722	1.186	0.966	1.395	1.263	1.113	1.104	1.334	0.844	1.617	1.185	1.619	1.078	1.407	1.111
O00231	0.972	0.933	0.889	1.008	0.934	0.919	0.861	0.813	1.139	0.884	1.147	1.033	1.095	0.868	1.043	1.062	1.052	0.968	0.96	0.754	0.843	0.906	0.96	0.859	0.963	0.813	1.008	0.755	0.821	0.871	1.115	0.792	0.985	0.753	1.054	0.841	1.113	0.944	0.868	0.89	1.028	0.894	1.183	1.083	0.924	1.121	0.983	0.839	0.927
P13995	0.793	0.642	0.704	0.56	0.782	0.707	1.073	0.704	1.263	1.126	1.073	0.933	1.37	1.337	1.007	1.059	1.131	1.177	1.065	1.387	0.854	1.233	1.045	1.022	1.088	1.257	0.947	1.045	0.96	1.18	0.986	1.023	0.866	1.332	1.099	1.257	0.678	0.833	0.838	0.974	0.871	0.425	0.933	0.597	0.752	0.605	0.838	0.466	0.855
A2RTX5	0.901	1.06	0.913	0.889	1.187	1.252	1.032	1.615	1.29	1.09
Q8TF74
Q9GZN8	0.885	0.885	1.312	0.94	0.854	0.891	0.909	0.976	1.089	0.919	0.909	0.906	0.949	1.26	1.042	1.03	1.216	1.018	1.113	1.366	1.32	1.133	0.995	1.196	1.101	1.69	1.104	2.534	1.671	1.656	1.1	1.311	1.218	1.675	0.924	1.251	0.951	0.859	1.355	1.103
Q13523	1.013	0.858	0.845	0.919	0.983	0.78	1.03	0.651	1.055	0.97	1.095	0.861	1.229	0.629	0.904	0.866	1.129	0.817	0.848	0.626	0.863	0.989	1.008	0.786	0.957	0.686	1.185	0.697	0.886	0.779	1.09	0.682	1.189	0.859	1.29	0.884	1.111	0.809	0.816	0.777	0.962	0.797	1.198	0.697	0.768	0.759	0.855	0.654	1.148
O75339	1.234	1.005	0.983	0.83	1.126	1.003	1.178	1.446	0.641	1.051	0.604	0.502	1.81	0.986	1.542	0.812	1.57	0.872	2.083	1.205	1.517	0.722	1.13	0.972	1.86	1.111	0.538	0.832	1.142	1.072	0.586	0.949	0.882	0.78	1.478	0.952	0.78	1.699	1.181	1.062	0.965	0.801	0.4	0.491	0.505	0.386	0.571	0.647	0.888
Q9Y5X3	0.984	1.028	1.079	1.078	1.059	1.002	1.053	1.11	0.849	1.037	0.82	0.974	0.941	1.093	1.03	1.042	0.956	1.134	1.025	0.954	1.157	1.09	1.026	1.044	0.978	1.06	1.091	1.012	0.998	1.032	0.923	1.214	0.949	0.989	0.659	1.004	0.794	0.993	1.041	1.112	1.052	0.988	0.888	1.136	0.965	1.009	0.924	1.054	0.957
A6NDR6											0.958	0.968	1.118	0.686	0.967	0.838	0.866	0.927	1.097	1.172	1.106	1.299	1.084	1.211	0.908	1.415	1.011	1.205	1.245	1.274	0.97	1.116	1.13	1.246	0.982	1.033	0.919	0.991	0.965	1.005
Q9H4H8	1.094	1.103	1.283	0.794	0.974	0.988	1.054	1.35	1.286	1.008	1.059	0.932	0.859	0.94	0.959	0.985	1.033	0.79	1.108	1.063	0.828	0.703	1.054	0.897	1.046	1.229	0.941	1.339	0.967	1.325
Q8TB36	0.911	0.853	0.847	0.873	0.744	0.871	1.084	0.811	1.296	1.029	1.164	0.919	1.725	0.855	0.651	0.762	0.93	0.805	0.867	0.798	0.778	0.983	1.478	0.988	0.939	0.84	2.44	0.857	1.012	0.847	0.989	0.783	1.729	1.06	0.96	0.926	0.916	0.875	0.849	0.942	0.537	0.804	0.735	0.918	1.06	0.995	1.181	0.816	1.881
P49736	0.792	0.671	0.671	0.633	0.98	0.736	1.155	0.776	1.774	1.093	1.365	0.774	1.093	0.657	0.97	0.828	1.161	0.789	0.912	0.677	0.772	0.901	1.107	0.676	1.034	0.618	1.681	0.588	0.799	0.618	1.48	0.553	1.755	0.659	0.938	0.729	1.028	0.575	0.823	0.639	0.981	0.511	1.106	0.671	0.761	0.809	1.029	0.556	1.244
P22415																					1.018	0.976	1.047	1.066	0.966	0.864	1.212	0.711	0.88	0.836
Q16778
Q9BW62																																									0.476	1.074	0.911	0.989	1.066	2.491	0.774	1.315	0.794
O15247	1.17	1.171	1.179	1.156	0.933	1.155	0.983	1.3	0.746	1.293	0.755	1.048	0.661	1.039	0.932	0.981	0.878	1.327	1.035	1.104	1.183	1.667	1.04	1.216	0.867	1.34	0.976	1.41	0.889	1.117	1.329	1.352	1.055	0.96	0.661	1.04	0.708	1.089	1.051	1.146	1.429	1.089	1.126	0.979	1.253	1.088	0.929	1.164	1.157
P61916	0.948	0.724	0.696	0.734	0.972	0.67	0.627	0.586	0.99	0.995	1.043	0.679	1.004	0.6	0.791	0.706	1.04	0.835	0.87	0.445	0.797	0.852	1.355	0.751	1.125	0.733	0.918	0.523	1.22	0.585	1.216	0.642	0.831	0.455	0.928	0.653	1.285	0.741	1.011	0.567	0.992	0.614	0.9	0.52	0.689	0.48	0.959	0.915	1.077
Q93045	0.95	0.665	0.636	0.748	1.29	0.509	1.093	0.59	1.285	0.885	1.101	0.837	1.121	0.555	1	0.899	1.28	0.772	0.811	0.475	0.926	1.013	1.217	0.56	0.938	0.388	1.776	0.34	1.037	0.433	1.607	0.426	2.399	0.335	1.13	0.573	0.989	0.589	0.683	0.538	0.872	0.558	1.407	0.462	0.669	0.472	0.809	0.498	1.509
Q9NZN5	1.159	1.185	1.019	1.112	0.982	1.139	0.946	1.169	0.99	1.127	0.984	1.146	0.88	1.175	1.027	1.077	1.002	1.112	1.021	1.259	1.055	0.874	0.849	1.092	1.278	1.319	1.036	1.039	1.071	0.956	0.984	0.955	1.076	1.193	1.199	1.279	0.927	1.213	1.018	1.172	0.859	1.193	0.811	0.605	0.959	0.674	1.007	1.148	1.108
P30455	3.988	2.391	0.553	0.493	0.346	0.472	0.459	0.933	2.179	4.183	1.923	3.068	0.43	0.528	0.386	0.334	0.575	0.528	4.161	2.153											0.108	0.194	0.15	0.186	0.15	0.178	0.198	0.307	2.677	1.408
Q8N4S0
Q86VB7	0.879	0.592	0.918	0.678	1.023	0.845	0.756	0.734	0.432	0.841	0.81	0.65	0.907	0.973	0.947	0.68	0.797	0.755	1.017	0.724	0.811	0.814	1.105	0.772	1.295	1.15	0.697	0.816	0.798	0.691	1.43	1.727	0.921	0.739	0.739	0.872	0.759	0.972	0.988	0.714	1.54	0.827	0.995	0.536	1.126	0.448	1.232	1.913	1
Q8TF65	0.845	1.401	0.894	1.267	0.756	1.323	0.68	0.858	0.946	0.697	0.925	1.234	0.981	1.225	0.973	1.681	1.009	1.115	0.947	1.507	0.901	1.008	0.858	1.29	0.82	1.124	1.064	0.897	0.858	1.535	0.963	0.725	0.527	0.898	1.008	1.091	0.809	1.315	0.826	0.96	0.926	0.987	1.119	1.199	0.986	1.326	0.902	0.905	0.965
Q99496																					0.971	1.011	1.112	0.71	0.993	0.454	1.483	0.351	0.957	0.439	1.745	0.63	1.808	0.536	0.921	0.806	1.298	0.707	0.884	0.605
Q4V9L6	1.764	1.003	0.913	1.008	0.929	0.828	0.956	0.899	0.971	1.785	1.007	0.825	0.856	1.186	1.097	0.746	1.076	1.385	1.344	1.062	1.925	0.885	1.265	0.95	1.851	0.723	0.768	0.7	0.992	0.608	0.45	0.389	0.718	0.42	0.632	0.594	0.625	0.517	1.152	0.678	0.712	0.84	0.69	1.395	0.942	1.095	1.418	1.412	1.158
P49902	0.92	1.131	0.858	0.994	0.784	0.994	1.051	0.806	1.059	0.697	0.997	0.949	0.875	0.806	0.901	1.194	0.949	0.939	0.918	0.702	0.772	0.768	0.936	1.074	0.843	0.874	0.814	0.814	0.966	1.107	1.666	1.069	1.218	0.688	0.897	0.894	1.147	1.382	0.894	0.977	0.947	0.842	1.291	1.153	0.925	0.946	0.895	0.82	1.028
Q9Y2I8	1.173	1.046	1.141	1.107	0.955	1.133	1.043	1.204	0.891	0.997	0.826	1.037	1.03	1.074	1.058	1.02	1.092	1.281	0.962	1.046	1.123	1.221	1.147	1.112	1.024	1.022	1.055	1.137	0.931	1.064	0.838	1.18	0.897	1.138	0.945	1.018	0.877	0.885	1.044	1.096	0.87	0.941	0.979	1.012	0.985	0.877	1.014	1.033	0.899
P63167	0.933	1.216	1.002	1.155	0.984	1.076	0.923	0.987	0.928	0.885	1.043	1.102	1.057	1.106	1.031	1.308	1.016	1.048	0.939	1.051	0.985	0.923	0.885	1.084	0.912	0.999	0.98	0.972	1.011	1.192	1.084	0.992	1.147	1.068	1.276	1.014	1.279	1.512	1.018	1.11	0.83	1.05	1.086	0.712	0.912	0.574	0.996	0.812	1.002
P30038	0.907	1.626	1.117	1.743	1.212	1.309	1.24	1.078	1.432	1.109	1.177	2.154	0.836	1.118	1.115	2.095	0.794	1.143	0.857	1.219	1.251	1.094	0.96	1.691	1.346	1.224	1.897	1.004	1.398	1.577	0.706	1.051	0.738	0.985	0.754	1.307	0.855	1.48	0.87	1.369	0.947	1.431	0.69	0.942	0.876	1.014	0.836	0.809	0.961
P40227	0.925	0.927	0.943	0.98	1.002	0.911	0.894	0.811	1.138	0.998	0.937	1.055	1.506	0.858	1.014	1.034	0.787	0.91	0.898	0.83	0.812	0.959	0.98	0.947	2.243	0.973	1.223	0.813	1.016	0.937	1.229	0.833	0.976	0.714	1.116	0.891	1.002	0.961	0.842	0.795	1.105	0.87	1.37	0.849	0.86	0.854	0.958	0.8	0.827
O43681	0.955	1.057	1.208	0.936	1.261	1.14	1.266	1.24	1.342	0.893	0.976	1.13	1.102	1.214	1.123	1.16	1.092	1.184	1.193	1.242	1.043	1.162	0.961	1.197	0.888	1.086	1.064	1.068	0.915	1.071	0.952	0.946	0.866	1.042	0.927	0.914	1.077	0.929	0.886	0.947	0.861	1.224	1.202	1.354	1.275	1.608	1.061	1.102	1.121
Q6P1M3	0.942	1.506	0.791	1.705	0.809	1.174	0.938	0.577	1.059	1.014	0.923	1.608	1.343	1.063	0.941	1.951	1.401	1.067	0.778	0.742																					0.772	1.202	0.746	0.594	0.548	0.586	0.945	0.486	0.919
Q6UY14	0.764	1.304	0.945	1.081	0.867	1.425	0.706	1.341	0.626	1.489	0.928	1.096	0.796	1.708	1.179	1.225	0.934	1.099	1.021	1.327	0.886	1.14	1.036	1.38	1.049	1.596	0.735	1.473	1.023	1.501	0.507	0.935	0.663	0.277	0.716	1.499	0.574	1.5	1.565	1.38	0.974	1.159	0.597	0.431	1.054	0.412	1.195	2.087	1.074
O60684	1.082	1.187	0.987	1.052	1.059	0.957	0.95	0.91	1.04	0.851	0.946	1.028	0.92	1.085	1.079	1.159	1.216	1.1	1.13	1.109	1.156	1.198	1.058	1.046	0.984	1.128	1.141	0.991	1.053	1.134	1.284	0.912	0.965	0.849	1.064	1.175	1.046	1.058	0.922	0.956	1.022	1.111	1.177	0.897	0.98	0.895	1.037	0.916	0.946
Q8NBM8											1.239	0.941	1.176	0.982	1.179	1.221	1.307	1.541	1.089	0.93											1.207	1.052	1.29	1.17	1.455	1.129	1.543	1.35	1.14	0.871
Q9H1A7	1.033	0.799	0.99	1.061	1.151	0.929	1.228	1.011	1.31	1.077	1.431	1.102	1.411	0.934	1.312	1.097	1.347	1.077	0.983	0.801	0.779	0.989	1.027	0.801	0.937	0.816	1.472	0.613	0.84	0.753	1.394	1.022	1.139	1.012	1.084	1.071	1.437	1.19	1.011	0.994	0.657	0.6	0.992	0.626	0.654	0.924	1.092	0.672	0.702
P50613																															0.743	0.694	0.685	0.913	0.863	0.896	0.833	0.683	0.701	1.202	0.866	0.934	1.349	0.873	0.899	0.812	0.92	0.828	1.061
P12883											0.644	0.754	1.041	1.619	15.033	3.749	1.251	0.898	0.721	0.934	0.213	0.24	0.242	0.282	0.671	0.317	0.201	0.299	0.248	0.249	0.345	0.506	0.434	0.947	0.362	0.544	0.445	0.44	0.449	0.534	0.186	0.191	0.211	0.338	0.207	0.283	0.237	0.237	0.509
Q9Y256																															1.165	1.461	0.95	1.556	1.383	1.322	1.368	0.954	1.296	1.188
O75015	0.596	0.404	0.69	0.499	0.795	0.483	0.718	0.439	0.876	0.629	0.504	0.42	0.324	0.608	0.627	0.504	0.954	0.485	0.588	1.045	0.535	0.587	0.862	0.791	0.792	0.798	0.744	0.906	0.487	0.587	1.834	1.572	1.133	1.683	0.563	0.684	0.701	0.606	0.753	0.633	1.49	0.854	1.315	1.437	1.31	1.68	1.043	1.158	0.91
O60504	1.078	1.277	1.095	1.053	1.123	1.133	1.073	1.208	0.945	1.074	0.919	0.984	1.018	1.144	1.075	0.974	0.973	1.004	1.195	1.297	1.013	1.092	1.002	1.039	1.028	1.097	0.909	1.114	1.096	1.108	1.014	1.178	1.181	1.297	0.884	1.09	0.862	1.147	1.177	1.278	0.884	1.219	0.705	0.568	1.064	0.605	1.065	1.592	1.132
O95497	1.443	0.706	1.238	0.943	0.479	0.409	0.815	1.085	1.151	0.876											1.541	1.427	0.309	0.377	0.738	0.708	1.621	1.123	0.8	0.737											1.346	1.362	0.956	1.017	1.764	1.481	1.084	0.995	1.863
Q16581											0.824	0.726	0.775	0.834	0.8	0.707	0.869	0.856	0.658	1.002	0.839	0.89	0.989	0.774	1.028	0.926	0.996	0.711	0.882	0.787											1.048	0.864	0.932	1.044	1.373	1.269	1.255	1.406	0.939
P49005	1.025	1.096	0.824	1.088	1.083	1.039	0.934	0.837	1.595	1.241	1.109	0.924	1.933	0.82	1.124	0.87	0.823	0.838	0.898	0.905	0.991	0.9	1.31	0.977	1.319	1.061	1.433	1.241	0.884	0.776	1.072	0.819	1.279	1.147	0.822	1.138	0.927	0.903	0.918	1.044
O00116	0.825	0.763	0.843	0.77	0.826	0.799	0.783	0.764	1.358	0.857	0.869	0.799	0.931	0.667	0.88	0.798	0.982	0.722	0.761	0.572	0.673	0.763	0.923	0.779	0.842	0.753	0.929	0.612	0.707	0.654	1.198	0.704	0.851	0.698	0.997	0.806	0.806	0.781	0.737	0.676	0.838	0.649	0.983	1	0.783	1.021	0.902	0.723	0.865
O95295	0.948	0.96	0.822	0.898	0.932	0.884	0.875	0.822	0.92	0.89	1.092	1.011	0.986	1.075	0.985	1.048	1.055	1.06	1.003	1.011	0.939	0.967	0.881	0.797	0.992	1.177	0.873	0.623	0.758	0.877	0.969	1.04	0.943	0.896	0.903	0.951	1.133	0.96	0.857	1.012	0.912	0.796	1.09	1.203	0.942	1.245	0.965	1.013	0.964
Q13557	1.022	1.082	1.1	1.191	0.94	1.093	1.258	1.253	0.911	1.01	1.139	1.319	1.337	1.064	1.423	1.254	1.04	1.185	1.043	1.08	1.054	0.985	1.167	0.956	1.063	0.931	0.903	0.999	1.25	1.04	0.909	1.161	0.9	1.125	0.852	1.107	0.961	1.156	0.914	1.128	1.056	1.202	0.956	1.152	0.922	1.043	0.967	1.093	1.055
Q9UL03	1.241	0.896	0.914	1.099	1.104	0.875	0.994	0.926	1.317	1.05	0.51	0.755	0.982	0.917	0.754	0.601	0.574	0.573	0.607	0.607	0.914	0.652	0.936	0.864	0.753	0.626	0.702	0.686	0.879	0.643											0.748	0.547	0.811	0.331	0.751	1.527			0.533
Q2NL82	1.033	0.836	0.914	0.883	0.93	0.923	0.975	0.93	1.547	1.121	1.099	0.951	0.863	1.051	0.963	0.867	1.139	0.939	0.971	1.151	0.818	0.809	0.966	0.786	0.892	0.924	1.377	0.859	0.89	0.95	1.115	0.885	0.969	0.976	1.26	1.048	1.399	0.848	0.922	1.001	0.96	0.968	1.039	1.26	1.026	1.457	1.122	0.87	0.966
Q6IC98	0.992	0.858	0.993	1.084	1.364	1.175	0.834	1.027	0.994	0.822	0.843	1.185	1.128	0.96	0.756	1.211	0.729	0.878	0.834	0.849	0.779	0.9	0.796	0.889	0.918	0.821	0.828	0.993	0.959	1.01	1.019	1.154	0.999	1.312	0.913	1.146	0.824	1.05	0.968	0.96	0.809	0.847	0.959	1.13	0.959	1.629	0.841	0.814	0.751
A7KAX9	0.973	0.929	1.068	0.923	0.909	1.038	0.983	1.15	1.013	0.85	0.756	0.986	0.798	0.93	0.802	0.967	0.941	1.044	0.781	0.848											1.168	1.211	0.98	1.389	0.93	1.372	1.026	1.284	1.208	1.318
Q8WVV9	1.192	0.995	0.975	0.914	1.403	0.915	1.442	1.005	1.207	1.06	1.277	0.872	1.115	0.9	1.056	0.892	1.097	0.968	0.972	0.933	1.14	1.123	1.247	0.781	1.206	0.868	1.463	0.885	1.181	0.906	1.116	0.853	1.351	0.94	1.064	0.837	1.07	0.892	1.1	0.888	1.046	0.935	0.926	0.69	0.909	0.463	1.122	1.098	1.062
Q8N8S7	0.863	0.702	0.906	0.696	1.05	0.715	0.946	1.106	1.29	1.046	0.891	0.552	1.039	0.739	1.084	0.618	1.084	0.762	0.976	0.841	1.072	0.94	1.064	0.66	1.235	0.681	1.013	0.774	1.269	0.73	0.796	0.892	1.132	0.799	0.982	0.729	1.309	0.804	1.043	0.806	0.881	0.841	1.098	0.778	1.048	0.691	1.056	1.059	1.064
Q13277	1.345	1.032	1.054	1.026	1.248	1.123	1.063	1.153	0.846	0.96											1.069	0.919	0.807	1.071	0.871	1.216	0.721	1.329	1.021	1.232	0.972	0.323	0.596	1.482	0.817	0.746	0.687	1.026	0.907	1.25
A7E2V4	1.234	5.848	2.152	2.304	1.08	1.709	1.859	2.039	0.486	2.666	0.823	1.701	0.801	2.04	1.392	1.509	0.742	1.279	1.153	2.416	1.157	1.163	1.058	1.535	1.052	1.387	0.744	1.621	1.035	1.276											1.009	1.414	0.434	1.123	1.236	0.841	1.266	1.894	1.259
A0A0A0MT36	1.484	2.011	1.355	1.396	1.026	1.22	1.178	2.019	1.321	1.794											1.496	2.077	1.059	1.194	1.954	2.158	0.877	1.951	0.865	0.731	0.993	1.58	0.824	1.644	1.373	2.749	20.176	2.376	1.756	2.047	0.64	0.847	0.628	1.061	1.054	1.454	1.471	1.776	0.956
B0I1T2	0.98	0.741	0.669	0.911	0.788	0.631	0.754	0.5	0.806	1.32	0.903	1.071	0.963	1.494	1.123	1.103	1.226	1.542	1.096	1.664	0.9	1.044	1.167	0.886	0.965	0.913	1.043	0.784	0.872	0.731	0.828	0.695	0.837	0.8	0.946	0.834	0.756	0.836	0.86	0.853	1.005	0.774	1.217	0.879	0.85	0.631	1.076	0.884	0.903
Q5TA45	1.143	0.922	0.947	0.921	1.038	0.927	0.985	0.953	1.238	1.191	1.095	0.944	1.07	1.049	1.005	1.061	0.872	1.052	1.069	1.13	0.844	0.845	0.882	0.833	0.933	0.75	1.222	0.785	0.853	0.868	0.959	0.772	0.947	1.062	0.967	0.901	1.209	0.929	0.994	0.968
Q9ULF5	1.347	1.096	1.041	1.265	1.365	1.476	1.759	1.688	0.966	1.142											1.17	0.735	1.046	0.892	1.706	0.723	1.038	0.74	1.651	0.781
Q8WUY1	1.198	1.035	1.043	1.142	0.976	1.242	1.141	1.183	1.133	1.263	1.325	1.348	0.887	1.016	0.909	1.143	1.175	1.032	0.993	1.086	0.977	0.907	0.877	1.023	0.873	1.169	1.121	1.195	0.904	0.963	0.917	0.841	0.807	0.959	0.896	1.027	0.881	0.962	0.896	1.019	1.246	1.172	0.94	1.221	1.064	1.428	1.013	0.821	1.261
Q8N9T8	1.251	0.683	0.752	0.963	1.003	0.743	0.732	0.447	1.589	0.935	1.391	0.921	1.396	0.729	0.957	0.896	0.829	0.785	0.806	0.523	0.888	0.748	0.977	0.745	1.359	0.663	1.688	0.628	0.988	0.671	1.454	0.331	0.793	0.196	1.11	0.73	1.293	0.816	0.749	0.495	1.356	0.553	1.038	0.293	0.549	0.494	1.029	0.519	0.719
Q5VTU8
Q86UE4	1.234	0.794	0.79	0.943	1.189	0.794	0.9	0.72	1.66	1.161	1.329	0.883	1.304	0.714	0.859	0.899	1.017	0.92	0.924	0.644	1.049	1.057	1.211	0.823	1.076	0.815	1.293	0.709	0.926	0.694	1.178	0.868	0.945	0.649	1.283	0.9	1.004	0.822	0.817	0.839	1.043	0.844	0.981	0.788	1.004	0.837	0.899	0.724	0.906
Q70HW3
Q8TAF3	0.991	0.876	0.994	0.918	0.985	0.934	1.115	1.074	0.907	0.716											0.934	0.963	0.972	0.957	0.889	0.96	0.931	1.032	0.921	0.967
Q15287	1.115	1.447	1.169	1.09	0.969	1.248	1.143	1.216	1.185	0.925	1.947	1.422	2.544	1.011	1.08	1.319	1.312	0.824	0.94	0.891											1.408	0.99	1.574	0.904	1.213	0.85	1.473	1.12	0.957	0.841	0.85	0.959	0.857	0.92	0.645	0.868	0.705	0.586	0.85
Q14690	0.927	0.895	0.823	0.893	1.004	0.828	1.037	0.889	1.193	1.046	1.317	1.009	0.908	0.861	0.965	1.001	1.116	0.874	0.838	0.865	0.914	1.009	1.026	0.961	0.953	0.921	1.324	0.985	0.882	0.913											0.877	0.943	1.13	1.141	0.987	1.567	0.779	0.695	0.705
P02675	0.557	0.865	0.818	0.957	0.591	0.996	0.787	1.86	1.043	0.882	0.825	1.365	0.661	1.599	1.128	0.945	0.973	1.217	0.945	0.998	0.79	1.058	0.886	1.447	1.01	1.232	0.719	1.666	0.8	0.982	0.885	1.711	0.969	1.585	1.552	1.898	1.089	1.168	1.21	1.204	1.088	1.441	0.766	2.327	1.669	1.634	1.265	1.415	1.101
Q92523	1.119	1.016	1.866	1.172	0.638	1.079	1.568	2.68	0.524	1.085	0.89	1.158	1.23	2.153	2.224	1.055	1.308	1.012	1.525	3.275	1.219	0.705	0.794	1.269	0.801	2.273	0.624	3.468	1.948	2.806	1.018	1.604	0.927	2.607	0.707	1.369	0.375	1.928	1.195	1.778	1.236	2.707	0.325	0.918	1.811	2.331	0.691	1.755	0.878
P52888	0.998	0.908	0.878	0.958	0.96	0.947	0.907	0.912	1.22	1.002	1.225	0.932	1.096	0.808	0.989	1.007	1.041	1.009	0.991	0.778	1.042	1.001	1.019	0.913	1.211	0.766	1.267	0.849	0.97	0.965	1.105	0.783	1.13	0.852	0.877	0.865	1.211	0.942	0.854	0.892	1.027	0.798	1.099	0.84	0.934	0.79	1.06	0.836	1.101
Q96A26	1.178	1.588	1.181	1.447	1.253	1.314	1.372	1.042	0.776	0.799	1.43	1.457	1.195	1.057	0.875	1.468	0.841	0.935	0.92	0.994	0.894	0.721	0.864	1.393	0.786	1.147	1.175	1.071	0.992	1.425	1.041	1.011	1.194	1.002	1.179	1.42	1.141	1.623	1.183	1.47	0.969	1.503	0.846	1.262	0.869	1.163	0.892	0.882	0.989
P11678	0.487	0.369	0.567	0.429	1.525	0.529	0.3	0.394	0.951	1.047	0.465	0.228	0.588	0.426	1.164	0.372	0.619	0.582	0.669	0.274	0.474	1.016	2.016	0.709	2.054	0.777	0.841	0.51	0.534	0.497	0.896	0.457	0.66	0.475	0.583	0.491	0.596	0.417	0.969	0.702	0.737	0.371	0.735	0.531	0.589	0.618	0.823	0.796	0.471
P48634	1.048	0.966	0.862	0.92	1.459	0.837	1.317	0.785	1.429	1.112	1.17	0.873	1.347	0.748	1.067	0.867	1.124	0.861	0.864	0.707	0.829	0.951	1.104	0.739	0.979	0.655	1.48	0.682	0.994	0.689	1.757	0.665	1.304	0.549	1.008	0.724	1.117	0.753	0.807	0.649	0.889	0.587	1.322	0.556	0.742	0.552	0.867	0.702	1.017
Q15042	0.809	0.88	0.933	0.88	0.859	0.894	0.819	0.954	1.043	0.915	1.117	1.077	1.075	0.974	1.017	1.014	0.925	0.98	0.91	1.026	0.966	0.944	0.969	0.932	1.015	0.959	1.139	1.014	0.929	0.944	1.133	1.058	1.044	1.002	1.107	1.045	1.146	1.01	0.948	1.007	1.045	0.969	1.171	0.984	0.976	1.082	0.968	0.935	0.934
Q13283	0.943	0.809	0.807	0.849	1.065	0.845	0.868	0.712	1.398	1.08	1.143	0.901	1.204	0.74	1.04	0.931	0.924	0.911	0.908	0.624	0.805	0.944	1.109	0.801	0.97	0.724	1.094	0.668	0.787	0.796	1.082	0.68	0.963	0.643	1.021	0.761	1.282	0.721	0.836	0.743	0.921	0.618	1.542	0.702	0.719	0.781	1.023	0.701	0.9
Q9H9Q2	1.067	1.084	1.199	1.099	0.991	1.113	1.038	1.123	0.927	0.881	0.981	1.12	1.181	1.07	1.104	0.99	1.218	1.16	1.122	1.183	0.917	1.177	1.36	0.918	1.123	1.104	0.819	1.034	1.05	0.884	0.843	1.113	1.153	1.169	0.932	1.231	1.327	1.048	1.156	1.256	1.057	1.109	0.866	1.085	0.927	1.068	0.802	1.171	0.964
P62851	1.014	1.01	0.847	1.127	0.967	0.863	0.829	0.84	1.183	1.039	1.067	1.11	1.005	0.781	0.962	1.029	1	1.022	0.894	0.602	0.79	0.899	1.016	0.926	0.991	0.8	1.389	0.675	0.887	0.867	1.199	0.754	0.998	0.719	0.858	0.921	0.961	0.952	0.848	0.978	0.909	0.863	1.049	0.845	0.873	0.761	1.004	0.786	0.847
P54922	1.07	1.108	1.138	1.161	1.083	1.136	1.058	1.373	1.015	1.317	0.932	0.997	1.146	1.021	1.103	0.891	0.911	0.933	0.86	0.878	0.855	1.149	0.878	1.061	0.887	1.028	0.745	1.219	0.895	0.936	0.784	1.006	0.904	1.046	0.803	0.99	0.671	0.915	1.034	1.022	0.503	0.671	0.433	0.762	0.781	0.999	0.531	0.544	0.436
Q6ZU67
A0AVF1	0.873	1.017	0.933	0.883	1.307	0.754	0.81	0.889	1.059	0.897	0.991	1.273	1.054	1.094	0.903	1.343	1.093	1.228	1.073	0.914											0.82	0.901	1.151	0.703	1.045	0.977	0.982	1.052	0.894	0.862
O15270	0.916	1.061	0.937	0.997	0.87	0.96	0.609	0.733	0.979	1.033	1.554	1.304	1.03	1.023	0.962	1.085	1.098	0.995	0.916	0.961	0.941	0.938	1.242	0.84	1.08	0.791	1.361	0.789	1.129	0.856	1.047	0.994	0.978	0.841	1.096	0.926	1.23	1.096	0.899	0.877	1.001	1.072	1.041	0.407	0.915	0.297	1.005	0.965	1.191
O43157	0.776	0.909	0.874	0.911	0.776	0.866	0.856	0.893	0.829	0.87	1.271	1.331	1.144	1.475	0.993	1.088	0.937	1.208	1.159	1.673											0.813	1.066	0.873	1.091	0.962	1.149	1.039	1.329	1.189	1.228	1.016	1.282	0.842	1.073	1.028	1.241	1.112	1.244	1.024
P51153	0.862	0.76	0.993	0.901	1.082	0.914	0.891	0.858	1.027	1.014	1.033	0.909	1.085	0.807	1.032	0.899	1.006	0.953	0.94	0.763	1.01	0.93	0.974	0.76	1.077	0.882	1.204	0.643	0.91	0.719	1.073	0.837	0.875	0.721	0.626	0.78	0.881	0.881	0.942	0.716	1.012	0.852	0.876	0.931	0.904	0.795	0.947	1.083	0.897
Q8IXH7	1.038	1.003	0.843	0.952	1.06	0.924	1.269	0.93	1.206	1.037	1.272	1.082	1.186	0.988	1.021	1.103	0.951	0.971	0.94	0.792	0.974	0.909	1.068	1.004	0.901	0.979	1.066	0.822	0.918	0.943	1.118	1.031	1.248	0.933	1.155	0.983	1.256	0.938	0.987	0.902	0.834	0.798	1.148	0.994	0.991	1.295	0.789	0.897	0.956
Q9Y371	0.901	1.152	1.117	1.289	1.091	1.129	1.071	0.956	0.808	0.972	0.818	1.11	0.979	0.958	1.013	1.191	1.028	0.989	0.95	1.054	1.106	0.98	1.085	1.042	1.14	1.084	1.051	0.963	1.034	1.096	0.94	1.026	0.973	0.967	1.063	0.963	0.858	1.293	0.942	0.995	0.965	1.138	1.05	1.183	0.937	1.164	0.975	1.094	1.073
Q86X29	1.2	0.951	0.606	1.368	1.223	0.827	0.63	0.364	1.23	1.011	1.971	1.13	2.19	0.622	0.993	1.112	0.972	0.67	0.901	0.31	0.915	0.532	1.322	0.703	1.265	0.662	1.54	0.468	1.549	0.84	1.87	0.564	1.065	0.646	2.014	0.99	1.029	1.009	0.968	0.873	1.467	0.765	1.055	0.524	0.563	0.429	1.007	0.508	0.731
Q07666	1.029	0.881	0.854	0.853	1.178	0.726	1.143	0.783	1.151	0.925	1.256	0.802	1.354	0.676	0.918	0.962	1.145	0.869	0.933	0.606	0.964	1.141	1.266	0.761	0.985	0.718	1.402	0.705	1.038	0.739	1.536	0.762	1.525	0.651	0.97	0.833	1.224	0.787	1.011	0.757	0.862	0.719	1.08	0.823	0.861	0.777	0.838	0.556	1.072
Q16568	0.753	1.211	3.039	1.114	0.775	1.458	1.325	2.191	0.604	0.681	0.956	0.872	0.608	1.098	0.922	0.794	0.631	1.033	1.576	2.274	0.911	0.797	0.841	1.574	0.76	1.635	0.79	2.276	0.831	1.505	1.103	2.892	0.789	1.386	0.719	1.286	0.732	1.502	1.226	2.712	1.616	2.072	0.803	0.965	1.97	2.639	1.296	3.034	1.08
Q8IY22
A6NI79	0.557	0.996	1.211	0.825	0.725	0.868	0.908	1.018	0.81	0.764	0.959	1.098	0.604	1.08	0.839	0.902	0.642	1.143	0.99	1.891	4.036	3.065	2.658	5.169	0.941	5.472	2.7	6.577	3.427	3.537	0.953	2.167	1.096	2.16	0.782	1.472	0.825	1.52	1.604	1.997	1.221	1.804	0.53	0.934	1.562	1.321	1.142	1.935	1.148
P53621	0.977	0.803	0.75	0.846	1.092	0.827	0.828	0.686	1.182	1.081	1.049	0.845	1.053	0.808	0.907	0.848	1.052	0.997	0.868	0.633	0.821	0.908	1.064	0.737	1.087	0.684	1.053	0.599	0.901	0.688	1.273	0.666	1.027	0.632	0.971	0.774	1.059	0.854	0.862	0.731	0.792	0.611	1.213	0.868	0.794	0.679	0.863	0.683	0.856
P38935	0.959	1.096	0.963	0.948	0.937	0.972	1.248	1.214	6.161	3.876	1.098	0.893	1.019	0.618	2.913	1.149	1.028	0.492	0.805	0.971											1.489	0.679	0.822	0.718	1.65	0.872	1.161	0.89	0.899	1.021
O76003	0.794	0.746	0.744	0.884	0.842	0.792	1.01	0.883	1.577	0.973	1.238	0.945	0.867	0.756	1.095	0.977	1.095	0.865	1	0.83	0.773	0.857	0.834	0.745	0.861	0.721	1.006	0.756	0.941	0.856	1.295	0.786	0.936	0.703	1.04	0.841	1.256	0.841	0.885	0.831	0.701	0.756	1.431	0.785	0.789	0.833	0.817	0.783	0.829
Q9ULS5	1.109	1.077	1.045	1.136	1.097	1.227	0.989	1.028	1.177	1.189	0.896	1.055	1.702	1.242	1.292	1.142	0.943	1.123	0.955	1.125	1.035	1.113	0.94	0.876	0.899	0.941	0.878	1.008	0.849	0.823											1.05	0.814	0.931	0.983	0.931	1.003	1.113	0.693	0.931
P09429	1.125	0.984	0.859	1.067	1.111	0.894	0.901	0.755	1.154	1.214	1.225	0.925	1.197	0.708	0.978	0.941	1.09	1.099	1.104	0.699	0.971	1.232	1.258	0.891	0.869	0.663	1.234	0.563	0.981	0.696	0.742	0.697	0.936	0.535	0.862	0.831	1.027	0.854	0.942	0.76	0.882	0.77	0.862	0.634	0.69	0.518	0.921	0.663	1.019
P35914	1.255	1.161	1.105	1.135	1.042	1.077	1.095	1.019	1.095	1.091	0.958	1.173	1.028	1.097	0.928	1.15	0.95	1.117	0.922	1.168	1.163	1.026	1.121	1.084	1.142	1.154	1.011	1.101	1.103	1.079	1.137	1.367	1.138	1.487	1.115	1.205	1.069	1.241	1.052	1.168	1.141	1.111	0.908	1.167	0.969	0.978	1.024	1.014	1.065
O60493	1	1.038	1.097	0.984	1.125	1.071	0.993	1.055	0.8	1.026	0.939	0.954	0.984	1.004	1.111	1.039	0.976	0.941	1.005	1.022	1.072	0.981	1.046	1.008	1.024	1.001	0.873	0.918	1.119	1.009	0.981	1.134	0.92	0.923	0.904	0.924	0.851	1.157	0.952	0.991	1.066	0.959	1.207	1.196	1.02	0.872	1.01	1.13	1.011
O75832	1.091	0.949	1.116	1.01	0.98	1.045	1.363	1.099	0.873	0.939	1.213	0.996	1.061	0.929	0.961	1.012	0.915	0.913	0.972	1.022	1.324	0.976	1.048	1.051	1.136	1.159	1.181	1.129	1.142	1.085	1.028	0.962	1.091	0.98	1.059	0.845	0.934	0.982	1.069	1.007	1.124	0.978	1.052	0.541	0.95	0.692	0.92	0.998	0.953
Q9NTK5	0.956	0.909	1.01	1.009	0.883	0.959	1.083	1.108	1.195	0.908	0.982	1.004	0.796	0.907	0.931	1.051	1.021	0.885	0.963	1.025	0.893	0.93	0.919	0.956	0.992	0.945	1.124	0.963	0.932	0.999	1.496	1.008	1.095	0.932	0.968	0.949	1.544	1.018	0.976	0.982	1.063	1.01	0.979	0.861	0.997	1.031	0.914	1.06	1.013
Q76N32											1.097	1.006	0.821	1.503	1.402	0.951	0.956	0.961	1.011	2.321
Q9NX18
Q9H9H4	0.97	1.257	1.076	1.345	1.021	1.333	0.813	1.059	0.947	0.96	0.777	1.02	0.803	0.958	0.911	1.23	0.792	1.051	0.931	0.993	0.96	1.078	0.958	1.055	0.913	1.201	0.819	0.992	0.938	1.306	1.129	1.128	0.979	0.989	1.091	1.212	1.226	1.421	0.945	1.144	0.985	1.139	1.194	0.996	0.984	1.181	0.922	0.885	0.92
Q16620	0.941	0.903	0.777	0.671	1.174	0.771	1.949	0.801	0.92	0.74
Q8WTX7	0.897	1.224	0.871	1.008	1.038	0.995	1.03	1.146	1.048	1.156	0.767	1.976	0.623	0.696	0.894	1.512	0.773	1.097	0.805	1.59																					0.944	1.149	0.917	0.809	0.889	0.867	1.276	0.711	1.047
P50502	0.943	0.914	1.028	0.973	1.265	0.969	1.146	1.139	1.02	0.833	1.041	0.912	1.151	0.814	0.873	0.9	0.867	0.928	0.906	0.885	0.872	0.992	0.833	0.951	0.962	0.929	0.88	0.975	1.002	0.991	0.925	1.076	1.13	1.031	1.203	0.959	1.159	0.995	0.95	0.958	1.032	1.038	1.206	1.012	1.026	1.082	0.865	0.895	0.897
Q9Y5K8	1.004	1.042	1.046	1.114	1.018	1.014	0.814	0.974	0.915	1.017	0.99	1.179	1.017	0.898	1.037	1.148	0.868	0.955	0.979	0.741	0.914	0.89	1.002	1.021	0.955	1.016	1.08	1.071	0.943	1.05	0.987	1.027	0.986	1.078	0.943	1.064	0.983	0.991	0.92	1.016	0.896	0.887	0.958	1.088	0.887	1.062	0.991	0.847	0.903
Q9NUW8	0.874	0.6	0.501	0.6	0.798	0.429	0.893	0.444	0.694	1.318	1.295	1.061	1.04	0.908	1.19	1.122	1.148	0.955	0.998	0.746											1.303	1.965	1.573	1.494	0.681	0.781	0.72	0.82	0.851	0.755	1.032	0.943	1.658	1.482	1.461	1.137	0.717	0.972	1.168
Q7L775											1.078	0.926	1.171	1.08	0.891	0.907	1.214	0.871	1.275	1.418	1.378	1.268	0.951	1.312	0.905	1.234	0.896	1.286	1.049	1.125	0.987	1.229	1.465	1.337	0.796	1.134	0.655	1.076	1.16	1.144	0.995	1.215	0.748	1.316	1.221	1.171	1.037	1.318	1.109
Q8NB16	0.828	0.815	0.819	0.888	0.808	0.835	0.685	0.651	0.843	0.873	0.758	1.089	0.917	0.784	0.983	0.994	1.2	1.093	1.027	0.575											1.302	0.767	0.888	0.476	0.715	0.837	0.934	1.33	0.862	0.654	0.958	0.64	1.188	0.523	0.772	0.46	0.773	0.574	0.765
Q02318											0.707	0.723	0.682	0.913	0.854	0.597	1.259	0.687	0.999	0.907	2.019	0.97	1.158	1.148	1.231	0.972	0.809	0.837	1.039	0.692	0.85	1.044	1.046	1.107	0.583	0.895	0.663	0.846	1.08	0.928	1.244	0.846	0.606	1.164	0.967	1.014	1.184	1.331	0.991
O43752	0.828	0.711	0.785	0.718	0.907	0.692	0.666	0.61	0.964	1.197	1.247	0.944	1.101	0.854	0.982	0.984	1.093	0.929	0.843	0.879	0.899	0.895	1.029	0.717	0.847	0.711	0.92	0.662	0.908	0.758
Q9NP79	1.092	1.202	1.058	1.164	1.302	1.203	1.011	1.019	1.117	0.992	0.847	0.947	1.094	0.882	1.053	1.424	1.021	1.028	0.876	0.819	1.033	1.06	1.068	1.165	1.04	0.975	1.072	0.907	1.077	1.026	1.221	0.76	0.954	0.734	1.118	0.983	1.088	0.974	0.921	0.904	1.019	1.022	1.357	1.052	1.015	1.161	0.971	0.878	0.855
P61604	0.92	0.758	0.819	0.801	0.785	0.74	1.074	0.822	1.118	0.766	1.307	0.79	0.908	0.649	0.742	0.802	1.305	0.893	0.816	0.645	0.779	0.98	0.861	0.646	0.914	0.676	1.748	0.598	0.785	0.644	1.08	0.583	1.091	0.608	1.289	0.822	1.384	0.739	0.746	0.689	1.021	0.752	0.941	0.768	0.79	0.873	0.743	0.639	0.717
P02647	0.893	1.569	1.163	1.34	0.793	1.467	0.65	1.509	0.682	0.681	0.798	1.234	0.744	1.884	1.037	1.033	0.867	1.392	0.944	1.309	1.288	1.641	0.744	1.333	0.803	1.308	0.9	2.691	0.858	1.168	1.243	1.852	0.928	1.799	1.273	1.824	0.677	0.927	1.271	1.45	0.935	1.366	0.796	2.183	1.896	2.213	1.197	1.679	1.276
P07948	0.811	0.744	0.845	0.78	0.988	0.736	1.324	0.754	0.882	1.123	1.24	0.776	0.999	0.845	0.866	0.777	1.073	1.03	1.105	0.977	0.577	0.727	0.813	0.876	0.898	1.011	0.893	1.455	0.825	1.048	1.881	0.724	0.997	0.72	0.623	0.611	0.729	0.701	0.846	0.596	1.003	0.581	0.802	0.593	0.796	0.793	1.074	1.051	0.835
Q5BJH7	0.942	0.897	1.132	0.804	1.036	0.993	0.917	0.935	1.015	1.077	0.998	1.085	0.94	1.01	1.172	0.927	1.079	0.96	1.037	1.192	0.806	0.834	0.784	1.021	0.811	0.96	0.826	1.031	0.768	0.973
Q13164											0.922	0.963	0.943	1.175	1.041	0.906	1.139	0.952	1.058	1.37
Q9Y3C1	1.037	0.91	0.74	1.038	0.984	0.771	0.927	0.688	1.602	0.867	1.334	0.983	0.819	0.672	0.836	0.896	0.894	0.73	0.758	0.611	0.741	0.757	0.839	0.842	0.836	0.67	1.097	0.715	0.688	0.823	1.196	0.488	0.94	0.594	1.323	0.756	1.165	0.902	0.828	0.742	1.214	0.745	1.031	0.632	0.643	0.638	0.952	0.596	0.827
Q6PI78	1.303	0.951	1.081	0.971	1.404	0.982	0.875	0.939	1.178	1.113	0.916	0.9	1.046	0.81	1.058	0.95	1.123	0.978	0.887	0.864	1.029	1.09	1.197	0.946	1.319	0.912	1.325	0.894	1.216	0.888	0.801	0.982	0.838	1.102	1.191	1.023	1.417	1.004	1.023	1.104	0.975	0.925	0.99	1.259	0.951	1.292	0.949	1.052	1.003
Q5HYK3	1.051	1.299	1.139	1.136	0.977	1.261	1.18	1.467	0.974	1.243	0.848	1.118	0.997	1.416	1.064	1.106	0.84	1.262	1.023	1.423	0.953	1.098	0.886	0.988	0.96	1.04	1.071	1.237	0.949	1.214	0.74	1.164	0.893	1.17	0.853	0.922	0.919	1.039	1.184	1.167
P28066	0.968	0.849	0.92	0.966	1.029	0.907	0.963	0.816	1.087	0.841	0.97	0.985	1.078	0.898	1.038	0.972	0.98	0.99	1.003	0.827	0.823	0.928	1.144	0.95	0.97	0.885	1.053	0.829	0.885	0.935	1.22	0.997	1.053	0.918	1.388	0.946	1.203	0.985	0.968	0.951	1.065	0.827	1.306	1.053	0.961	1.134	0.936	0.823	0.911
O43293	1.165	0.675	1.233	0.772	1.035	0.975	1.184	1.229	0.977	0.994	1.029	0.664	0.903	1.287	1.105	0.729	1.165	0.907	1.358	1.313	1.117	0.998	1.045	0.907	1.191	1.24	0.872	1.215	1.242	1.167	1.028	1.535	1.143	1.471	0.932	1.126	0.883	1.1	1.294	1.148	1.136	1.104	1.039	1.04	1.316	1.124	1.289	1.603	1.303
Q9NQC7	0.916	1.662	1.018	1.269	0.786	1.717	0.832	1.676	0.788	1.18											1.136	1.225	0.891	0.999	1.144	1.161	0.741	1.308	0.973	1.131											1.098	1.157	1.125	1.674	1.387	2.305	1.076	1.163	1.007
Q9UBI6	1.103	1.247	1.379	1.147	1.167	1.185	1.232	1.418	0.981	0.983	0.963	1.176	1.087	1.341	1.192	1.301	0.977	1.183	1.188	1.55	1.383	1.117	0.982	1.219	0.975	1.201	1.232	1.267	1.294	1.201	0.769	1.498	0.96	1.621	0.756	1.317	0.846	1.227	1.332	1.293	1.286	1.473	0.854	0.933	1.097	0.884	1.086	1.519	1.156
Q16401	1.037	1.1	1.17	1.154	1.247	1.035	1.023	1.127	1.152	1.116	1.105	1.039	1.133	1.001	1.025	1.026	0.884	1.014	1.037	1.001	1.21	1.106	0.926	1.039	0.905	1.079	0.928	1.071	1.021	1.04	0.983	1.138	0.995	1.136	1.115	1.17	1.113	1.061	1.029	1.123	1.084	1.005	1.16	1.149	1.072	1.339	0.941	0.982	0.99
P51784	1.049	1.041	1.015	1.002	1.149	1.05	0.852	1.245	1.49	1.205											0.915	1.236	1.162	1	1.15	0.831	2.876	0.972	1.27	1.184	1.147	1.105	0.889	1.226	1.312	0.956	1.15	0.99	1.076	0.989	1.015	1.102	0.805	1.532	1.066	2.212	1.005	0.967	1.611
P53004	1.111	1.022	1.033	0.87	1.142	0.981	1.074	0.938	0.909	0.98	1.098	1.002	0.904	1.03	0.847	1.016	0.806	0.848	1.069	1.133	1.091	0.948	0.956	1.023	0.899	1.03	1.084	1.023	0.975	1.097	1.014	1.139	0.945	1.018	1.053	1.034	1.055	1.316	1.003	0.934	1.248	1.08	1.061	1.146	1.104	1.289	1.036	1.143	1.012
Q9Y2S6	0.979	1.135	0.924	1.336	0.84	1.128	1.036	0.844	0.97	3.752	1.167	1.397	0.988	0.976	0.964	1.421	1.295	1.725	1.068	0.907	1.332	1.729	1.025	1.254	0.663	0.795	1.477	0.611	0.885	0.931
Q13423	1.077	0.961	1.259	0.972	1.007	1.086	1.139	1.496	0.982	1.096	0.896	0.892	0.927	1.031	1.017	0.905	0.953	0.99	1.128	1.561	0.954	0.933	0.917	0.973	1.168	1.215	0.854	1.361	1.251	1.121	0.949	1.296	0.949	1.299	0.931	1.111	0.648	1.043	1.203	1.154	1.139	1.301	0.993	0.939	1.098	1.05	0.993	1.092	1.036
Q7Z422																					1.061	0.867	1.197	0.916	1.205	0.907	1.926	0.895	1.221	0.869	0.779	0.546	0.59	0.546	1.177	0.975	1.112	1.028	1.007	0.891	1.261	0.967	0.67	0.374	0.632	0.437	1.27	1.259	0.997
Q6UW68	1.231	1.011	1.18	1.003	0.911	1.004	1.088	1.143	1.02	1.245	0.932	0.866	0.851	0.992	0.917	0.989	0.985	1.235	1.048	0.865	0.873	1.078	0.967	0.856	0.956	1.037	1.121	0.991	0.937	0.925	1.622	1.173	0.973	0.846	0.989	0.898	0.834	0.775	0.793	0.887	1.076	0.963	1.537	1.128	1.22	0.8	0.872	0.892	1.198
Q9Y2D4	0.971	1.089	1.056	1.015	0.923	0.995	0.817	0.968	0.905	0.902	1.109	1.167	0.844	1.126	1.003	1.143	0.994	1.067	1.038	1.441	1.17	1.091	1.07	1.227	1.176	1.234	1.055	1.109	1.209	1.174	1.007	0.965	0.928	0.815	1.218	0.996	1.139	1.141	1.021	0.952	0.849	1.175	0.991	1.191	1.042	1.646	0.832	1.09	1.064
P14902
P47755	1.09	1.031	1.093	1.135	1.052	1.068	0.968	1.017	0.834	0.847	0.899	0.943	0.918	1.032	0.955	0.909	0.952	1.056	1.002	1.185	1.111	1.077	0.959	1.005	0.944	1.028	0.878	0.974	0.937	0.91	1.09	1.147	1.122	1.288	0.919	1.061	0.869	1.081	1.115	1.059	1.012	0.916	0.869	1.407	1.073	1.582	1.012	1.242	1.026
P21128	0.519	5.724	0.903	4.556	0.435	3.415	0.26	0.462	0.331	0.26	0.881	3.041	0.447	1.743	0.834	3.721	0.935	1.289	0.396	1.065	0.468	1.015	0.625	3.74	0.421	2.191	0.555	0.823	0.989	4.207	0.697	0.851	0.773	0.779	0.724	1.089	1.163	3.544	0.585	1.596	0.82	2.975	0.567	1.875	0.797	2.061	0.699	0.646	0.488
Q9NSA3	0.748	1.865	0.769	1.898	0.95	1.923	0.882	0.639	0.826	0.57	0.887	2.056	0.756	1.228	1.413	2.586	0.943	1.2	0.791	1.532	0.831	0.825	0.772	1.619	0.686	1.044	1.034	0.643	1.151	1.516	0.608	0.699	0.681	0.571	1.304	1.139	1.3	1.995	0.818	1.469	1.074	1.326	0.801	1.166	0.93	1.91	1.262	1.022	0.759
Q96S59	0.922	1.264	1.044	1.469	1.138	1.307	1.105	0.989	0.942	0.957	1.193	1.579	0.947	1.21	1.037	1.561	1.227	1.234	1.11	1.048	1.022	1.016	1.019	1.001	1.141	1.059	0.979	0.992	1.085	1.271	0.896	1.118	0.925	0.876	0.898	1.083	1.169	1.161	0.863	0.906	0.956	1.222	1.061	0.874	0.926	0.856	0.984	1.014	1.173
P55010	0.888	0.884	0.949	0.925	0.866	0.916	1.105	0.888	1.109	0.979	1.061	0.921	0.772	0.797	0.902	1.005	0.953	0.887	0.996	0.843	0.874	0.953	0.943	0.829	0.979	0.817	1.138	0.806	0.904	0.881	1.098	0.816	0.899	0.782	0.919	0.809	0.978	0.996	0.895	0.839	0.949	0.886	1.314	0.887	0.95	0.948	0.928	0.813	0.927
Q9NRS4	1.715	1.096	0.792	1.335	1.05	1.014	1.445	0.615	1.053	0.94	1.336	0.958	0.974	0.968	0.747	1.086	0.903	0.996	0.948	0.844											1.141	0.928	0.767	0.965	0.782	1	0.809	1.078	1.065	0.909
A0A0C4DH32	0.829	1.174	0.923	1.08	0.771	0.973	0.758	0.818	0.69	0.892
Q16527	0.984	1.097	1.388	1.172	1.141	1.146	1.021	1.233	0.93	1.37	0.979	0.994	0.967	1.226	1.114	1.05	1.232	1.133	1.075	1.011	1.202	1.313	1.085	1.013	1.078	1.257	1.063	1.123	1.16	0.912	0.893	1.206	0.945	0.942	1.005	1.161	1.202	1.202	1.274	1.198	1.393	1.151	0.881	0.978	1.114	0.888	1.274	1.097	1.358
Q6YP21	1.074	1.441	1.451	1.551	1.28	1.83	1.001	1.544	0.97	1.032	1.108	1.803	0.682	1.349	0.747	0.758	0.914	1.522	1.246	1.312	1.093	1.225	0.936	1.185	1.117	1.33	0.905	1.274	1.203	1.494	1.019	1.319	1.184	1.212	0.779	1.236	0.742	1.043	0.988	1.284
Q9H5X1	0.826	1.087	1.057	0.864	0.869	0.822	0.794	1.25	0.826	0.928											0.942	1.031	0.88	1.106	0.857	1.273	0.753	1.755	0.991	1.563
Q13790	0.873	1.499	1.521	1.754	0.621	1.459	0.722	2.558	0.705	1.238	1.038	1.838	0.876	1.81	1.234	1.335	0.931	1.364	1.177	1.685
O43707	1.046	1.416	0.963	1.1	1.102	1.213	0.89	0.937	0.923	1.046	1.022	1.069	1.268	0.99	1.006	1.226	1.233	1.048	1.017	0.895	0.884	1.035	1.201	1.04	0.997	0.845	0.967	0.852	1.156	1.03	0.905	1.048	1.072	1.021	1.97	1.04	1.153	1.205	1.083	1.082	1.074	1.093	1.021	1.05	0.966	0.854	1.092	1.041	1.082
Q8IYJ3	1.326	2.244	1.071	2.071	1.238	1.504	0.813	0.802	0.978	1.385	1.219	2.372	1.609	0.903	1.345	2.56	1.186	0.988	0.391	0.459	0.826	1.01	0.918	1.241	0.753	0.92	1.05	0.622	0.8	1.081	0.986	0.596	0.715	0.438	1.335	1.197	1.111	1.784	0.505	1.094	0.859	1.142	0.99	0.956	0.676	0.778	0.883	0.585	0.81
Q7Z6I6	1.272	0.908	0.955	1.09	0.923	0.928	0.782	0.747	0.861	1.582											0.822	0.881	1.323	0.526	0.952	0.73	0.996	0.558	0.822	0.488
Q13573	0.967	0.972	0.745	0.91	0.966	0.745	0.911	0.669	1.251	1.121	1.217	0.904	1.312	0.772	1.011	0.999	1.05	0.99	1.013	0.768	0.95	1.021	1.095	0.804	0.992	0.667	1.658	0.593	1.012	0.712	1.252	0.573	0.939	0.524	0.879	0.834	1.239	0.706	0.75	0.754	0.96	0.733	1.029	0.703	0.769	0.557	0.926	0.687	0.964
P28482	1.011	1.056	1.003	0.992	1.008	0.951	1.028	1.017	0.909	1.016	0.982	0.955	1.012	0.971	0.975	0.892	0.985	1.095	1.008	1.06	1.022	1.015	1.028	1.02	1.001	1.008	0.896	0.953	0.961	0.922	1.052	1.096	1.02	1.129	0.915	1.057	1.034	1.028	1.076	1.043	1.139	1.025	0.994	1.36	1.142	1.216	1.02	1.134	0.995
P06703	0.808	1.068	0.965	0.865	1.016	0.942	0.69	0.848	0.918	1.038	1.236	0.991	1.155	1.114	0.978	1.035	0.991	0.994	0.987	1.197	1.146	1.11	0.928	0.961	1.169	0.892	0.823	0.858	1.02	0.922	0.974	0.992	0.849	0.947	0.804	1.014	1.749	1.269	1.005	1.249	1.08	1.245	0.922	1.198	1.082	1.035	1.022	1.251	1.205
Q5W111	0.886	1.064	1.294	0.9	0.944	1.335	1.111	1.759	0.97	1.739	0.841	0.728	1	0.812	0.891	0.842	0.859	0.95	0.897	1.059	1.032	0.908	0.875	0.792	0.877	0.78	0.964	0.908	0.811	0.843	1.198	1.025	0.946	1.175	0.982	1.164	1.042	1.01	1.294	1.286	0.981	0.882	1.168	0.881	1.021	0.958	0.92	0.958	0.893
P48506	0.844	0.78	0.769	0.778	0.838	0.754	2.33	0.892	1.095	0.896	1.856	0.798	0.577	0.73	0.619	0.677	0.951	0.717	1.01	0.872	0.753	0.72	0.653	0.792	0.655	0.738	0.595	0.852	0.786	0.766	1.79	0.837	0.721	1.024	0.697	0.977	1.459	0.751	0.841	0.887	0.817	0.813	0.851	1.003	0.833	1.313	0.678	0.765	0.795
P46778	0.969	1.073	0.737	1.173	1.098	0.92	0.892	0.649	1.153	0.937	1.139	1.248	1.054	0.925	1.083	1.198	1.026	1.004	0.931	1.123	1.138	0.935	0.998	0.859	1.328	1.083	1.084	0.76	0.854	0.737	0.982	0.65	0.963	0.755	1.222	0.782	1.152	1.163	0.984	0.855	0.851	0.798	0.626	0.548	0.54	0.636	0.903	0.822	0.703
Q92769	1.008	1.07	1.043	1.061	1.314	1.164	1.058	1.144	1.202	1.251	0.996	0.62	0.998	0.519	0.659	0.668	0.722	0.532	0.666	0.435	0.978	1.218	1.076	0.935	1.163	0.797	1.409	1.125	1.222	0.913	1.269	1.321	1.712	1.097	1.36	1.129	1.025	1.222	1.224	1.129	0.982	0.711	0.835	0.488	0.634	0.501	1.061	0.861	0.684
Q6Y7W6	0.883	1.122	0.861	1.048	0.997	0.848	1.033	0.768	1.098	1.233	1.115	1.226	1.177	0.882	1.15	1.132	1.062	1.018	0.859	0.74	1.057	1.085	1.071	0.887	1.033	0.741	1.082	0.63	0.944	0.879	1.114	0.746	0.981	0.712	0.947	0.919	0.951	1.051	0.937	0.903	1.011	0.903	0.944	0.874	0.754	0.845	1.114	0.98	0.932
P22314	1.121	0.995	0.889	0.974	1.001	0.929	0.899	0.89	0.908	0.973	0.893	1.096	0.964	0.88	1.006	1.135	1.045	0.985	0.918	0.828	0.881	0.986	0.975	0.953	1.121	0.851	2.703	0.897	1.03	0.906	1.127	0.905	0.945	0.855	1.254	0.942	0.78	0.987	0.987	0.871	1.066	0.913	0.927	0.991	1.036	1.066	0.893	0.881	1.393
O60437	0.982	4.43	1.358	3.759	0.817	3.122	0.767	0.955	0.754	0.899	1.474	3.699	0.872	1.664	1.269	5.002	1.171	1.582	0.786	1.101	0.668	0.871	0.709	2.791	0.573	1.777	0.783	0.831	1.337	2.827	0.864	1.097	0.876	0.817	0.776	1.565	1.423	3.426	0.827	2.001	0.973	3.002	0.738	1.536	0.834	1.252	1.038	0.79	0.731
Q9Y2W1	1.033	0.83	0.727	0.934	1.138	0.72	1.072	0.598	1.383	1.107	1.319	0.981	1.345	0.693	1.01	0.98	1.063	0.865	0.881	0.517	1.054	0.962	1.172	0.786	1.034	0.718	1.435	0.513	0.944	0.624	1.1	0.575	0.985	0.4	1.018	0.748	1.175	0.835	0.784	0.713	1.076	0.679	1.219	0.635	0.742	0.508	0.936	0.69	1.036
Q9BX70	1.028	1.014	1.118	0.998	0.986	0.875	1.138	1.294	1.271	1.091	1.299	1.027	1.085	1.156	0.969	1.157	0.953	0.887	0.964	1.39	0.978	0.671	0.846	0.818	0.622	1.12	1.069	0.991	0.509	1.248											1.092	1.593	0.652	0.497	1.126	0.567	1.041	1.781	1.115
O75716
Q8TEQ0
O95905
P50750	1.016	0.793	0.794	0.866	1.134	0.691	1.208	0.675	1.69	1.201	1.407	0.906	1.433	0.943	0.932	0.956	1.047	1.057	0.928	0.871	0.937	0.748	0.784	0.664	1.288	0.649	1.559	0.686	0.896	0.605	1.31	0.614	1.209	0.658	1.064	0.808	1.176	0.802	0.875	0.725
P18858	1.156	0.968	0.787	0.902	0.948	0.856	0.929	0.799	1.41	1.197	1.023	1.151	0.978	0.964	1.073	1.084	1.15	1.178	1.067	1.068	0.841	0.972	1.483	0.84	1.015	0.703	1.56	0.683	0.94	0.909	1.633	0.658	1.174	0.466	0.934	0.766	1.133	0.691	0.88	0.733	0.982	0.631	1.223	0.697	0.778	0.813	0.922	0.657	0.99
O75822	0.88	0.969	0.921	1.014	1.189	0.954	1.026	0.838	1.413	1.032	1.141	1.026	1.073	0.836	1.047	1.092	1.037	0.952	0.837	0.774	0.905	0.949	1.087	0.882	0.996	0.822	1.353	0.813	0.901	0.912	0.96	0.741	0.917	0.677	1.143	0.912	1.142	1.056	0.925	0.845	1.122	0.993	1.088	0.814	0.893	0.854	1.074	0.85	0.822
Q9NYQ8	1.16	0.986	0.818	1.043	0.693	1.007	0.856	0.874	1.033	0.876	1.156	1.119	1.852	0.745	1.006	1.164	0.758	0.967	0.598	0.583	0.724	0.598	0.644	0.57	0.758	0.439	0.462	0.385	0.602	0.447	0.99	0.598	0.805	0.536	1.992	0.871	0.834	0.918	0.731	0.805
Q96MK3											0.847	0.663	0.768	0.722	0.876	0.648	0.916	0.54	0.743	0.646																					1.029	0.89	0.896	0.885	0.694	0.794	0.916	0.968	0.828
P16885	1.125	0.735	0.977	0.929	0.889	0.759	0.796	0.86	1.021	1.69	0.91	0.701	0.733	0.764	0.735	0.694	1.057	1.378	0.956	0.734	0.837	1.618	1.388	0.889	0.91	0.779	0.916	0.618	0.78	0.805	1.241	0.773	0.861	0.76	0.723	0.742	0.798	0.741	0.784	0.712	0.937	0.629	0.901	0.947	1.015	0.841	0.931	0.829	0.956
Q9BTA9																					1.05	1.139	1.083	0.97	2.123	1.022	1.076	0.999	1.009	0.951
P02766	0.567	0.608	0.652	0.924	0.521	0.812	0.825	1.223	0.486	0.347	0.623	0.741	0.489	1.118	0.746	0.916	0.794	1.028	0.824	1.058	0.825	1.005	0.735	1.476	0.756	1.239	0.778	1.73	0.948	1.358	1.691	3.124	1.486	1.938	0.693	1.129	0.806	0.996	1.3	1.192	0.727	0.994	1.194	3.131	1.726	2.051	0.802	1.189	1.029
Q9H5V8	1.3	1.111	1.12	1.573	1.548	1.666	0.946	1.461	1.053	0.918
A0A0J9YX35											0.381	0.656	0.683	1.542	1.57	1.171	0.793	2.84	0.895	1.124	1.042	1.543	0.538	0.74	0.986	1.81	1.245	3.286	0.794	0.917	1.171	1.554	0.72	1.313	0.753	0.918	0.83	0.78	1.777	1.672	0.817	0.94	0.493	0.668	1.373	0.635	0.95	1.308	0.927
P23634	1.277	1.027	1.83	1.055	0.999	1.288	1.344	2.058	0.772	0.975	0.882	0.993	0.882	1.668	0.98	0.934	0.838	1.008	1.481	2.531	1.539	0.966	0.825	1.294	0.97	1.875	0.616	2.224	1.471	1.669	0.859	1.745	1.059	2.214	0.798	1.446	0.712	1.256	1.605	1.665	1.409	2.019	0.75	0.874	1.377	1.324	1.067	1.825	1.28
Q8TDB6	1.191	0.526	0.67	0.595	1.068	0.67	1.001	0.67	1.351	1.008	1.434	0.891	1.883	0.786	0.999	0.712	0.951	0.783	0.994	0.716	0.81	0.67	1.609	0.668	1.145	0.862	1.211	0.537	0.787	0.5	1.509	0.789	1.067	0.571	1.21	0.747	0.777	0.698	0.812	0.58	1.096	0.684	1.207	0.769	0.854	0.705	1.141	0.838	1.116
Q8IWZ6	1.096	5.731	1.305	3.084	0.803	2.704	0.673	0.847	0.635	0.725	1.017	1.347	1.374	1.572	1.129	1.034	0.788	1.142	1.096	1.601																					0.943	2.343	0.556	1.161	0.821	2.191	0.884	0.745	0.771
Q5VTR2	1.011	0.875	0.826	0.96	1.052	0.861	1.017	0.878	1.217	1.055	1.172	1.015	1.297	1.058	1.055	1.016	1.198	1.027	0.93	1.053	1.071	1.13	1.127	0.891	0.984	0.892	1.188	0.938	0.885	0.886	1.462	0.637	1.087	0.665	1.046	0.838	1.409	0.806	0.849	0.823	0.993	0.883	0.943	0.952	0.846	0.913	1.067	0.937	0.902
P00973	2.086	1.295	1.322	1.051	1.067	1.052	1.186	1.546	0.887	0.883	1.036	1.043	1.891	0.9	0.916	1.159	1.365	1.006	1.043	0.96	1.316	0.966	1.042	0.771	1.346	1.394	1.186	0.791	0.969	0.987	1.409	0.622	0.783	0.923	1.347	0.902	1.339	1.054	0.778	0.993	1.257	1.261	0.815	1.289	1.001	2.079	1.077	0.989	1.099
Q9P287	0.897	0.809	0.893	0.826	1.043	0.85	1.252	0.83	2.235	1.221	1.072	0.862	0.821	0.941	0.89	0.856	1.007	0.854	1.042	1.389	0.81	0.878	0.905	0.617	0.951	0.704	1.151	0.703	0.986	0.699	1.262	0.548	1.052	0.492	0.999	0.742	1.174	0.758	0.777	0.652	0.938	0.865	1.519	1.275	1.006	1.334	1.008	0.934	1.037
Q9H4M9	1.02	1.015	1.44	1.041	0.959	1.226	1.105	1.792	0.822	1.058	0.757	0.953	0.779	1.146	1.004	0.927	0.991	1.104	1.201	1.612	1.078	1.216	1.052	1.223	1.046	1.392	0.707	1.741	1.054	1.376	1.006	1.764	1.035	1.641	0.771	1.153	0.95	1.064	0.882	0.967	1.223	1.685	1.146	1.287	1.289	1.52	1.019	1.345	1.086
P12259											1.21	1.462	0.57	2.12	1.47	0.946	1.443	0.994	0.508	0.87
Q96SI9	1.045	1.114	0.95	1.24	0.938	0.962	1.055	0.963	1.239	1.215	2.403	1.356	1.493	0.644	0.59	1.244	0.774	0.831	0.927	0.377	0.985	0.777	0.946	0.883	0.922	0.678	0.946	0.574	0.896	0.745	1.05	0.484	0.879	0.344	0.785	0.802	1.617	0.973	0.893	0.804	1.366	0.786	0.528	0.578	0.781	0.605	0.834	0.448	1.544
Q8WXF7	0.786	0.583	0.995	0.79	0.933	0.94	1.215	1.199	0.647	0.607	1.024	1.06	0.915	1.581	1.031	1.115	0.98	1.232	1.088	1.927	0.837	0.896	0.79	0.876	0.861	0.862	0.69	1.153	0.891	1.136	1.042	1.495	1.163	1.615	0.923	1.115	1.332	1.186	1.38	1.251
Q96AG3	1.124	1.362	1.39	1.32	1.057	1.421	1.281	1.472	0.938	1.165	0.787	1.256	0.921	1.122	0.906	1.185	0.873	1.164	0.969	1.159	1.061	1.159	0.943	1.217	0.986	1.135	0.914	1.17	0.771	0.911
O95208	1.195	1.203	0.987	1.324	1.112	1.276	0.976	0.953	1.384	1.001	1.324	1.19	0.889	0.898	0.922	1.272	0.99	0.899	1.028	0.916	1.003	1.009	0.996	1.046	0.922	0.865	0.845	1.1	1.026	1.216	0.87	0.899	1.028	0.946	1.297	1.136	1.875	1.35	0.956	1.283	0.792	1.072	1.162	1.03	0.995	1.237	0.925	0.869	0.923
P26651											1.08	1.713	1.032	1.61	1.22	1.651	1.01	1.186	0.832	0.974	0.785	0.826	0.743	1.201	0.955	1.155	1.001	0.841	0.833	0.967											1.03	1.454	0.703	0.429	0.713	0.344	1.16	1.245	0.927
P18031	0.939	0.724	0.724	0.776	1.049	0.696	0.917	0.647	1.092	1.078	0.944	0.774	0.893	0.72	0.918	0.884	1.037	1.014	0.916	0.749	0.698	0.996	1.078	0.665	1.103	0.644	1.106	0.651	0.873	0.692	1.45	0.788	0.88	0.817	1.305	0.836	1.177	0.836	0.939	0.773	1.07	0.555	1.28	0.743	0.733	0.686	0.898	0.639	0.921
Q6ZRV2	1.079	1.056	0.83	0.972	1.525	0.865	0.749	0.668	1.477	1.064	1.295	1.02	1.221	0.603	0.933	1.042	1.064	0.811	0.613	0.467	1.124	0.929	1.252	0.865	0.78	0.631	1.245	0.463	0.741	0.69	0.796	0.511	0.586	0.435	1.262	0.983	1.972	0.902	0.626	0.755	1.504	0.652	1.285	0.49	0.748	0.558	0.872	0.469	0.647
P30153	1.043	1.15	1.044	1.152	1.07	1.117	0.956	1.043	0.982	0.99	0.98	1.107	0.998	0.99	1.006	1.128	1.054	0.966	0.966	0.997	0.936	0.959	1.002	1.04	0.923	0.994	1.021	1.009	1.053	1.136	0.955	0.963	0.968	0.911	1.085	1.027	0.981	1.081	0.936	1.006	0.974	1.022	1.045	0.839	0.951	0.896	0.975	1.001	0.95
P10606	1.219	1.334	1.125	1.19	1.04	1.27	1.113	1.304	1.02	1.098	1.041	1.186	1.077	1.121	1.001	1.164	0.899	1.043	1.11	1.282	1.007	1.1	0.988	1.051	0.935	1.141	1.213	1.176	0.921	1.097	1.016	1.18	0.991	1.081	0.762	1.084	0.885	1.133	1.052	1.044	1.05	1.24	0.898	1	1.043	1.07	1.053	0.932	0.967
P50440	1.433	1.509	1.181	1.573	1.081	1.23	1.095	1.218	0.756	1.353	0.817	1.257	0.977	1.305	0.872	1.486	1.136	1.526	0.734	0.973	2.174	1.59	0.931	1.212	1.14	1.383	1.395	1.366	1.345	1.378	1.206	1.185	0.941	1.15	0.806	1.244	0.742	1.065	0.982	1.118	0.978	1.41	0.654	1.011	1.086	1.159	0.787	1.014	0.991
P35749	1.286	1.242	2.367	1.172	0.854	1.468	1.464	2.576	0.43	1.075	0.74	1.087	0.549	1.795	0.863	1.067	0.725	1.073	1.764	3.593	1.678	1.188	0.819	1.657	0.977	2.239	0.459	3.913	1.582	2.877	0.881	2.076	1.402	3.694	0.715	1.92	0.598	1.665	1.851	2.119	1.275	2.009	0.491	1.059	1.627	2.031	1.231	2.329	1.281
Q8IXM6																																									0.718	1.115	0.841	1.25	1.029	1.145	0.927	1.135	0.892
Q8TF64	1.006	1.179	1.318	0.996	0.736	1.227	0.945	1.569	0.835	0.975											1.082	1.167	0.735	1.104	0.993	1.387	0.622	1.335	1.362	1.335	0.828	2.064	1.512	3.767	0.732	1.841	0.701	1.484	1.812	1.968	1.082	1.574	0.729	1.195	1.344	1.66	1.481	1.82	1.106
Q13190	0.896	0.865	0.862	0.89	0.868	0.791	0.915	0.79	1.014	0.909	0.961	0.955	1.181	1.029	0.981	1.022	1.076	1.048	0.847	0.862	0.915	1.01	1.071	0.778	1.04	0.807	0.874	0.748	0.984	0.72	1.041	0.727	0.915	0.84	1.11	0.814	1.093	0.732	0.743	0.704	0.904	0.925	1.067	0.969	0.875	0.777	0.936	0.873	1.046
O94829											0.662	1.006	0.45	0.922	0.826	0.756	0.877	0.878	0.812	1.052	1.044	1.171	0.892	0.612	0.614	0.871	1.137	0.8	0.814	1.002													1.7			3.179		3.161
Q96PU5											2.377	1.028	1.277	0.991	1.037	1.005	1.105	0.956	1.078	0.988	0.914	1.021	0.925	1.061	0.968	1.051	0.866	1.394	0.934	0.963	1.058	1.07	0.886	1.017	0.958	0.966	1.083	0.81	0.879	1.064	0.933	1.138	0.952	1.302	1.061	1.469	1.041	1.334	1.072
Q14166	1.129	1.238	0.946	1.089	1.134	1.024	0.937	0.842	1.312	1.027	1.563	1.311	0.958	0.894	0.928	1.365	0.961	0.835	0.925	0.895	1.012	0.935	0.867	1.044	1.166	0.998	1.248	0.814	0.816	0.905	1.076	0.68	0.97	0.78	0.951	0.931	1.011	1.304	0.762	0.775	1.052	0.966	0.916	1.089	0.788	1.295	0.966	0.806	0.78
Q9Y4W6	1.037	1.104	1.023	1.106	0.939	1.045	1.102	0.989	1.257	1.167	1.613	1.123	1.306	0.987	1.029	1.167	1.056	1.174	0.994	1.059	0.931	0.981	0.905	1.028	0.951	0.963	2.164	0.86	0.982	1.063	1.356	0.951	0.962	1.111	0.955	1.049	0.91	1.003	1	1.068	0.878	1.034	0.797	0.913	0.969	1.046	1.036	0.84	1.268
Q08AF3	1.139	0.796	0.998	0.912	0.93	0.75	0.924	0.711	1.313	1.219	1.354	1.123	1.003	0.971	1.102	0.912	0.88	1.172	1.058	0.83	1.037	1.158	1.632	0.898	0.9	0.722	0.912	0.673	0.78	0.683	0.939	0.73	0.881	0.815	1.176	0.858	1.094	0.782	0.875	0.736	1.128	0.539	1.308	0.929	0.783	0.725	0.897	0.796	0.877
P57735	0.996	1.887	0.86	1.927	0.889	1.576	0.766	0.865	0.99	0.801	1.116	1.877	1.029	0.985	0.921	2.179	0.892	1.171	0.735	0.814	0.916	0.9	0.697	1.428	0.697	1.057	1.042	0.654	0.936	1.376	0.874	0.749	0.71	0.675	1.104	1.349	1.681	2.262	0.728	1.253	0.876	1.129	0.81	1.251	0.745	1.222	0.88	0.691	0.662
O75170	0.701	0.833	0.938	0.965	1.041	0.892	0.745	0.974	0.936	0.856	0.733	0.58	1.472	0.657	0.89	0.555	1.162	0.565	0.621	0.508	1.024	0.885	0.967	1.008	0.981	1.124	0.984	1.309	0.879	1.239	0.793	0.809	0.822	1.76	5.096	0.441	2.227	0.719	0.492	0.311	0.633	0.573	0.932	0.505	0.585	0.45	2.02	0.666	0.656
P50151	0.933	0.688	0.843	0.742	1.232	0.921	0.932	0.806	0.932	1.14	1.178	0.827	0.933	0.988	0.896	1.036	1.139	1.155	1.048	1.221	0.967	0.929	1.057	1.04	0.95	0.947	0.744	0.954	1.08	0.797	0.949	0.862	0.817	0.876	0.915	0.996	0.837	0.901	0.926	0.883	1.21	0.692	1.09	1.465	0.892	1.268	0.921	0.921	1.044
P27987	0.941	1.037	1.176	0.884	0.993	1.019	1.076	1.352	0.891	1.061	0.955	1.165	0.82	1.475	1.067	1.008	0.888	1.264	1.403	2.844	1.069	1.015	1.088	0.989	1.129	0.912	1.085	1.062	1.039	1.037											1.267	2.027	0.666	0.99	1.366	1.26	1.218	1.983	1.218
Q53H96	1.047	0.784	0.828	0.917	1.121	0.758	0.98	0.89	1.304	1.258	1.05	0.858	1.299	0.816	0.744	0.808	0.941	0.784	1.164	0.792	0.997	0.913	1.275	0.832	1.084	0.782	1.131	0.831	0.891	0.804	0.859	0.692	0.827	0.69	1.052	0.819	1.158	0.788	0.787	0.861	0.841	0.753	0.866	0.818	0.852	0.855	0.959	0.777	0.88
O15075	0.793	0.975	1.092	0.908	0.61	1.191	0.911	1.343	0.74	1.292	0.612	0.894	0.546	1.41	1.025	0.941	0.643	1.237	1.004	1.134	1.31	1.348	0.939	1.467	0.921	1.221	0.651	1.491	0.852	1.35	0.947	1.9	1.003	1.511	0.712	1.462	0.78	1.147	1.125	1.411	0.906	1.28	0.657	1.779	1.202	1.517	0.889	1.294	1.094
P37235	0.934	0.771	0.953	0.858	1.08	0.909	0.976	1.046	1.016	1.121	1.267	1.116	1.162	1.308	1.409	1.279	1.419	1.515	1.127	1.259	1.05	1.381	1.053	1.027	0.99	1.033	1.028	1.096	1.011	1.055	1.018	0.886	1.084	1.11	0.942	0.928	0.733	0.74	1.108	0.899	0.945	0.926	1.071	1.266	1.114	1.409	0.993	0.863	1.182
O43615	1.064	0.799	0.967	0.834	0.931	0.822	1.075	0.855	1.265	0.938	1.087	0.972	0.993	0.967	0.846	0.949	0.908	0.973	0.959	1.064	0.894	1.009	0.955	0.956	1.076	0.983	1.37	0.98	0.96	0.938	1.253	0.932	0.959	0.979	0.888	0.972	1.075	0.927	1.068	0.91	1.095	1.041	1.349	1.013	0.964	1.03	1.087	0.925	1.029
Q86TX2	1.507	1.166	2.1	0.976	1.069	1.59	1.457	1.987	0.702	1.241	0.866	1.021	0.778	1.44	0.886	0.833	0.822	1.031	1.383	2.326	1.188	1.049	1.052	1.114	1.008	1.325	0.884	1.516	1.107	0.926	0.683	1.368	1.068	1.805	0.533	1.173	0.484	1.021	1.474	1.357	0.986	1.391	0.772	1.149	1.577	1.503	1.022	1.381	1.151
P06727	1.225	1.599	1.09	1.221	1.357	1.716	0.899	1.479	0.622	0.779	0.853	1.145	1.221	1.999	1.054	1.151	1.126	2.151	1.154	1.556	1.576	1.885	1.084	1.356	0.935	1.271	0.664	1.303	1.07	1.318	1.143	1.889	1.138	1.497	1.266	1.365	0.796	1	1.051	1.294	0.663	0.929	0.865	2.206	1.575	1.747	1.226	1.69	1.23
P16452	0.745	1.164	1.253	1.079	0.696	1.005	0.961	1.369	1.168	1.052	1.007	0.99	0.772	1.621	1.303	1.123	1.344	1.07	0.942	1.448	1.186	0.851	0.892	1.614	0.84	1.627	0.707	1.944	0.674	1.037	0.876	1.952	1.128	4.056	0.848	2.164	0.615	0.852	0.966	1.137	0.788	1.202	0.862	3.141	1.642	5.473	1.167	1.258	0.991
Q9H081
Q96GQ5	1.246	1.308	1.308	1.045	1.265	1.016	0.97	1.17	1.064	1.084	1.013	1.018	1.093	1.056	0.999	1.01	1.207	1.221	1.145	1.087	0.991	1.038	1.112	0.959	0.945	1.118	1.164	1.184	1.212	1.044	0.991	0.859	1.066	1.147	0.907	0.914	0.991	0.907	0.989	1.065	0.765	0.996	0.927	1.258	0.976	1.184	0.942	0.947	0.884
Q15554	1.305	0.994	0.887	1.024	0.933	0.745	1.519	0.645	1.426	1.44	1.105	1.027	1.385	0.802	1.055	1.29	1.05	1.22	1.158	0.656	1.013	1.452	1.32	0.927	1.087	0.885	1.431	0.592	0.993	0.732
P29083	1.123	0.639	1.044	0.772	0.995	0.801	1.037	1.144	1.096	1.103	1.184	0.906	1.172	0.981	1.154	0.872	1.067	0.908	0.938	0.921	0.793	0.965	1.272	0.603	1.115	0.613	1.373	0.412	0.752	0.5	0.831	0.574	0.815	0.843	0.9	0.806	1.063	0.685	0.738	0.719	0.781	0.605	1.191	0.451	0.792	0.386	0.959	0.568	0.923
Q9NNW5											0.612	1.152	1.348	0.731	1.376	1.196	1.165	0.87	0.664	0.647											0.673	0.438	0.602	0.459	2.661	0.866	1.856	1.385	0.574	0.76
P62826	0.947	0.79	0.813	0.84	0.948	0.758	0.954	0.769	1.208	0.839	1.212	0.886	1.196	0.68	0.915	0.886	1.04	0.879	0.847	0.639	1.046	1.036	0.96	0.824	0.954	0.669	1.429	0.676	0.898	0.789	1.32	0.73	1.248	0.789	1.219	0.854	1.232	0.9	0.819	0.69	1.027	0.777	1.696	1.11	0.992	1.175	0.992	0.663	0.996
O15258	0.793	0.855	0.865	0.806	0.782	0.867	0.725	0.862	0.983	1.085	0.875	0.751	0.937	0.724	0.825	1.045	1.073	0.837	0.869	0.624	0.813	1.066	0.982	0.924	1.127	0.866	1.459	0.663	0.915	0.881	1.709	0.58	1.083	0.474	1.108	0.669	0.888	0.811	0.645	0.618	1.006	0.754	1.173	1.018	0.838	1.187	0.742	0.784	0.77
Q9UI26	0.972	0.945	1.05	1.058	0.94	1.015	1.031	1.19	1.027	0.865	0.878	1.139	0.949	1.039	0.985	1.104	0.986	1.037	1.07	1.117	1.001	1.048	0.984	1.204	1.125	1.226	0.986	1.267	0.909	1.026	1.037	0.854	1.03	0.949	0.881	0.975	1.019	1.008	0.959	0.961	0.97	0.959	1.403	0.995	0.909	0.907	1.039	0.957	0.959
P18085	0.91	0.702	0.821	0.695	1.028	0.721	0.767	0.657	1.09	0.992	0.921	0.726	0.957	0.789	0.873	0.795	1.238	0.982	0.925	0.572	0.84	0.788	1.098	0.737	1.071	0.736	0.926	0.643	0.832	0.727	1.258	0.89	1.076	0.583	1.075	0.73	1.138	0.852	0.849	0.696	1.197	0.805	1.21	1.11	0.916	0.902	0.94	0.844	0.937
Q9NYB0	1.163	0.842	0.71	0.992	0.885	0.817	1.302	0.675	1.16	1.016	1.003	0.936	1.257	0.845	0.995	1.007	1.131	1.149	1.023	0.81	1.048	1.167	1.212	0.865	1.124	0.876	1.543	0.794	0.949	0.75	1.09	0.678	0.946	0.382	0.749	0.753	1.368	0.687	0.902	0.753	0.854	0.608	1.152	0.507	0.759	0.454	0.996	0.652	1.164
Q13683	1.399	1.186	1.879	1.033	0.991	1.522	1.718	2.717	0.651	1.05	0.86	0.965	0.76	1.747	1.038	0.991	0.849	1.327	1.74	2.433	1.386	1.13	0.876	1.393	0.974	2.202	0.53	3.044	1.574	2.387	0.891	2.698	1.206	2.158	0.648	1.345	0.744	1.597	1.649	1.716	1.376	2.278	0.711	1.479	1.772	1.535	1.286	2.23	1.604
Q86WA6	1.24	1.174	1.119	1.276	0.972	1.147	1.274	1.088	0.892	1.232	1.114	1.163	0.906	0.851	0.807	1.114	1.097	0.877	1.166	0.958	1.807	1.411	1.133	1.285	1.21	1.153	1.305	1.156	1.332	1.474	0.636	0.871	0.912	1.024	1.031	1.028	1.296	1.352	0.746	0.839	0.85	1.067	1.018	1.225	0.936	0.925	0.937	0.84	1.452
Q8N138	0.872	1.266	1.151	1.193	0.875	1.228	0.948	1.12	0.742	1.16	1.031	1.471	1.017	1.555	1.347	1.367	1.182	1.194	1.29	1.752	0.956	1.271	0.931	1.123	0.955	1.037	0.793	0.885	0.853	1.146											1.004	1.757	0.71	1.167	1.321	1.083	1.231	1.537	1.001
Q15075	1.05	1.188	1.039	1.238	0.943	1.117	0.992	0.926	0.967	1.015	0.884	1.105	1.372	0.972	1.075	1.262	1.058	1.031	0.876	0.846	1.023	0.967	1.009	1.131	1.046	0.994	0.975	0.847	0.995	1.006	1.06	0.959	0.894	0.849	0.876	0.973	0.918	1.204	0.983	1.024	0.769	0.899	1.081	1.208	0.954	0.877	1.018	1.002	1.052
P50454	0.896	0.45	0.698	0.448	1.24	0.492	0.737	0.541	1.546	0.731	0.855	0.377	1.398	0.514	1.012	0.401	1.245	0.536	0.802	0.506	0.893	0.598	1.079	0.507	1.385	0.572	1.17	0.55	0.99	0.49	0.79	0.515	0.998	0.502	0.804	0.552	1.108	0.496	0.76	0.443	0.784	0.386	1.596	0.855	0.654	0.728	0.928	0.707	0.802
O60507	0.775	1.293	0.995	0.85	0.926	0.878	0.793	0.884	1.171	1.02																					0.621	0.562	0.791	0.705	0.691	1.146	2.434	0.68	0.702	0.885
Q9UH99	0.99	1.136	0.97	1.03	1.175	1.121	0.916	0.955	1.376	1.262	1.005	1.102	1.161	1.091	1.024	1.125	1.275	1.079	1.073	1.029	1.174	1.146	1.18	1.072	1.158	0.968	0.932	0.848	1.204	1.012	0.946	0.918	1.365	0.972	0.905	0.847	1.029	1.122	1.079	0.972	1.022	0.983	0.997	1.128	1.028	0.945	1	1.109	1.003
Q8WTT2	1.035	0.858	0.926	1.058	0.957	0.807	0.851	0.515	1.586	1.183	1.156	1.13	1.177	0.706	0.949	0.989	1.006	0.762	0.843	0.511	0.74	0.886	1.014	0.793	0.965	0.671	1.628	0.563	0.797	0.716
Q92599	0.907	1.156	0.964	1.147	1.141	1.043	0.804	0.89	0.978	0.893	0.914	1.12	1.097	1.046	1.127	1.137	1.074	1.142	1.037	0.931	1.149	1.1	1.013	1.141	0.947	1.044	1.032	1.075	1.021	1.06	0.847	1.02	1.11	0.942	1.18	1.1	0.823	1.224	1.022	1.065	0.957	1.06	1.144	1.13	1.017	0.851	1.064	0.944	1.443
Q8N357	0.883	1.055	0.813	1.209	0.935	1.042	0.727	0.659	0.922	0.934	0.93	1.255	0.899	0.815	0.936	1.498	1.046	1.055	0.843	0.591	1.218	0.858	0.994	0.953	1.017	0.812	0.991	0.477	1.007	0.809	0.844	0.67	0.869	0.594	1.269	0.866	0.985	1.197	0.875	0.917	1.388	0.902	1.123	0.937	0.855	0.664	0.963	0.805	0.979
Q4J6C6											0.99	1.08	0.939	1.106	1.02	0.897	0.888	0.93	1.148	1.138	0.996	0.988	0.878	1.102	1.286	1.288	1.287	1.476	1.048	1.193	0.937	0.988	1.061	1.165	1.141	1.022	1.243	1.096	0.938	0.955	1.11	1.125	0.99	1.556	0.982	1.607	1.258	1.396	0.85
Q13232	1.168	1.077	1.022	1.067	1.103	1.035	1.283	1.038	1.008	1.181	0.912	1.091	0.784	0.936	0.875	0.979	0.997	1.094	1.027	0.862	1.025	1.227	0.969	0.954	0.945	0.999	0.871	0.927	1.095	0.928	1.008	1.051	1.256	1.077	0.916	1.176	1.399	1.141	1.076	1.239	0.923	1.25	0.96	1.129	1.045	0.849	0.976	1.015	0.956
Q8WWZ3	1.702	1.372	1.072	1.013	0.99	0.997	1.05	0.937	0.892	1.239	1.066	0.929	0.796	1.035	0.874	1.074	0.678	1.042	0.75	1.03	1.312	0.961	1.041	0.977	1.068	0.888	1.08	1.266	0.957	1.328	1.228	1.109	0.845	0.853	1.41	1.225	1.121	1.154	1.05	1.087	0.966	0.76	0.91	0.847	0.878	1.173	0.457	1.157	0.938
C4AMC7	1.074	1.219	0.997	1.139	1.005	1.03	1.106	1.104	1.009	1.229	1.116	1.107	1.099	1.179	1.271	1.128	1.111	1.271	1.136	1.207	1.319	1.1	1.139	1.08	1.065	1.017	1.303	1.2	1.215	1.114	0.887	0.816	0.754	0.779	1.121	0.834	0.993	1.03	0.834	0.857	0.837	0.996	1.014	1.122	0.9	1.425	1.047	1.135	0.839
Q6SZW1	0.81	1.361	1.179	1.258	0.858	1.313	0.827	1.661	0.726	1.112	0.923	0.891	0.833	1.372	0.864	0.773	0.905	1.158	1.078	1.343	0.752	1.011	0.622	0.841	0.594	0.837	1.065	0.483	0.739	0.612	0.727	0.869	0.889	1.103	0.871	0.961	0.751	0.992	1.073	1.225	0.611	0.474	0.811	0.959	0.883	1.998	0.739	0.575	0.743
P30740	0.72	1.701	1.076	2.163	0.773	1.53	0.549	0.692	1.214	0.897	0.732	1.934	0.83	1.027	0.93	1.892	1.053	1.055	0.658	0.754	0.879	1.142	0.812	1.257	0.748	1.083	0.587	0.701	0.887	1.546	0.689	0.853	0.74	0.8	0.857	1.439	1.579	2.172	0.785	1.228	0.859	1.356	0.964	1.292	0.85	1.419	1.138	0.78	0.657
Q8N2U0	0.986	1.28	1.465	0.899	1.539	1.185	1.32	1.596	2.145	2.482	0.799	0.89	0.786	1.156	1.012	0.823	1.022	1.147	1.353	2.064											0.866	0.959	0.919	1.02	1.065	1.135	1.31	1.021	0.937	1.144	0.75	0.929	0.86	0.869	0.995	0.896	0.824	1.111	0.914
Q2VPK5	0.619	0.771	0.497	0.649	0.576	0.418	0.783	0.346	1.219	1.168	1.368	0.976	1.703	1.16	1.322	1.345	1.28	0.848	0.856	1.022											0.471	0.483	0.488	0.928	1.12	0.941	1.182	0.894	1.026	0.859
Q15070	1.559	0.94	0.792	0.949	0.93	0.67	0.822	0.658	1.386	1.112	1.198	1.103	1.391	0.898	1.071	1.007	1.105	0.915	0.864	0.657	0.821	1.08	1.205	0.789	0.973	0.668	1.092	0.599	0.98	0.757	1.168	0.585	1.003	0.52	1.547	0.694	0.942	0.786	0.871	0.733	0.878	0.616	1.174	0.589	0.72	0.444	0.896	0.622	0.853
O00584	1.346	1.02	0.915	0.963	0.954	0.944	1.127	1.112	0.79	1.119	1.23	1.119	0.703	0.699	0.888	0.828	0.824	0.856	1.197	0.446	1.11	1.242	1.187	0.913	1.17	0.984	0.918	0.663	0.862	0.667											0.772	0.464	1.468	1.572	1.197	0.663	0.429	0.47	0.991
Q9BUF5	0.925	0.94	1.347	1.065	1.067	1.312	1.003	1.508	1	1.016	0.843	0.897	1.106	1.29	1.113	0.929	0.793	1.028	1.116	1.383	1.135	1.032	0.972	1.104	0.946	1.27	0.928	1.308	1.067	1.287	1.062	1.641	1.152	1.26	0.925	1.067	0.935	1.017	1.215	1.318	0.952	1.235	1.092	1.044	1.3	1.185	1.136	1.353	1.153
Q9NVR2	1.257	1.008	1.271	1.307	1.011	1.13	1.094	0.983	1.145	1.125	1.184	0.849	1.165	0.834	0.783	0.867	0.929	1.028	0.983	0.89	1.144	1.498	1.193	1.161	1.041	1.067	1.39	1.345	1.2	1.079	1.112	0.41	0.745	0.402	0.906	1.019	0.79	0.761	0.696	0.844
Q765P7	0.715	1.179	1.017	0.998	0.827	0.948	1.486	1.175	0.797	0.787	1.092	0.786	0.545	1.357	0.91	0.993	0.726	0.849	1.229	1.498																					1.442	1.728	1.216	1.104	1.529	1.7	1.271	1.879	1.311
Q9NPB8	1.114	1.131	1.098	1.086	0.966	0.991	0.943	1.181	0.995	1.013	0.897	0.815	1.343	1.245	1.173	1.047	0.954	0.972	1.046	1.421	0.811	0.828	0.987	0.928	0.986	1.445	0.907	1.053	1.092	1.176	1	1.089	0.962	1.061	0.851	0.91	0.918	1.11	0.975	0.922	1.065	1.265	0.883	1.051	1.14	1.376	0.945	1.168	1.046
O95163	1.001	0.871	0.909	0.952	1.317	0.924	0.966	0.87	0.963	1.076	1.13	0.875	0.875	0.68	0.911	0.911	0.82	0.88	0.854	0.674	0.974	1.08	0.969	0.931	1.014	0.889	1.38	1.018	0.779	0.869	1.322	0.751	1.033	0.873	1.173	0.888	1.03	0.798	0.744	0.819	0.909	0.714	1.175	1.117	0.885	1.072	0.856	0.817	0.936
P26006	0.94	0.877	0.982	0.648	2.039	0.968	1.058	1.548	1.309	0.94	0.794	0.825	1.42	0.941	1.178	0.82	0.863	0.872	0.988	1.326	0.755	0.954	1.15	0.978	1.353	1.138	0.694	1.337	1.016	1.19	0.757	1.19	0.816	0.949	1.172	0.904	0.825	0.964	0.962	1.083	0.99	1.267	1.386	1.177	0.922	0.793	1.112	1.166	0.879
Q9BVT8	0.929	0.964	0.842	0.805	0.842	0.842	0.744	0.845	1.03	0.977	1.262	1.015	1.053	1.124	1.006	1.032	1.068	1.038	0.981	1.041	0.786	1.009	1.045	0.884	0.941	1.199	1.03	1.061	1.022	1.02											0.918	0.906	1.122	0.674	0.836	0.574	1.027	0.943	0.952
Q9H0H5																																									0.959	0.789	0.987	0.396	0.743	0.346	1.381	0.899	0.767
Q6F5E8
Q96JB2	0.788	0.96	0.834	0.949	0.912	0.872	0.75	0.674	1.119	1.062	0.91	0.911	1.444	0.95	0.972	0.844	0.866	0.927	0.782	0.712	0.72	0.957	0.76	0.796	0.816	0.806	0.836	0.736	0.859	0.848	1.201	0.647	0.924	0.557	1.098	0.838	1.115	0.868	0.785	0.793	0.857	1.054	1.113	1.292	0.984	1.323	0.982	1.113	0.939
Q9P086
Q8N3F0	1.088	1.173	1.457	1.072	0.962	1.327	1.313	1.772	0.755	0.985	0.873	0.952	0.805	1.518	0.97	0.964	0.875	1.057	1.164	1.758	1.231	1.199	0.899	1.234	1.002	1.462	0.749	1.84	1.049	1.451	0.887	2.151	1.165	2.254	0.789	1.455	0.778	1.585	1.551	1.736	1.427	1.963	0.915	1.626	1.845	2.439	1.443	1.963	1.38
Q9NPI1	1.008	0.977	0.892	1.035	1.01	0.941	1.195	0.832	1.346	1.341	1.287	1.041	1.384	1.351	1.018	1.302	0.888	1.179	0.83	1.13	1.526	0.679	1.094	0.961	1.465	0.61	2.347	0.394	1.107	0.674	0.933	0.432	0.893	0.466	1.153	0.814	1.194	0.951	0.859	0.815	0.848	0.829	0.711	0.48	0.59	0.441	0.975	0.619	0.757
Q9H6R3	0.982	1.112	0.994	1.031	0.945	1.115	0.888	1.043	0.948	1.037	0.944	1.237	0.907	0.966	1.021	1.16	0.958	0.994	0.959	1.237	0.962	1.277	0.912	1.313	1.043	1.125	0.904	1.256	1.057	1.262	0.993	1.067	1.078	1.268	0.721	1.045	0.713	1.15	0.912	0.994	0.782	1.063	0.708	1.041	0.855	1.186	1	0.829	0.921
P53384	1.127	0.969	1.295	1.041	1.029	0.907	1.228	1.055	0.958	1.078	0.891	0.968	1.119	0.904	1.025	1.106	0.812	1.063	1.125	0.953	0.879	1.027	1.077	0.957	0.909	1.108	1.141	1.043	0.964	1.14	1.083	1.062	1.072	1.113	1.036	1.144	0.891	0.955	0.951	1.044	0.976	0.946	1.222	1.171	0.96	1.308	0.917	1.002	1.018
Q9UJ41											1.057	0.978	0.825	0.789	1.21	1.153	1.178	1.083	1.015	1.078	1.002	0.867	0.955	1.196	0.958	1.115	0.884	1.16	0.925	1.03	1.005	0.883	1.058	0.888	1.102	0.953	1.822	1.051	1.127	1.055	0.935	1.25	0.965	3.661	1.325	7.539	1.482	1.33	1.002
Q9NRY5	1.044	1.088	1.144	1.311	1.079	1.087	0.939	1.13	0.962	1.237	0.843	1.003	0.85	1.016	0.951	0.996	0.9	0.988	1.082	0.996	1.14	1.092	0.901	0.949	0.962	1.105	1.072	0.953	1.002	0.991	0.988	1.062	0.914	0.996	0.999	1.048	1.06	1.249	1.044	1.102	1.276	1.151	1.144	1.357	1.159	1.69	1.009	1.2	1.09
Q86YG4	1.053	0.804	0.897	0.953	1.114	0.802	0.888	0.754	0.811	0.853
P53680	1.058	0.95	1.022	0.881	1.181	0.932	0.85	0.895	0.895	0.933	0.981	1.04	1.095	1.048	1.032	0.998	1.035	1.014	1.104	1.138	0.862	0.902	1.051	0.825	1.009	0.951	0.886	0.866	0.923	0.924	1.088	1.093	1.06	1.14	1.025	0.906	0.998	1.087	0.962	1.033	1.298	1.053	1.371	1.195	1.447	1.406	1.243	1.293	1.116
Q9BX97	0.825	1.368	1.001	1.135	0.959	1.215	1.005	1.278	0.932	1.181	0.787	1.079	0.667	1.142	1.046	0.953	0.853	1.338	1.101	1.194	0.859	1.519	1.061	1.263	0.924	1.093	0.746	1.156	0.921	1.32	0.896	1.217	1.07	1.208	0.701	1.18	0.847	1.406	0.978	1.309	0.983	1.21	0.904	1.066	1.082	0.802	1.02	1.093	1.178
Q9NPL8	1.021	0.833	0.78	0.892	1.043	0.788	0.939	0.877	1.661	1.177	1.71	0.966	1.545	0.68	1.09	1.02	1.119	0.965	0.901	0.722	0.869	0.981	1.07	0.815	0.976	0.674	1.591	0.588	0.863	0.776	1.337	0.59	1.075	0.626	1.161	0.667	1.069	0.823	1.032	0.725	0.887	0.904	0.95	1.268	0.935	1.043	0.983	0.841	0.959
Q15637	1.001	0.894	0.861	0.953	1.101	0.885	1.066	0.849	1.254	1.152	1.135	0.867	1.111	0.839	1.021	0.955	0.95	0.893	0.902	0.972	0.884	0.923	0.978	0.856	0.916	0.782	0.971	0.761	0.881	0.79	0.911	0.666	0.961	0.701	0.945	0.918	1.25	0.825	0.959	0.92	0.913	0.674	0.903	0.455	0.659	0.425	1.045	0.776	0.837
P56545	0.853	0.993	0.803	0.981	0.922	0.811	1.015	0.716	1.26	0.908	1.193	0.884	1.168	0.663	1.133	0.899	0.865	0.661	0.789	0.657	0.914	0.649	1.002	0.719	1.168	0.722	1.324	0.642	1.207	0.628	1.299	0.665	1.33	0.607	1.123	0.932	0.983	0.783	1.035	0.719	0.971	0.726	1.042	0.509	0.652	0.411	0.947	0.786	0.947
Q16576	0.929	0.884	0.855	0.895	1.074	0.872	1.349	0.906	1.275	1.068	1.131	0.77	1.101	0.749	1.067	1.075	0.981	1.15	1.015	0.796	0.831	0.907	0.993	0.969	1.002	1.008	1.662	0.975	0.841	0.984	1.176	0.897	1.019	0.856	1.124	0.948	1.181	0.912	1.053	1.081	0.861	0.785	1.014	0.586	0.843	0.667	0.77	0.795	0.984
P46459	0.986	0.942	1.002	1.012	0.974	0.92	0.961	0.936	0.96	1.112	1.005	1.059	1.087	1.102	0.934	1.073	1.021	1.167	1.131	0.939	0.98	1.162	1.108	1.032	0.988	1.046	0.875	0.893	0.882	0.963	1.177	0.948	0.91	0.983	0.89	0.982	0.946	1.012	0.927	0.956	1.03	0.983	0.917	1.149	1.088	1.066	0.997	1.007	0.976
Q9NQZ2	0.796	0.901	0.71	0.763	0.914	0.732	0.864	0.756	1.36	1.041	1.309	0.999	1.027	0.664	0.875	1.07	1.12	1.001	1.109	0.544	1.149	1.137	1.161	0.796	0.906	0.899	1.471	0.754	1.096	0.869	1.253	1.346	1.285	1.849	1.138	0.86	0.998	0.849	0.989	1.055	1.076	0.688	0.9	0.884	0.715	0.925	0.809	0.594	0.759
P53367	1.171	1	0.917	1.04	1.207	0.958	1.057	0.822	0.901	0.855	1.179	1.095	1.512	0.922	1.104	1.04	0.971	0.961	0.903	0.957	1.051	0.985	1.013	1.011	0.957	0.952	0.91	0.821	0.936	1.11	0.794	0.809	0.858	0.664	1.044	1.001	1.169	0.976	0.846	0.904	1.034	0.93	1.014	1.359	1.056	1.292	0.93	0.959	0.88
Q5T4S7	0.977	1.017	0.968	1.006	1.015	0.99	0.912	0.88	1.266	0.993	0.899	0.977	1.054	0.903	1.04	0.997	0.98	0.968	0.886	0.858	0.893	0.965	0.922	0.952	0.99	0.865	1.125	0.855	0.993	0.916	1.187	0.835	0.948	0.868	1.215	0.928	1.092	0.983	0.913	0.88	0.96	0.89	0.912	0.812	0.883	0.924	0.987	0.932	0.88
P53814	1.222	1.254	1.977	1.055	0.954	1.52	1.648	2.388	0.601	1.182	0.871	1.148	0.691	2.038	1.027	0.965	0.777	1.049	1.727	3.63	1.618	1.085	0.962	1.568	1.234	2.008	0.568	2.607	1.697	1.986	0.853	1.969	1.158	2.756	0.721	1.837	0.623	1.29	1.925	2.012	1.251	2.105	0.427	0.787	1.342	1.63	1.276	3.087	1.175
P25786	0.858	0.912	0.744	0.922	0.949	0.718	0.801	0.654	1.071	1.041	0.952	1.004	1.142	0.799	1.045	0.903	0.877	0.711	0.71	0.741	0.908	0.745	1.156	0.869	1.108	0.738	1.212	0.644	0.902	0.744	1.008	0.663	0.776	0.661	1.416	0.935	1.248	0.904	0.879	0.907	1.068	0.796	0.988	0.654	0.712	0.738	1.163	0.939	0.72
Q6NZI2	1.265	1.246	1.957	1.216	1.06	1.522	1.486	2.27	0.669	1.065	0.972	1.245	0.771	1.64	1.059	1.07	0.831	1.284	1.533	2.686	1.416	1.358	0.834	1.478	0.881	1.89	0.594	2.379	1.321	1.929	0.788	2.065	1.047	1.694	0.673	1.535	0.639	1.529	1.393	1.78	1.296	2.332	0.924	1.64	1.605	1.757	1.414	2.306	1.381
Q9Y4X5	1.108	1.004	1.066	0.959	1.229	0.98	1.116	0.992	0.883	0.946	1.168	0.896	1.12	0.96	1.085	1.018	1.096	1.008	1.004	1.088	1.098	0.98	1.022	0.953	1.054	1.02	0.887	0.915	1.031	0.962	0.908	0.706	1.038	0.697	0.937	0.783	0.98	0.868	0.939	0.852	1.014	0.929	1.017	0.69	1.167	1.041	1.265	0.977	0.956
Q7L2E3	0.902	1.017	0.876	0.936	0.927	0.846	0.907	0.991	0.999	1.035	1.118	0.998	0.917	0.967	0.881	0.931	1.259	1.03	0.985	1.037	0.905	0.911	1.02	0.969	0.912	1.048	1.177	0.98	0.972	0.903											0.801	1.134	0.492	1.25	0.382	0.82	0.863	1.008	0.46
Q8TDP1											1.541	0.646	0.95	0.608	0.81	0.707	0.967	0.698	1.283	0.576
Q15124	1.268	1.297	2.096	1.229	0.915	1.781	1.673	3.173	0.533	1.012	0.747	1.085	0.614	1.708	0.948	1.019	0.689	1.181	1.641	3.048	1.372	1.24	0.851	1.389	0.984	1.942	0.497	2.636	1.418	1.996	0.843	2.44	1.168	2.675	0.577	1.58	0.541	1.389	1.792	1.965	1.363	2.13	0.488	1.04	1.848	1.837	1.132	2.131	1.44
Q9NVD7	1.138	1.175	1.609	0.954	0.992	1.394	1.558	1.935	0.628	0.937	0.876	1.127	0.818	1.489	0.997	1.013	0.876	1.1	1.541	2.491	1.362	1.256	0.915	1.26	1.058	1.598	0.621	2.013	1.46	1.653	0.819	2.031	1.126	2.334	0.645	1.226	0.64	1.308	1.721	1.682	1.312	2.017	0.672	1.049	1.615	1.514	1.281	2.169	1.426
P13611	1.005	0.527	0.838	0.477	1.478	0.576	1.352	0.756	1.122	0.755	0.876	0.421	1.701	0.627	1.117	0.414	1.258	0.658	1.073	0.661	1.533	0.642	1.503	0.574	2.407	0.69	0.838	0.74	1.714	0.654	0.677	0.805	2.411	0.734	0.98	0.613	0.898	0.851	1.192	0.686	0.634	0.498	0.806	0.799	0.767	0.455	0.699	0.732	1.405
P12111	0.919	2.139	1.452	1.361	0.968	1.333	1.148	1.509	0.756	1.223	0.872	1.235	0.819	1.407	1.093	1.15	0.967	1.372	1.219	1.585	1.205	1.284	0.954	1.461	0.976	1.275	0.582	1.713	1.028	1.474	0.73	1.299	1.016	1.724	0.734	1.081	0.646	1.05	1.139	1.431	0.894	1.247	0.616	1.281	1.138	1.177	0.97	1.34	1.063
P07437	1.041	0.847	1.107	0.922	1.206	0.922	1.037	1.02	1.01	0.914	0.851	0.925	0.892	0.952	1.049	0.88	1.088	0.99	1.067	0.905	1.028	1.029	1.202	0.903	1.089	0.901	1.09	0.853	1.043	0.836	1.085	0.939	1.163	0.803	1.097	0.807	0.998	0.773	0.933	0.824	0.89	0.747	1.233	1.029	0.909	1.143	0.961	0.815	1.087
Q6FI81	0.936	0.879	0.72	0.955	0.795	0.831	1.001	0.678	1.407	1.051	1.273	1.028	1.436	0.91	1.247	1.229	1.213	1.014	0.989	0.679	0.92	0.931	1.119	0.896	1.095	0.825	1.515	0.806	0.97	0.873	1.003	0.699	1.102	0.562	1.178	0.816	1.507	1.063	0.905	0.879	0.857	0.817	1.236	1.202	0.868	1.085	1.09	0.86	1.028
Q86UT6	1.453	1.466	1.283	1.508	1.136	1.395	1.009	1.249	0.953	1.092	1.117	1.503	0.867	1.1	0.914	1.336	0.893	1.047	1.044	1.238	1.389	1.135	0.972	1.475	0.956	1.409	1.079	1.336	1.111	1.308	0.888	1.153	1.038	1.397	1.229	1.338	1.111	1.253	1.22	1.351	1.026	1.513	1.024	1.145	1.111	1.257	1.184	1.059	1.032
P29508	0.357	2.292	0.688	2.756	0.848	1.42	0.348	0.404	1.24	0.731	1.034	3.35	1.309	1.498	1.515	1.71	0.678	1.289	0.518	0.542	0.487	0.822	0.524	2.312	0.868	1.445	0.307	0.489	1.014	2.582	0.841	0.845	0.651	0.565	1.069	2.081	3.784	2.995	0.634	2.487	0.385	1.542	0.313	1.297	0.636	1.101	0.863	0.29	0.244
A6NCM1	1.13	1.206	2.387	0.988	0.718	1.318	1.304	2.412	0.361	1.042											2.083	1.349	0.807	2.077	0.917	2.391	0.384	4.814	1.766	3.668	0.747	1.779	1.293	3.569	0.706	1.851	0.608	1.745	1.952	2.037
Q9Y6Y0																															0.869	0.357	0.868	0.456	1.733	0.771	1.237	0.968	0.668	0.827	0.912	0.835	1.334	0.401	0.742	0.518	0.879	0.817	0.757
P50552	0.973	0.916	0.994	0.962	1.044	0.956	1.036	1.073	0.916	0.997	0.851	0.866	1.061	1.078	1.142	0.912	1.051	0.988	1.115	1.293	1.035	1.055	1.255	1.08	1.25	1.111	0.982	1.09	1.188	0.966	0.924	0.936	0.849	1.091	0.983	0.994	0.847	0.966	1.139	1.046	1.095	1.088	0.854	0.539	0.927	0.646	1.261	1.424	1.03
Q16610	0.823	3.17	1.054	2.439	1.003	1.971	0.714	0.914	0.744	0.689	0.88	2.748	0.88	1.483	0.827	3.89	1.135	1.314	0.799	0.902	0.56	0.585	0.703	1.797	0.844	1.773	0.799	0.895	1.222	3.01	0.716	1.072	0.82	0.954	0.9	1.947	0.862	2.905	0.857	1.726	0.846	1.796	0.714	1.389	0.94	1.426	0.928	0.922	0.856
Q9UEG4
Q9P2E5	0.912	0.903	1.047	0.659	0.971	0.86	1.001	1.176	0.986	0.957	1.22	0.603	1.154	0.719	1.187	0.626	0.927	0.47	0.614	0.525	1.059	0.586	1.025	0.651	1.71	0.588	0.975	0.552	1.139	0.561											0.663	0.504	0.636	0.347	0.344	0.373	0.865	0.56	0.52
Q9H0B6	0.945	0.743	0.855	0.821	0.977	0.795	1.565	0.891	1.529	1.173	0.778	0.951	1.582	0.854	1.081	0.851	1.184	0.952	1.037	0.88	1.179	1.028	1.227	0.97	1.216	1.03	0.93	0.998	1.164	0.985	1.198	0.481	0.913	0.406	1.912	0.662	1.119	0.759	0.668	0.569	0.944	1.105	1.166	1.262	1.183	1.271	1.03	1.035	1.148
O75368	1.11	1.088	1.432	1.067	0.892	1.137	1.053	1.48	0.654	0.953	0.689	0.887	0.739	1.186	0.875	0.774	0.742	0.923	1.203	1.644	1.425	1.233	1.025	1.364	0.982	1.492	0.707	1.876	1.258	1.425	0.901	1.937	1.285	1.753	0.569	1.192	0.625	1.144	1.428	1.438	1.039	1.478	0.64	1.168	1.275	1.454	1.13	1.636	1.252
Q8N3V7	0.955	1.45	1.381	1.203	1.239	1.243	1.053	1.44	1.21	1.471	0.974	1.053	0.979	1.066	1.074	0.862	1.088	1.03	1.072	1.465	1.137	1.277	1.241	1.087	1.183	0.826	1.185	1.007	1.074	0.829	0.855	0.987	1.193	1.019	1.474	1.155	1.089	1.247	1.137	1.242	0.952	0.964	0.963	1.08	0.883	0.916	0.968	0.965	0.994
P62330	1.034	1.009	0.884	0.92	0.778	0.916	0.784	0.825	0.905	0.926	1.153	1.221	1.111	0.972	1.162	1.406	1.065	1.104	0.86	0.742	1.034	1.009	0.909	1.133	1.016	1.075	1.037	0.963	1.038	1.145	0.903	0.803	0.918	0.823	1.032	1.102	0.864	1.214	0.838	1.034	0.842	0.886	0.858	0.913	0.946	0.91	0.884	0.89	0.918
O15344	1.073	1.218	1.197	1.097	1.156	1.217	1.583	1.371	0.968	1.147	1.033	1.095	0.899	1.189	1.178	1.066	0.901	1.013	1.008	1.172	1.018	1.01	0.995	1.038	1.084	1.084	1.08	1.246	1.014	1.159	1.108	1.257	0.898	1.282	1.06	1.243	0.917	1	1.214	1.182	0.915	1.233	0.825	1.069	1.267	1.063	1.052	1.165	1.384
Q14202											1.53	0.91	1.123	0.977	0.772	0.917	0.91	0.879	0.82	0.871											0.997	0.926	1.406	1.01	1.018	0.866	0.935	0.971	0.978	0.927
Q9Y4K3											0.972	0.913	1.105	0.87	1.032	1.013	0.984	0.855	0.821	0.809	0.893	0.853	0.956	0.916	0.985	0.976	0.844	0.964	0.915	0.932	1.057	0.94	0.802	0.921	0.903	0.887	0.863	0.848	0.888	0.872	0.74	0.803	2.158	1.175	0.97	1.357	0.79	0.864	0.838
Q7Z434	1.096	1.071	0.956	1.094	0.929	1.088	1.428	1.101	1.082	1.066	1.137	0.941	1.625	0.906	1.134	1.059	0.916	0.638	0.748	0.854	1.195	0.684	0.829	0.869	1.489	0.724	1.199	0.693	1.131	0.863	0.84	0.876	0.757	0.88	1.02	0.936	1.229	1.205	0.968	0.891	0.994	1.174	0.818	0.983	0.924	1.055	0.983	1.435	0.973
P12081	0.922	0.995	0.876	1.019	1.004	0.917	0.787	0.808	0.823	0.902	0.892	1.074	0.929	0.883	1.042	1.032	0.922	0.97	0.913	0.897	0.937	0.907	1.026	0.846	0.992	0.732	1.564	0.78	1.018	0.899	1.044	0.914	1.033	0.822	1.229	0.979	1.005	1.163	0.983	0.924	1.083	0.953	1.33	0.958	1.014	0.908	1.042	1.051	0.979
Q12893	1.527	1.679	1.219	0.929	0.966	1.872	1.341	1.133	1.611	1.466	0.776	0.982	0.975	1.115	0.756	0.803	0.975	0.7	0.729	0.937	1.09	0.883	0.976	1.048	1.163	0.862	0.927	0.889	1.251	1.224	0.968	0.583	0.648	0.819	0.739	0.958	0.966	1.065	0.702	0.88	1.418	0.939	1.196	1.404	1.323	1.962	1.323	1.351	1.036
Q96KN4											2.078	1.272	1.392	0.793	1.171	1.579	0.883	1.249	0.906	0.636											0.843	0.799	0.648	0.856	1.299	0.933	1.812	1.225	0.953	0.986
P42575
Q9BRP4
P40937	0.846	0.741	0.764	0.669	1.1	0.74	1.041	0.929	1.376	1.104	1.384	0.801	1.082	0.793	0.875	0.7	1.082	0.834	0.943	0.69	0.814	0.826	0.964	0.571	0.864	0.765	1.083	0.647	0.998	0.781	1.305	0.898	1.305	1.119	1.102	0.797	1.016	0.748	0.848	0.864	0.514	1.1	1.425	2.059	0.769	2.318	0.952	1.424	0.91
O15234	0.921	1.005	0.83	0.97	0.902	1.116	1.358	1.219	1.123	1.008											0.924	1.107	1.007	1.055	0.855	0.848	1.204	0.788	0.966	1.044	0.935	0.871	0.969	1.029	1.09	1.139	1.174	0.916	1.03	1.125	1.11	1.081	0.8	0.766	0.713	0.558	1.112	0.901	0.99
Q5H9R7	1.395	1.091	0.994	1.162	1.035	1.111	1.019	1.011	1.157	1.173	1.166	1.006	1.169	0.893	1.306	1.227	1.108	1.035	1.092	1.015	1.165	1.083	0.974	1.054	1.07	1.026	1.074	1.012	1.088	1.065	1.304	0.861	0.775	0.777	1.006	0.82	1.306	0.844	0.836	1.01	1.02	1.18	1.033	0.945	1.081	0.958	1.06	1.215	1.069
O75147	1.086	1.077	1.216	0.945	1.809	0.759	1.891	1.119	1.006	1.294	1.982	0.951	2.2	1.019	1.552	0.767	1.263	0.712	0.846	1.371											0.463	0.543	1.268	0.693	1.27	0.944	1.316	0.774	1.38	0.839	0.725	0.919	0.539	0.509	0.559	0.526	1.121	1.244	0.978
Q969T3	0.774	0.957	1.067	0.903	0.873	1.001	0.83	1.101	0.838	1.056	0.912	0.91	0.864	1.175	1.122	1.051	1.043	1.431	1.252	1.326
Q8NFG4
Q7Z2K6	1.466	1.192	0.887	1.569	0.999	1.112	0.927	0.639	0.777	0.837	1.514	1.128	0.699	0.758	0.719	1.076	1.14	0.822	0.845	0.649	0.61	0.669	0.666	0.869	0.897	0.7	0.775	0.492	0.717	0.795	2.884	0.595	0.859	0.613	0.839	0.845	0.59	1.063	1.078	0.78	0.857	0.972	0.838	0.855	0.817	0.681	0.841	0.686	0.947
Q9H000	1.013	0.916	0.967	1.014	1.062	0.954	0.96	0.922	1.109	1.184	0.925	0.988	1.043	0.972	0.965	0.938	1.112	0.89	1.01	0.963	1.315	1.224	1.086	1.287	1.172	1.209	0.903	1.377	1.1	1.182	1.03	0.973	1.016	1.154	0.861	1.024	0.944	0.933	0.996	0.998
Q16540																																									1.111	1.224	1.175	1.69	0.98	1.956	1.088	1.051	0.989
Q13950
O75554
Q96EK9	0.969	0.814	0.875	0.902	0.914	0.781	0.877	0.905	1.184	1.074	0.903	0.826	0.825	0.704	0.914	0.702	0.896	0.87	0.867	0.822																					0.972	0.692	0.972	0.488	0.682	0.563	0.905	0.844	0.862
Q6N043	1.289	1.072	1.271	1.221	1.441	1.132	1.202	1.013	1.518	2.213	0.42	0.563	0.453	1.019	0.549	0.502	0.532	0.729	1.875	2.801
Q9Y342																					1.045	1.147	0.98	1.297	1.066	1.183	0.853	1.561	1.011	1.29
Q9UKV5	1.078	1.386	0.91	1.216	1.167	1.071	1.26	0.988	1.568	1.391																					1.086	0.944	1.057	0.908	1.079	1.048	1.29	1.234	1.335	1.25	0.722	0.933	0.902	0.646	0.772	0.726	0.961	1.085	1.089
Q9Y6W5	1.011	1.085	0.884	1.148	0.896	0.99	0.951	0.901	0.923	0.888	0.962	1.079	1.067	0.933	0.933	1.166	0.976	1.008	0.903	0.972	1.014	1.031	1.085	1.084	1.016	0.972	1.154	0.774	1.052	0.979	0.926	1.078	0.993	0.962	1.034	1.057	1.038	1.071	0.956	0.999	0.916	1.08	1.039	1.453	1.039	1.398	1.006	1.012	0.963
Q8NHV4	0.803	0.589	0.646	0.663	0.975	0.665	0.704	0.654	0.996	0.969	0.979	0.729	0.859	0.629	0.697	0.71	0.687	0.689	0.789	0.745	0.751	0.727	0.788	0.767	0.81	0.709	0.858	0.776	0.815	0.874											0.902	0.678	1.166	0.726	0.733	0.651	0.716	0.607	0.76
Q12849	1.021	0.972	0.69	0.75	0.872	0.756	1.201	0.821	1.396	0.995	1.422	0.955	1.172	0.641	0.955	0.895	0.897	0.85	0.888	0.706	0.883	0.89	1.135	0.698	0.991	0.621	1.121	0.755	0.979	0.815	1.909	0.667	0.82	0.668	1.041	0.866	0.992	0.91	0.911	0.881	1.25	0.745	1.051	0.595	0.879	0.567	0.906	0.665	0.893
P84022	1.125	1.039	0.98	0.997	1.435	0.983	1.246	1.037	1.453	1.113	1.106	0.931	1.05	0.886	0.953	1.021	1.018	1.099	0.896	1.016																					0.849	1.041	0.773	1.115	0.846	0.919	0.958	1.116	0.91
O95429	1.152	0.512	0.689	0.566	0.954	0.593	0.839	0.647	1.089	0.816	1.241	0.677	0.938	0.866	0.946	0.791	2.177	0.997	0.89	0.72	0.859	0.751	1.167	0.586	1.066	0.625	1.4	0.621	0.853	0.59	1.521	0.504	0.807	0.554	0.714	0.7	0.672	0.656	0.892	0.543	0.665	0.564	0.953	0.608	0.621	0.536	0.732	0.598	0.68
B7ZAP0	1.456	1.497	0.852	1.346	0.793	1.151	0.669	0.808	0.722	0.808	1.131	0.805	1.113	0.641	0.939	0.918	1.127	0.979	0.986	0.476	1.12	1.209	1.573	0.834	1.146	0.638	1.65	0.386	1.091	0.546	1.426	0.664	1.692	0.551	0.762	0.723	0.852	0.709	0.982	0.628	1.304	0.64	1.363	0.938	0.927	0.481	1.023	0.743	1.354
Q9NWV4	1.107	1.043	1.319	1.012	1.03	1.197	1.052	1.309	0.868	1.064	0.874	1.009	0.839	1.103	0.872	0.965	0.865	1.041	1.238	1.6	1.142	1.079	0.923	1.018	0.912	1.216	0.99	1.441	1.23	1.237	0.823	1.316	1.08	1.582	0.862	1.143	0.794	1.13	1.222	1.15	1.087	1.301	0.86	1.204	1.167	1.307	0.996	1.34	1.037
Q8WYP5	0.969	0.808	0.835	0.812	0.996	0.73	0.915	0.787	1.248	0.951	1.466	0.952	1.232	0.803	0.973	0.942	1.086	0.978	1.055	0.718	1.108	1.1	1.148	0.905	1.143	1.024	1.544	1.028	1	1.099	1.222	0.788	1.176	0.679	0.989	0.933	1.172	0.748	0.889	0.842	0.838	0.735	0.777	0.64	0.669	0.513	1.09	0.867	0.995
Q02252	1.082	1.185	1.182	1.175	0.824	1.126	1.084	1.41	0.754	1.126	1.302	1.148	0.9	1.457	1.1	1.389	0.992	1.341	1.28	1.789	1.176	1.464	0.876	1.398	0.775	1.2	1.197	1.304	1.404	1.304	0.916	1.304	1.161	1.646	0.68	1.143	0.748	1.146	1.147	1.291	1.157	1.465	0.897	1.529	1.264	1.495	0.95	1.376	1.223
P11137	1.435	1.547	1.693	1.207	0.903	1.348	1.725	2.581	0.73	1.192	3.035	1.09	1.33	1.617	1.266	1.148	0.904	1.208	1.165	1.649	1.123	1.036	0.868	1.333	0.829	1.45	0.561	1.823	1.575	2.007	0.593	1.505	0.876	1.084	1.217	1.4	1.868	1.346	1.359	1.778	1.016	1.798	0.737	0.988	1.413	1.136	1.025	1.629	1.33
O43866	0.586	0.789	1.173	1.344	0.559	0.823	0.688	1.379	0.755	0.857	1.282	2.207	0.864	2.117	0.978	0.925	0.752	1.232	0.706	0.944	1.175	1.276	0.598	0.818	1.203	1.393	0.913	1.877	1.292	1.429	0.976	1.555	0.925	1.472	1.46	1.871	0.712	0.835	1.175	1.235	0.825	0.988	0.791	0.749	1.388	0.707	1.445	1.847	1.296
Q13242	1.282	0.931	0.819	0.894	0.952	0.822	1.345	0.686	1.115	0.903	1.667	1.012	1.314	0.623	0.84	1.029	1.101	1.067	0.979	0.527	1.019	1.033	1.058	0.718	0.873	0.632	1.54	0.571	1.01	0.668	1.642	0.538	1.284	0.407	1.278	0.778	1.516	0.759	0.839	0.731	0.867	0.644	0.947	0.62	0.886	0.433	0.758	0.594	0.991
Q9NPA0	0.918	1.086	0.909	1.008	1.081	0.867	0.962	0.868	1.189	1.016	0.972	0.774	1.135	0.768	0.899	0.834	0.967	0.811	0.925	0.706	0.944	0.817	1.123	0.855	1.295	0.977	0.958	1.003	1.415	0.927	1.1	0.835	0.916	0.819	1.474	1.201	1.283	0.974	1.121	1.074	1.05	1.024	0.875	0.875	1.06	0.981	1.05	1.11	0.841
Q75QN2																															0.909	1.168	1.149	1.229	1.306	1.11	0.979	0.978	0.983	1.255
Q9BZK7	0.856	0.659	0.667	0.684	0.919	0.615	1.016	0.687	1.207	0.785	1.12	0.66	1.365	0.593	0.872	0.732	1.173	0.682	1.152	0.568	1.768	1.374	1.244	0.669	0.983	0.622	1.132	0.527	0.953	0.635	1.388	0.772	1.739	0.841	0.866	0.904	0.9	0.784	0.98	0.73	1.005	0.671	1.511	1.033	0.875	0.929	0.862	0.699	0.936
Q86Y39	0.878	0.961	1.059	0.945	0.858	0.988	1.155	1.256	0.877	0.912	0.924	0.916	0.823	1.15	0.883	1.077	0.905	1.233	1.062	1.309	0.743	0.889	0.729	0.952	0.903	1.036	0.824	1.349	0.853	1.041	0.879	1.192	0.919	1.154	0.731	1.042	0.827	1.047	1.02	1.112	1.021	1.362	0.733	1.174	1.171	1.306	0.913	1.2	1.139
Q9Y4C8																																									0.935	0.781	1.028	1.233	0.701	1.255	0.875	0.901	0.831
Q96LI5	1.042	1.061	1.095	1.053	0.921	1.134	0.963	1.201	0.877	1.064
Q5T4F4	1.097	1.191	1.288	1.236	1.203	1.333	1.25	1.153	1.315	1.277	1.43	1.226	1.261	1.066	1.064	1.256	1.099	1.083	1.205	0.895																					0.891	0.93	0.46	0.189	0.422	0.246	0.914	0.844	0.972
Q96PZ2																					1.215	0.939	1.152	0.931	1.119	0.83	1.29	0.54	0.962	0.693	1.683	0.698	1.27	0.837	0.913	0.693	1.011	0.756	0.945	0.732
P84098	0.902	1.09	0.715	1.218	0.974	0.984	0.952	0.558	1.066	0.914	1.302	1.354	1.03	0.79	0.848	1.421	0.812	0.979	0.878	0.553	0.71	0.751	0.946	0.9	0.751	0.636	1.387	0.529	0.807	0.868	1.293	0.546	0.931	0.342	0.975	0.676	1.117	1.142	0.696	0.707	0.78	0.78	0.85	0.742	0.555	0.64	0.724	0.472	0.694
O75817	1.138	0.875	0.921	0.83	0.966	0.892	0.914	0.767	1.247	1.009											0.948	0.89	0.952	0.821	0.939	0.662	1.193	0.663	0.864	0.943	1.258	0.597	1.055	0.731	0.948	0.911	1.121	0.799	0.764	0.712	1.033	0.844	1.355	1.083	1.008	1.32	1.098	0.766	0.917
Q9BYT8	0.966	0.938	0.943	0.815	0.986	0.795	0.944	0.866	0.966	0.872	1.088	0.731	0.953	0.745	0.736	0.815	0.852	0.826	0.98	0.759	0.975	0.89	1.056	0.906	0.846	0.703	1.353	0.718	0.626	0.672	0.983	0.776	1.078	0.927	1.008	0.861	1.165	0.784	0.788	0.814	0.946	0.896	1.401	1.152	0.92	1.081	0.962	0.782	0.915
P14317	1.386	0.737	1.149	1.31	1.096	0.973	1.033	1.073	1.126	1.442	1.121	1.037	0.922	0.886	1.084	0.857	1.32	1.364	1.289	0.647	1.01	1.07	1.239	0.92	1.151	0.965	1.153	0.85	0.949	0.812	1.692	0.975	0.915	0.694	0.84	0.704	0.662	0.749	0.792	0.716	1.236	0.81	1.11	1.052	0.978	0.756	1.105	1.04	1.148
O00213
Q9UHW5	0.911	1.4	0.817	1.093	1.077	0.915	1.084	1.305	1.028	2.043																															0.616	0.816	0.64	1.012	0.702	0.79	0.772	0.974	0.592
O15067	0.92	0.845	0.896	0.903	0.884	0.856	0.992	0.848	1.237	1.129	1.045	0.886	1.236	0.851	0.998	0.875	0.962	0.891	0.827	0.769	0.901	0.815	1.078	0.853	1.198	0.843	1.091	0.784	1.01	0.68	1.096	0.889	1.112	0.914	0.886	0.949	1.468	0.94	0.894	0.898	1.089	0.92	1.144	1.346	1.101	1.68	1.219	1.108	1.062
Q9UQ16	1.248	1.122	1.212	0.983	1.048	1.23	1.11	1.37	0.943	1.326	0.814	1.317	0.985	2.007	1.489	1.03	0.631	0.897	1.538	3.549	1.518	1.042	1.161	1.477	1.575	1.658	0.886	2.347	1.748	1.512	0.967	2.124	1.04	1.876	0.858	2.19	0.814	1.647	2.039	2.492	1.921	3.651	0.338	0.485	1.448	1.545	1.391	3.942	1.756
P62318	1.144	1.077	1.077	1.042	1.182	1.041	1.166	1.081	1.272	1.166	1.107	1.008	1.198	1.066	1.057	1.098	1.104	1.14	1.126	0.849	1.043	1.205	1.063	0.916	1.095	0.875	1.254	0.745	1.036	0.901	1.212	0.909	1.087	1.584	1.11	1.063	1.013	0.97	1.151	0.943	0.927	0.891	0.813	1.393	0.941	1.196	0.979	0.883	1.039
Q9UNI6	0.968	0.927	1.04	1.011	1.038	1.04	1.082	1.066	1.125	1.046	1.232	1.029	1.04	1.072	1.105	1.284	1.301	1.121	1.339	1.337	1.183	1.159	1.362	1.078	1.077	1.217	1.095	1.036	1.089	1.042	1.056	0.649	0.973	1.145	0.761	0.903	1.142	0.656	0.848	0.836
O95613	0.895	0.738	0.925	0.754	0.904	0.776	0.706	0.878	1.047	0.989	1.272	0.86	0.76	0.873	0.894	0.861	0.792	0.9	1.062	1.243	0.966	1.053	1.011	0.881	0.782	0.812	1.219	1.043	0.873	1.015	1.007	1.007	0.965	0.961	0.932	0.914	0.965	0.899	1.033	0.87	1	0.963	0.924	0.851	0.894	0.698	0.986	1.013	0.954
P25815	1.203	0.764	1.208	0.961	0.872	0.53	2.586	0.799	0.853	0.616	0.572	0.64	0.8	0.628	1.683	0.733	1.82	0.896	0.605	0.481	0.434	0.454	1.071	0.54	1.204	0.54	1.263	0.447	0.601	0.486	0.649	0.485	0.744	0.828	1.726	0.831	3.571	0.826	0.983	0.638	1.686	0.832	1.284	2.13	0.931	0.778	0.861	0.533	0.647
O95050	2.825	2.272	2.564	1.573	0.696	0.738	0.853	0.87	0.912	1.263	0.333	0.4	1.641	5.959	0.754	0.597	0.457	0.458	0.467	0.526																					0.546	0.489	0.983	3.692	4.516	3.587	0.837	1.232	0.466
Q8N668	0.948	1.042	0.962	1.036	0.957	0.962	0.914	1.037	0.859	0.96	0.848	0.918	0.827	0.889	0.897	0.974	0.802	0.805	0.834	0.943	1.041	0.995	1.007	1.04	1.009	1.174	0.98	1.09	0.994	1.043	0.873	0.991	0.951	1.112	0.997	0.946	0.987	0.973	0.907	0.856	0.836	1.055	0.957	1.297	0.954	1.306	1.043	1.197	1.021
Q8N1G2	1.217	1.374	0.917	0.979	1.13	0.894	1.071	0.783	0.937	1.117	0.971	1.345	1.046	1.001	1.033	1.31	1.288	1.032	0.867	0.821	0.944	0.97	1.091	0.954	1.056	0.947	1.304	0.719	0.918	0.879	0.987	1.2	0.946	1.529	0.886	1.229	1.195	0.913	0.845	1.123	0.989	0.731	1.018	0.496	0.67	0.495	1.016	0.811	1.073
Q7L7V1
Q9UHB6	0.886	0.814	0.701	0.695	1.21	0.671	0.843	0.574	1.624	1.033	0.858	0.732	1.721	0.555	1.151	0.763	0.988	0.83	0.643	0.374	0.973	0.873	1.128	0.736	1.507	0.635	1.328	0.506	1.28	0.573	0.871	0.482	0.865	0.606	1.947	0.739	1.387	0.744	0.713	0.692	0.791	0.569	1.403	0.953	0.717	0.572	1.308	0.816	0.971
A8TX70	0.699	3.056	0.83	2.655	0.689	1.8	0.602	0.785	0.681	0.746											0.564	0.716	0.518	3.352	0.517	0.639	0.943	0.485	0.812	1.036	0.528	0.609	0.574	0.762	0.638	1.661	0.837	0.735	0.336	2.822	0.863	0.988	1.036	1.157	1.126	1.281	0.796	1.272	0.451
Q15019	1.137	1.055	1.14	1.054	1.109	1.08	1.09	1.2	1.011	1.112	0.897	0.919	0.976	1.059	0.991	0.974	1.013	1.084	1.095	1.243	1.163	1.092	1.067	1.038	1.034	1.085	1.027	1.174	1.032	1.031	0.976	1.238	1.157	1.217	0.944	1.074	0.782	1.028	1.081	1.147	0.975	1.047	1.005	1.09	1.117	1.038	0.993	1.138	1.144
Q9NYY8																					0.699	0.69	0.76	0.753	0.76	0.776	0.942	0.792	0.752	0.662
Q9BWF3	1.067	0.955	0.923	1.027	1.061	0.918	1.145	0.951	1.189	1.065	1.328	0.964	1.465	0.786	1.066	0.983	1.099	0.957	1.027	0.693	1.019	1.076	1.195	0.869	1.15	0.7	1.21	0.625	1.049	0.84											0.916	0.744	0.979	0.626	0.732	0.517	0.83	0.69	0.925
Q8IWS0	1.014	0.8	0.864	0.861	1.13	0.688	1.323	0.724	1.066	1.116	1.519	1.123	1.336	0.681	0.847	0.768	0.976	0.873	1.008	0.618	0.723	0.875	0.785	0.613	0.797	0.448	1.547	0.43	0.655	0.411	1.816	0.486	1.508	0.539	1.045	0.622	1.258	0.635	0.881	0.531	0.954	0.628	0.953	0.556	0.761	0.537	0.743	0.619	0.802
P35270	1.051	1.003	1.302	0.955	0.926	1.168	1.179	1.306	1.132	1.137	1.045	0.986	0.938	1.065	0.802	0.882	0.896	1.038	1.086	1.261	1.083	1.051	0.903	1.051	0.922	1.257	1.741	1.478	0.941	1.151	1.074	1.304	1.149	1.602	0.887	1.17	0.936	1.069	1.261	1.186	1.149	1.165	0.747	1.226	1.065	1.192	1.047	1.332	1.046
O00505	0.905	0.983	0.895	1.085	1.042	1.136	0.739	0.902	0.85	0.844	0.781	0.982	1.153	0.96	1.025	1.045	0.883	0.937	0.937	1.192	0.825	0.863	1.022	1.05	1.149	1.132	1.087	1.023	0.914	1.262	1.491	1.112	1.247	1.164	1.019	1.423	1.177	1.278	0.922	1.141	0.767	1.069	1.11	0.927	1	0.863	0.984	1.006	0.929
Q6P6C2	0.999	0.863	0.926	0.922	1.091	0.957	1.048	0.929	1.249	1.156	1.161	0.965	1.181	0.876	0.922	0.971	1.203	1.098	1.023	0.966	1.035	1.011	1.353	0.833	1.024	0.917	1.329	0.702	0.991	0.789	0.885	0.668	1.074	0.803	1.064	0.86	1.4	1.003	0.911	0.876
Q5JWR5
Q9BYD1	1.026	0.871	0.838	0.975	0.933	0.899	0.824	0.703	1.321	0.875	1.296	1.138	0.99	0.854	0.943	1.075	1.075	0.925	1.071	0.834
P07858	0.838	0.514	0.648	0.594	1.523	0.59	0.974	0.647	1.56	0.992	1.45	0.626	1.106	0.589	0.712	0.685	0.817	0.669	1.114	0.516	0.824	0.916	1.02	0.696	1.506	0.82	0.826	0.604	0.79	0.656	1.147	0.718	0.896	0.466	0.738	0.651	0.979	0.841	0.859	0.471	0.869	0.595	1.068	0.754	0.769	0.665	1.077	1.024	0.867
Q96BY7	0.906	0.912	0.749	0.8	0.798	0.88	0.785	0.789	0.891	0.998											1.069	0.902	1.175	0.881	1.147	0.919	1.151	0.81	1.19	0.93	1.138	0.709	0.806	0.648	1.114	0.812	1.12	0.863	0.741	0.626
P52565	1.085	0.968	1.077	0.993	1.088	1.002	0.94	0.984	0.889	1.058	0.962	0.954	0.809	0.871	0.904	0.963	1.1	1.043	1.093	0.878	0.895	1.04	1.233	0.936	0.906	0.929	0.935	0.817	1.056	0.932	1.139	1.028	0.954	0.799	1.005	0.912	0.89	1.015	0.97	0.854	0.961	0.877	1.169	1.009	0.999	0.859	0.973	0.937	1.107
Q9NZ01	1.005	1.35	0.865	1.402	1.125	1.228	0.825	0.648	1.185	0.942	1.091	1.361	1.119	0.742	1.029	1.433	0.93	0.997	0.907	0.521	0.675	0.77	0.771	0.897	0.852	0.662	1.104	0.396	0.859	0.795	1.312	0.535	0.871	0.456	1.021	0.779	1.22	1.142	0.7	0.791	0.918	0.686	1.379	0.788	0.656	0.78	0.877	0.558	0.955
Q9H0C8	0.916	0.846	0.838	0.977	1.186	0.789	1.093	0.794	1.028	1.085	1.103	1.149	1.377	0.982	1.137	1.007	1.284	1.058	1.018	0.882	0.968	1.044	1.158	0.879	1.192	0.881	1.335	0.743	0.961	0.776	0.761	0.723	0.873	0.894	1.088	0.866	0.714	0.885	0.884	0.821	1.427	0.93	0.871	0.757	0.929	0.857	1.048	1.004	1.05
Q14451	0.734	1.153	0.96	1.215	1.216	1.024	1.039	0.851	0.985	1.034	1.019	1.317	1.266	0.873	1.045	1.606	0.949	0.837	0.735	0.864	0.898	0.774	0.931	0.951	1.116	1.283	1.026	1.148	0.938	1.317
P21281	1.054	0.937	0.937	0.946	1.094	0.945	0.846	0.963	0.939	0.979	0.965	1.028	1.064	0.955	1.026	1.08	1.043	0.944	0.967	1.032	0.991	0.928	1.12	0.943	0.996	0.814	1.178	0.844	0.837	0.901	1.062	0.902	0.952	0.883	0.956	0.923	0.825	0.908	0.928	0.905	1.038	0.867	1.106	0.951	0.881	0.912	1.07	0.936	0.941
A6ND36	0.831	0.954	1.105	1.074	0.737	0.805	0.836	1.037	1.065	0.816	0.972	1.147	0.772	0.875	1.367	1.16	0.932	0.773	0.861	0.964	0.621	0.324	0.468	0.698	0.845	0.286	1.027	0.164	0.87	0.437	0.534	1.328	0.741	1.281	0.914	1.043	1.347	1.158	0.664	1.037	0.819	0.905	1.468	0.476	0.742	0.639	1.95	0.753	0.58
Q9NQ66	1.23	1.072	1.561	0.932	1.164	1.172	1.525	2.476	0.947	1.183	0.931	0.991	1.016	1.456	0.976	1.025	0.998	1.256	1.237	2.165	1.117	1.068	0.864	1.316	0.936	1.824	0.737	2.102	1.143	1.919	0.926	1.445	1.272	1.776	1.034	1.129	0.691	1.115	1.35	1.628	0.869	1.684	0.959	0.977	1.329	1.402	1.205	1.502	1.541
Q9NZJ4	0.638	0.838	1.148	0.959	0.932	0.909	0.839	0.869	0.865	0.95	0.71	0.989	0.628	1.295	0.854	0.852	0.962	0.839	1.051	1.103	1.155	0.939	0.985	0.835	1.004	0.808	0.746	0.719	1.103	0.79	0.922	1.627	1.218	1.968	0.583	1.13	0.483	0.803	1.272	2.053
Q9HBR0	0.793	0.993	0.922	0.977	0.889	0.709	0.743	0.944	1.212	1.339	0.984	0.809	0.9	0.985	0.89	0.837	0.93	1.011	0.859	1.098	0.963	1.042	0.943	0.862	1.074	1.242	0.909	1.375	0.904	1.149	1.002	0.874	0.898	0.986	0.965	0.923	1.047	0.825	0.932	0.919	0.755	0.847	0.85	0.712	0.714	0.575	0.879	1.045	0.804
P28331	1.033	1.08	1.154	1.029	1.022	1.241	1.152	1.436	0.853	1.078	0.846	0.973	0.992	1.166	1.007	1.1	1.005	1.197	1.171	1.495	1.055	1.013	0.951	1.087	0.935	1.238	0.962	1.429	1.017	1.272	1.169	1.547	1.145	1.539	0.783	1.134	0.849	1.15	1.095	1.183	1.067	1.249	1.01	1.37	1.298	1.517	1.066	1.204	1.143
Q9BZF1	1.033	1.035	1.05	1.143	1.035	1.044	1.034	0.957	0.991	1.138	1.076	1.052	1.046	0.945	1.037	1.148	1.098	1.1	0.944	0.947	1.061	1.175	1.093	0.955	1.152	1.046	1.092	0.846	0.966	0.895	0.824	0.777	0.819	1.042	1.055	0.925	0.883	0.834	0.908	0.815	0.86	1.047	0.845	1.677	1.13	2.95	1.065	1.346	1.004
P20226
Q9Y696	1.096	0.827	1.28	0.763	1.124	1.025	1.209	1.314	0.772	0.825	0.835	0.647	0.935	1.012	0.917	0.642	0.992	0.925	1.385	1.336	1.078	1.011	0.96	0.921	1.101	1.119	0.857	1.306	1.24	1.172	0.927	1.54	1.247	1.446	0.81	0.978	0.915	1.054	1.263	1.1	1.191	1.15	1.152	0.856	1.293	0.867	1.041	1.41	1.25
O15321	1.294	0.79	0.782	0.749	1.206	0.85	0.822	0.856	1.468	1.222	1.16	0.999	1.273	0.759	0.797	0.866	0.979	0.808	0.973	0.797	0.79	0.772	1.103	0.669	0.949	0.714	1.065	0.691	0.96	0.727	1.135	0.593	0.888	0.717	1.1	0.743	1.02	0.8	0.821	0.697	1.016	0.762	1.211	1.088	0.92	1.135	1.019	0.799	1.008
Q6DT37	0.961	1.338	0.776	1.223	1.111	1.331	0.955	0.86	1.01	1.013	1.1	1.33	2.2	0.966	0.939	1.743	1.063	1.047	0.638	0.959
P47897	0.963	1.083	0.837	1.069	0.971	1.041	0.866	0.779	1.02	0.931	0.991	1.205	1.145	0.89	0.945	1.245	1.063	0.964	0.949	0.753	0.748	0.794	0.986	0.989	0.967	0.899	1.214	0.749	0.923	1.01	1.193	0.909	1.05	0.875	1.091	0.988	1.055	1.148	0.936	0.959	1.031	0.874	1.086	0.871	0.838	0.725	0.949	0.768	0.929
Q96GD0	1.132	0.834	0.995	0.958	0.987	0.981	1.052	1.201	1.11	1.294	1.003	0.904	0.847	1.142	0.967	1.115	0.956	1.059	1.145	1.497	0.968	0.916	0.827	1.01	0.95	1.016	0.777	1.126	0.927	1.121	1.029	1.237	1.167	1.417	0.855	1.168	0.935	1.001	1.18	1.17	1.055	1.396	0.971	1.4	1.265	1.926	1.072	1.362	1.192
Q96A57	0.94	1.045	1.062	0.902	0.885	1.178	1.083	1.319	0.931	1.03	0.886	0.722	1.161	0.901	0.773	0.764	0.996	0.885	0.982	0.856	0.934	1.068	0.825	0.882	0.89	0.589	1.369	0.518	0.684	0.756
Q5EBL4	1.219	0.948	1.513	1.067	1.215	1.05	1.252	1.227	1.206	0.978	1.041	0.736	1.111	1.133	1.142	0.754	1.096	0.769	0.937	1.295	1.173	0.739	0.982	0.878	1.336	0.978	0.778	1.068	1.232	0.851	0.79	1.153	0.884	1.22	1.606	1.09	0.85	1.064	1.016	1.245	1.06	1.13	1.197	0.892	1.12	0.955	1.014	1.26	1.109
P08519	1.238	3.021	0.758	0.884	0.59	1.031	0.611	1.301	1.702	1.4	1.332	1.592	0.701	1.522	1.033	0.903	0.911	0.917	1.758	1.627	1.467	2.353	1.769	2.554	2.322	2.135	0.475	0.518	1.026	1.042	0.775	1.427	0.557	0.916	1.634	2.44	1.936	3.319	1.852	2.754	0.883	1.143	0.69	1.254	2.115	2.403	4.085	5.054	1.724
O75165	0.943	0.836	0.89	0.87	1.091	0.873	0.907	0.896	1.267	0.993	1.119	0.861	1.188	0.867	1.01	0.884	1.055	0.911	0.89	0.855	0.991	0.897	1.028	0.881	1.002	0.894	0.93	0.857	0.901	0.931	1.012	1.051	1.046	1.198	0.993	1.03	1.255	0.977	1.022	0.961	0.853	0.777	0.939	0.983	0.843	1.073	0.864	0.849	0.831
Q8WUX9	1.082	1.367	1.101	0.946	1.167	1.331	0.997	1.249	1.012	1.406	1.312	0.945	0.921	0.773	0.854	0.899	0.854	1.016	0.907	0.832											1.313	1.344	1.282	1.372	0.795	0.82	0.835	0.811	0.872	0.892	0.944	1.04	1.244	0.934	0.944	0.773	0.916	0.853	0.917
O95999	0.998	1.195	1.013	1.302	1.165	1.139	1.022	1.078	1.104	1.221	0.814	1.092	0.885	0.746	0.957	1.132	0.943	1.054	0.726	0.694	0.797	0.899	0.959	1.227	1.057	1.007	1.268	1.513	0.919	1.085	0.755	0.85	0.834	0.883	0.826	1.133	0.949	0.979	0.856	0.994	0.93	0.911	1.285	0.841	0.873	0.921	0.934	0.7	0.954
P11182	1.044	1.103	1.125	1.131	1.018	1.215	1.12	1.298	1.093	1.132	0.989	1.116	1.127	0.992	0.856	1.029	0.936	0.931	0.902	1.163	1.079	1.007	0.914	1.047	0.955	1.116	1.653	1.104	0.999	1.165	1.011	1.126	0.977	1.189	1.009	1.093	0.916	1.178	1.218	0.991	1.068	1.104	1.001	0.936	0.993	0.922	0.965	0.974	0.982
P62269	0.943	0.947	0.754	1.14	1.047	0.838	0.995	0.644	1.367	0.98	1.251	1.255	1.084	0.736	1.022	1.131	1.024	1.02	0.865	0.55	0.729	0.962	1.077	0.853	1.008	0.647	1.428	0.447	0.846	0.674	1.378	0.555	1.045	0.489	0.93	0.696	1.157	0.976	0.816	0.803	0.892	0.702	0.966	0.615	0.644	0.521	1.009	0.661	0.855
P07237	0.986	0.86	0.689	0.902	1.048	0.807	0.706	0.567	0.998	0.908	1.042	0.841	0.886	0.699	0.875	0.921	1.097	0.903	0.817	0.493	0.703	0.742	1.081	0.648	0.958	0.661	1	0.433	1.004	0.698	1.223	0.663	0.807	0.548	1.214	0.703	1.024	0.942	0.783	0.668	1.075	0.674	1.193	0.821	0.759	0.531	0.924	0.667	0.766
P61106	1.021	1.031	0.94	1.109	1.17	0.991	0.882	0.828	1.077	0.966	1.263	1.203	1.31	1.007	1.09	1.177	1.014	1.002	0.922	0.949	1.077	0.973	1.04	1.039	1.051	0.958	0.959	0.818	1.001	0.946	0.936	0.84	0.864	0.789	1.345	1.045	1.284	1.181	0.962	0.99	1.153	1.082	1.135	1.064	0.919	1.064	1.11	0.963	0.978
P09012	1.051	0.9	0.779	0.998	0.982	0.807	1.086	0.749	1.215	1.062	1.259	0.88	1.539	0.767	1.042	0.948	1.128	0.947	0.917	0.644	1.054	0.862	1.202	0.706	1.067	0.597	1.417	0.485	0.958	0.563	1.037	0.633	1.027	0.574	1.191	0.808	1.164	0.807	0.87	0.713	0.923	0.674	1.007	0.643	0.804	0.493	0.955	0.692	0.864
Q9NWS0	0.963	0.947	0.851	1.076	0.975	0.971	0.68	0.656	1.303	1.023	1.099	0.934	1.121	0.883	1.103	1.191	1.005	1.164	0.991	0.796	1.088	1.205	1.286	1.039	1.149	0.882	1.657	0.833	0.879	0.936	1.588	0.775	0.979	0.913	1.235	0.821	1.381	1.205	0.756	0.81	1.005	0.668	1.216	0.904	0.898	0.703	0.953	0.803	0.983
P27708	0.941	0.803	0.862	0.85	1.12	0.794	0.911	0.786	1.293	1.107	1.025	0.876	1.043	0.744	0.901	0.896	1.127	0.896	1.089	0.658	0.931	0.909	1.233	0.837	1.226	0.816	1.744	0.762	1.005	0.739	1.123	0.707	1.229	0.673	1.177	0.783	1.098	0.749	0.898	0.718	0.926	0.755	1.105	0.787	0.799	0.7	0.853	0.751	0.874
Q9NVX2																					1.263	0.959	1.112	0.807	1.056	0.736	1.156	0.807	1.056	0.752	0.933	0.756	0.941	0.888	0.992	1.017	1.213	1.023	1.143	0.869	0.945	0.924	1.153	0.777	1.026	0.855	1.089	0.942	1.039
P50213	0.955	0.871	1.097	1.011	1.128	0.986	1.171	1.085	1.034	1.135	1.048	0.958	0.798	0.969	0.932	0.961	1.038	1.249	1.046	1.288	1.006	1.199	1.007	0.935	0.841	1.022	1.211	1.087	0.955	0.932	0.99	1.005	0.926	1.053	1.006	1.008	0.878	1.049	0.991	0.994	1.045	1.01	0.849	0.856	0.982	0.781	1.05	0.968	0.916
Q9Y3Z3	1.181	0.726	0.985	0.924	0.864	0.864	0.886	0.899	0.677	1.058	0.863	0.99	0.789	0.935	0.889	0.817	1.02	0.991	1.11	0.8	0.961	1.094	1.372	0.9	1.027	1.035	1.028	0.826	0.871	0.822	1.328	1.23	1.053	0.892	0.945	0.88	0.641	0.916	0.937	0.816	1.11	0.805	1.203	1.141	1.03	0.847	1.01	1.007	1.155
Q86Y82	1.041	1.058	0.967	1.074	1.078	1.057	0.952	0.947	0.906	1.055	1.013	0.989	1.023	1.11	1.008	1.019	1.119	1.022	0.94	0.904	1.098	0.932	0.963	1.02	1.116	1.008	1.087	0.939	1.115	0.9	0.932	0.834	0.743	0.785	1.122	1.045	1.009	1.292	0.971	0.946	1.177	0.919	0.926	0.971	0.875	0.622	1.061	1.093	0.931
O14519	0.923	0.675	0.646	0.865	1.039	0.748	0.986	0.552	1.376	0.743	1.265	0.99	1.306	0.641	0.86	1.008	0.979	0.842	0.948	0.619	1.609	1.035	0.943	0.99	0.972	0.74	1.707		1.028	0.462	1.128	0.783	1.283	0.49	0.533	0.944	0.833	0.717	0.97	0.552	0.872	0.612	1.173	0.347	0.805	0.399	0.952	0.602	0.904
Q9UBQ0	1.011	0.987	0.915	1.027	0.958	0.97	0.955	0.836	1.034	0.898	1.071	1.033	1.003	0.761	0.969	1.05	1.05	0.889	0.901	0.716	0.96	0.995	1.017	0.85	0.983	0.794	0.91	0.674	0.938	0.796	0.952	0.84	0.996	0.644	0.985	0.814	0.999	1.03	0.883	0.802	0.987	0.93	1.415	0.973	0.899	0.71	1.125	0.853	1.103
Q5VZF2	0.895	1.098	0.893	0.997	0.909	1.001	0.922	1.024	0.823	0.993
P69892	0.753	1.228	1.058	0.812	0.446	0.68	0.791	1.363	0.745	0.545	0.63	0.746	0.448	1.281	1.306	1.179	1.165	0.912	0.689	1.834	3.14	1.934	1.403	3.716	1.131	2.272	1.099	3.693	0.636	0.885	0.896	1.665	1.07	2.689	0.654	1.02	0.904	0.911	3.356	4.238	0.958	1.347	1.706	8.862	1.663	8.934	3.146	3.191	0.936
P53778	0.892	0.961	1.006	0.95	1.165	1.085	0.905	0.858	0.86	0.87	0.967	0.769	0.839	0.971	1.445	0.587	1.126	1.144	1.23	1.39
P08253	0.798	0.465	0.81	0.539	1.58	0.591	1.132	0.662	0.977	0.772	0.905	0.47	1.719	0.601	1.056	0.417	1.28	0.627	1.201	0.541	1.07	0.692	1.524	0.481	1.572	0.549	0.788	0.42	1.122	0.322	0.657	0.516	0.953	0.48	0.936	0.561	1.039	0.689	0.897	0.602	0.614	0.492	0.662	0.181	0.659	0.243	1.758	1.369	0.878
O43169	0.969	1.148	0.975	1.058	0.876	1.002	0.914	1.082	1.373	3.383	0.831	0.791	1.189	0.684	1.119	0.886	1.003	0.864	0.997	0.599	0.871	1.157	1.264	0.903	1.119	1.048	1.095	0.879	1.185	0.743	1.088	0.96	1.066	0.628	1.054	0.817	1.218	0.865	1.323	0.677	0.891	0.954	1.449	0.895	0.904	0.77	0.929	0.854	1.2
Q15758	0.877	0.759	0.536	0.66	0.774	0.615	0.823	0.537	1.355	0.977	1.447	0.678	1.146	0.576	0.781	0.709	1.051	0.73	1.091	0.456	0.59	0.641	1.143	0.533	0.946	0.536	1.829	0.491	0.967	0.606	2.208	0.454	0.72	0.423	0.814	0.648	0.795	0.615	0.796	0.514	1.49	0.43	1.207	0.474	0.621	0.589	0.885	0.34	0.686
Q9H6W3	1.193	1.111	1.042	1.106	0.996	0.997	0.852	0.884	1.355	1.136	1.356	1.097	1.189	1.055	1.126	1.081	1.162	1.1	1.065	1.137	1.202	1.237	1.348	1.048	1.091	0.861	1.121	1.043	1.156	0.952	0.955	0.907	0.945	0.904	1.005	0.969	1.049	0.754	1.004	0.892	0.814	1.092	0.662	1.064	0.948	1.165	0.821	0.861	0.908
Q05707	0.86	1.393	1.253	1.671	0.702	1.338	0.828	1.335	0.609	1.717	0.778	1.46	0.767	1.937	1.006	1.07	0.793	2.25	1.176	1.208	1.767	2.126	1.107	1.788	1.125	1.486	0.585	1.025	0.963	1.074	0.773	1.077	1.14	1.122	0.554	1.43	0.602	1.164	1.362	1.888	0.674	1.032	0.582	1.941	1.872	1.179	0.9	0.909	1.55
Q13488	0.879	0.994	0.983	0.841	1.003	0.883	0.823	0.806	1.026	1.049	0.798	0.937	0.937	1.262	0.98	0.906	1.077	1.126	1.043	1.097	1.077	0.89	1.13	0.856	1.05	1.088	0.997	1.154	0.821	0.891	0.797	1.129	1.068	1.27	1.018	1.295	0.938	0.942	0.862	0.962	1.231	0.467	0.657	0.556	0.484	0.338	1.387	1.225	0.593
P0DOY3	1.158	1.031	1.003	1.314	0.726	1.047	0.911	1.439	0.726	0.947	0.423	0.555	0.827	1.434	0.78	0.476	0.554	0.8	0.573	0.548	0.863	0.465	0.699	0.574	2.031	0.758	0.71	0.799	0.665	0.443	1.335	1.735	0.862	1.393	0.918	1.226	0.744	0.774	1.015	1.045	0.813	0.885	0.47	0.732	1.036	0.924	1.044	1.523	0.591
Q9H9A6	1.014	1.016	1.101	0.996	0.999	1.065	0.992	1.125	0.948	1.049	0.746	0.984	0.978	1.078	0.949	0.947	0.877	0.976	1.024	1.283	0.999	1.027	0.991	0.968	0.891	1.083	0.887	1.165	0.989	1.149	0.966	1.205	1.075	1.122	1.122	1.05	0.902	1.038	1.074	1.11	0.9	0.997	1.045	1	1.048	1.23	0.853	1.084	1.003
P60709	0.998	1	1.046	0.93	1.017	0.94	0.826	1.086	0.962	1.187	0.771	0.831	0.924	1.118	0.895	1.004	1.221	1	0.969	1.209	0.916	1.175	1.043	0.996	0.996	1.184	1.016	1.199	0.908	0.998	0.78	0.912	0.902	1.099	0.944	0.961	1.011	0.909	0.94	0.92	0.836	0.776	0.784	0.533	0.898	0.699	0.956	0.959	1.055
Q9NR33											1.259	1.047	1.307	1.195	1.108	1.075	1	1.274	1.057	1.433	1.118	0.981	0.76	1.01	0.691	1.259	0.699	0.935	0.987	1.28											1.245	1.274	1.212	1.939	1.004	2.181	1.196	1.188	1.031
Q04637	0.855	0.842	0.726	0.905	1.121	0.812	0.906	0.625	1.408	0.977	1.349	1.034	1.564	0.759	1.104	1.066	1.061	0.849	0.979	0.728	0.954	0.895	0.986	0.823	1.004	0.709	1.077	0.563	0.924	0.776	1.367	0.623	1.097	0.535	1.168	0.743	1.023	0.884	0.834	0.699	1.011	0.662	1.358	0.586	0.695	0.531	0.911	0.614	0.725
Q9NVE5
Q92625	1.284	1.169	1.586	1.139	1.143	1.424	1.465	1.976	0.887	1.159	1.157	1.255	1.095	1.231	1.134	1.059	1.05	1.154	1.25	1.619	0.956	0.994	0.899	1.043	0.949	1.22	1.025	1.373	1.074	1.266	0.928	1.415	1.009	1.437	0.95	1.141	0.938	1.02	0.985	1.196	1.165	1.544	0.751	1.089	1.137	1.039	1.127	1.311	1.2
P24593	0.902	0.954	0.985	0.942	0.845	0.845	0.82	1.005	0.698	0.944	0.789	0.932	0.839	1.075	0.867	0.913	0.939	1.121	1.145	1.003											1.653	0.812	1.523	0.676	0.757	0.785	0.666	0.948	1.079	0.782	0.715	0.757	0.594	0.482	0.729	0.495	0.876	1.073	0.876
Q9UKM7	0.769	0.748	0.588	0.689	1.306	0.665	0.732	0.682	1.129	0.967	1.215	1.998	1.437	1.485	1.143	1.877	1.011	0.891	0.764	0.728	1.034	0.777	1.212	2.235	1.236	1.068	0.873	0.748	0.955	0.659	0.837	0.736	0.844	0.873	1.02	1.176	0.719	0.903	1.06	1.189	1.185	1.309	0.909	1.734	1.183	1.262	1.222	1.401	1.346
Q9UJA5	0.864	0.894	0.587	0.825	0.858	0.729	1.165	0.671	1.316	1.16	1.059	0.767	1.553	0.746	0.882	0.734	0.882	0.667	0.878	0.599	0.861	0.566	0.966	0.546	1.567	0.566	2.778	0.453	1.064	0.458	1.014	0.544	0.938	0.616	1.092	0.657	0.962	0.675	0.882	0.618	0.849	0.678	0.851	0.781	0.789	0.686	0.962	0.784	0.992
Q15814	0.886	1.133	1.04	0.942	1.164	1.131	1.054	1.255	0.976	1.146											0.984	0.969	0.956	1.071	0.941	1.098	0.964	1.074	0.927	1.194	0.855	0.869	0.843	0.883	1.07	1.01	1.154	1.009	1.031	1.14	1.008	1.061	0.979	0.992	0.966	1.204	1.19	1.222	1.226
P49770	0.941	0.936	0.895	0.993	1.013	0.972	0.893	0.728	1.19	1.162	0.795	0.999	0.849	0.815	0.918	0.898	0.888	0.84	0.886	0.626	0.873	0.953	0.995	0.796	0.978	0.841	1.367	0.827	0.971	0.822	1.391	0.78	0.917	0.746	1.096	0.69	0.966	0.844	0.88	0.884	0.808	0.725	1.026	0.862	0.831	0.795	0.908	0.896	0.848
Q9NZ63	0.958	0.791	0.669	0.97	1.425	0.721	1.189	0.584	1.814	1.242											1.496	1.182	1.254	0.976	1.347	0.994	2.027	0.927	1.054	0.858											0.846	1.141	0.868	0.599	0.752	0.579	1	1.014	1.14
Q02338	1.437	1.332	1.234	1.072	0.665	1.147	1.048	1.235	0.689	0.984	1.934	1.284	0.839	1.039	0.983	1.176	0.96	0.84	1.231	1.074	0.7	0.964	0.673	1.148	0.814	1.035	0.533	0.996	1.014	1.115	1.682	1.008	1.378	1.449	1.095	1.144	0.767	1.15	1.419	1.236	0.821	1.194	0.671	1.163	0.888	1.002	0.805	0.719	0.966
Q05655	1.022	0.942	0.943	1.014	0.84	0.898	0.833	0.84	0.921	0.95	0.832	0.905	1.086	0.893	0.793	1.014	1.287	1.072	1.034	0.868	0.856	1.075	1.043	1.018	0.975	0.823	0.881	0.841	0.802	0.809	1.469	1.02	0.973	1.148	0.91	0.91	0.904	1.103	0.998	0.913	1.009	0.86	1.046	0.763	0.959	0.724	0.9	0.714	1.046
Q9Y3L3	0.85	0.865	0.849	0.885	0.819	0.88	1.219	1.05	0.913	0.867	0.862	0.833	0.771	0.928	0.735	0.922	0.748	0.93	0.727	1.164	1.099	1.135	0.928	1.101	1.087	0.864	1.031	1.075	0.818	1.018	1.059	1.397	1.033	0.906	1.049	0.942	0.851	0.955	0.76	1.084	0.819	0.963	1.007	1.858	1.109	2.74	1.096	0.902	0.949
Q9Y3B2	1.083	0.935	0.727	0.941	1.183	0.853	1.036	0.748	1.198	0.959	1.188	0.817	1.345	0.693	0.771	0.778	1.133	0.918	0.993	0.587	1.053	1.255	1.436	0.816	1.016	0.809	1.462	0.667	0.87	0.735	0.934	0.535	1.252	0.441	0.961	0.796	1.099	0.768	0.787	0.738	0.711	0.645	1.219	0.279	0.778	0.201	0.908	0.55	0.773
Q99674	0.806	1.19	1.308	1.497	0.728	0.838	0.679	1.737	1.33	1.219	1.525	0.802	1.683	1.364	0.984	0.851	0.705	1	1.006	0.941																					0.753	0.585	0.362	0.685	0.54	0.472	1.094	0.999	0.577
O14641	1.212	1.698	1.138	1.216	0.923	0.906	1.225	1.127	1.243	1.152	1.75	1.188	1.187	0.836	1.13	1.001	1.532	1.314	1.163	0.626											1.192	0.618	0.924	0.503	1.291	1.171	1.924	1.081	0.936	0.996
Q15904	1.002	0.885	0.86	0.834	0.976	0.788	1.069	0.749	1.059	0.652	1.146	0.988	0.889	0.865	0.905	0.984	1.017	0.913	0.873	0.65	0.751	0.714	0.915	0.756	0.834	0.592	1.247	0.604	0.819	0.733	1.204	0.836	1.086	0.886	1.028	0.831	0.943	0.881	0.95	0.812	1.03	0.989	0.972	1.249	0.967	1.654	1.066	1.176	1.106
P60059	0.623	0.885	0.647	0.793	0.451	0.976	0.657	0.976	0.625	0.855	0.831	1.164	0.65	1.306	1.076	0.988	1.016	0.983	1.203	1.232
P25774	1.312	0.498	0.577	0.498	0.658	0.521	0.858	0.545	0.796	1.311	0.878	0.73	0.741	0.636	0.671	0.672	1.231	1.06	1.232	0.457	0.734	1.101	1.332	0.771	0.96	0.779	0.96	0.553	0.723	0.744	1.178	0.933	0.924	0.595	0.437	0.418	0.627	0.613	0.707	0.412	1.18	0.649	0.992	0.443	1.084	0.549	1.329	1.013	1.026
Q9P206	1.216	1.052	0.875	1.085	0.994	1.075	0.982	0.861	1.096	0.885	1.419	1.627	1.04	1.214	1.062	1.622	0.97	1.188	0.837	0.91	1.057	0.996	0.926	1.136	0.947	0.829	1.689	0.857	1.13	0.992											0.911	0.844	1.11	0.624	0.668	0.609	0.825	0.662	0.923
P17405																					1.078	0.782	1.101	1.109	1.46	1.393	1.171	1.544	1.287	1.173
Q9H2M9	0.818	0.897	0.924	0.916	0.892	0.96	0.789	0.9	0.897	0.983	1.034	0.986	1.036	1.007	0.963	1.063	0.947	1.043	0.942	1.174	0.945	1.057	1.016	0.923	0.897	0.938	1.128	0.975	0.801	0.901	1.161	0.944	1.063	0.881	1.018	0.96	1.077	1.037	0.909	1.032	0.819	0.799	0.98	1.06	0.871	1.185	0.885	1.027	0.865
Q96RS0	1.143	1.018	0.92	0.918	1.058	0.932	1.093	0.883	1.068	0.943											1.142	0.987	1.259	0.904	1.149	1.198	1.55	1.132	1.062	0.905											0.92	1.046	0.926	1.673	1.118	2.726	1.06	0.965	1.241
Q6UXI9	2.183	1.613	1.725	1.143	1.444	1.898	3.468	3.075	0.78	1.258	1.349	1.197	1.616	1.572	0.961	1.396	1.5	1.991	1.604	3.107	1.074	1.121	0.644	0.933	0.742	1.235	0.914	1.759	2.409	1.793	0.665	2.184	1.033	0.568	0.976	1.498	0.563	1.898	0.919	1.471	1.384	2.271	0.865	0.304	1.317	0.301	1.2	2.078	1.008
P15924	0.682	1.357	0.728	1.27	0.968	0.947	0.73	0.51	1.7	0.884	1.01	1.282	1.966	0.755	1.545	1.497	1.242	0.809	0.683	0.585	0.87	0.835	0.659	1.052	0.766	0.61	1.076	0.426	0.635	0.75	0.551	0.517	0.685	0.569	2.043	0.796	1.917	1.056	0.606	0.78	0.76	0.821	1.706	0.66	0.59	0.655	1.264	0.552	0.899
P40692																															1.077	1.403	1.088	1.706	1.285	1.212	1.38	1.222	1.085	1.559
P35612	0.645	1.304	1.294	1.014	0.608	1.143	0.73	0.97	1.015	0.812	1.619	1.199	1.084	2.067	1.295	0.99	1.246	1.048	1.037	1.722	1.248	0.895	0.972	1.635	0.905	1.598	0.681	2.086	0.793	1.125	1.062	1.733	1.287	2.941	1.004	1.629	0.77	0.851	1.165	1.352	0.763	1.212	0.971	2.324	1.619	3.673	1.181	1.406	0.964
O43823	1.024	1.182	0.848	1.052	1.042	0.917	1.063	0.9	1.593	1.173	1.194	1.077	1.239	1.353	1.101	1.342	1.096	1.095	1.048	0.839	1.042	0.966	0.961	0.948	1.084	0.752	1.011	0.693	1.04	0.87	1.103	0.644	0.89	0.689	0.999	0.899	1.072	0.672	0.761	0.794	1.106	0.902	1.017	1.133	0.99	1.299	1.003	1.161	0.787
Q8TD16	0.782	0.776	0.805	0.897	1.356	0.884	0.901	0.636	1.517	0.808	1.335	0.888	0.923	0.71	1.421	1.044	0.88	0.775	0.83	0.762	0.952	0.942	0.889	0.874	1.01	0.719	0.843	0.585	0.902	0.749	1.259	0.592	0.748	0.58	1.257	0.763	1.731	0.942	0.725	0.734	1.202	0.731	1.293	0.88	0.724	0.862	1.12	0.796	0.717
Q8ND71	1.057	0.829	1.004	0.858	1.01	0.977	0.759	0.849	0.764	1.315	0.797	0.841	0.716	1.07	0.872	0.822	1.033	1.223	1.016	1.12	1.041	1.383	1.379	1.052	1.019	1.07	0.857	0.873	0.805	0.81	1.185	1.096	0.901	0.947	0.717	0.809	0.777	0.773	0.881	0.773	1.212	0.882	1.14	1.754	1.122	1.833	1.106	1.297	1.149
O00401	1.112	1.192	0.988	1.017	1.069	1.044	0.973	0.977	1.193	0.955	1.514	1.248	1.175	1.155	1.207	1.26	0.764	1.227	1.131	1.107	1.126	1.115	1.16	1.048	1.11	1.151	1.167	0.948	1.238	1.017	0.788	1.07	0.95	0.657	1.174	0.937	1.071	1.121	0.928	1.045	1.137	1.158	0.965	0.655	0.939	0.682	1.417	1.224	1.159
Q9H9B4	0.985	0.779	0.911	0.902	0.998	0.743	0.869	0.705	0.945	0.93	1.204	0.907	0.954	0.877	0.995	0.965	1.07	1.109	1.122	0.745	0.825	0.977	1.021	0.75	0.901	0.852	1.058	0.782	0.861	0.725	1.038	0.671	1.043	0.688	1.253	0.862	1.439	0.948	0.986	0.858	1.004	0.746	1.216	0.986	0.945	0.803	0.855	0.716	0.762
P49795											0.845	0.857	0.902	0.87	1.086	0.794	0.851	0.682	0.715	0.942	1.023	0.731	1.104	0.777	1.626	0.737	1.256	0.717	0.874	0.664	0.781	0.632	0.559	0.621	0.908	0.742	0.815	0.706	0.893	0.644	1.071	0.884	0.801	1.203	0.877	1.174	1.065	1.122	0.92
Q9UDT6	0.903	1.044	0.991	0.942	1.067	0.952	0.942	0.939	1.059	1.084	1.05	0.945	0.924	1.123	1.102	0.998	1.101	1.068	1.044	1.159	1.016	1.065	1.206	1.033	1.037	0.955	0.959	1.061	1.174	0.992	1.01	1.224	1.276	2.123	0.91	1.348	0.919	1.084	1.115	1.12	0.896	0.971	1.003	1.031	0.995	0.804	1.022	1.022	1.082
P04114	0.721	1.578	1.054	1.376	0.638	1.316	0.665	1.415	0.829	1.007	1.156	1.677	0.607	1.831	1.047	1.231	0.991	1.609	0.841	1.016	0.97	1.438	0.813	1.692	0.958	1.539	0.695	1.511	0.838	1.19	0.94	1.392	0.721	1.257	0.859	1.416	0.74	1.084	1.207	1.473	1.039	1.386	0.861	1.871	1.255	1.767	1	1.271	0.951
P78539	0.692	1.098	0.923	0.856	0.931	0.864	0.762	1.343	0.773	1.133
Q15417	1.138	1.109	1.288	1.259	1.745	1.052	1.192	1.034	1.034	1.102	1.469	1.183	2.452	1.272	1.286	1.23	1.303	1.028	1.487	1.256	1.505	0.969	1.225	1.153	1.62	1.354	1.099	1.125	1.625	1.148	1.035	1.069	1.079	0.834	1.153	0.903	0.795	1.161	0.935	0.962	0.909	1.123	1.181	1.014	1.289	1.23	1.197	1.215	1.186
Q9H1K0	0.547	0.573	0.922	0.899	0.843	0.958	1.243	1.42	1.074	1.176	1.319	1.336	1.152	1.43	1.05	1.281	0.9	1.217	1.48	1.7	1.491	1.299	1.081	1.406	0.753	0.88	0.74	1.028	0.835	1.001											0.899	0.989	0.538	0.608	0.654	0.611	1.169	1.68	0.834
Q15050	0.982	0.885	0.788	0.913	0.958	0.756	0.94	0.662	1.321	0.881	1.213	1.13	1.185	0.806	1.134	1.051	0.971	0.991	0.901	0.726											0.996	0.917	0.806	1.152	1.048	0.996	1.082	0.848	1.071	1.055	1.426	1.444	2.205	2.278	1.333	2.016	1.569	1.423	0.696
Q13443	1.092	0.89	1.001	0.924	1.264	1.022	1	1.07	1.276	1.161	1.397	0.94	1.051	1.087	1.173	1.001	1.69	1.255	0.955	1.079	0.935	0.83	1.064	0.639	1.601	0.679	1.266	0.694	1.399	0.66	1.672	1.004	0.984	0.975	1.275	1.138	1.043	0.901	1.145	0.97	0.856	0.672	1.251	0.106	0.683	0.161	0.932	0.872	0.591
Q96EP5	0.96	0.894	0.739	0.943	1.047	0.84	1.016	0.719	1.127	1.036	1.152	0.992	1.276	0.755	0.898	1.005	0.985	0.86	0.906	0.612	0.901	0.947	1.06	0.96	1.109	0.81	1.284	0.657	0.968	0.77	1.204	0.99	1.136	0.873	0.956	0.847	1.069	0.864	0.934	0.876	0.909	0.771	0.995	0.362	0.857	0.462	1.006	0.807	1.064
P60604	0.566	0.469	0.847	0.817	0.722	0.652	0.895	0.801	0.829	0.896	0.867	0.785	1.004	0.607	1.023	0.828	0.994	0.917	0.858	0.674	0.66	0.751	0.879	0.652	0.893	0.71	1.708	0.584	0.793	0.697	1.867	0.955	1.229	0.908	0.937	0.754	1.038	0.952	0.779	0.741	0.87	0.877	1.216	1.154	0.872	1.175	0.92	1.074	1.008
Q96ME7	1.194	1.099	1.066	1.104	1.068	0.898	1.431	1.041	0.837	1.161	0.912	1.005	1.186	1.032	1.025	0.954	1.105	1.233	1.332	1.199	1.441	1.677	1.43	1.181	1.162	1.074	1.487	0.999	1.088	1.004	0.896	1.32	1.524	1.901	0.702	1.03	0.777	1.172	1.298	1.297	0.958	0.932	0.496	0.084	0.675	0.092	0.762	0.819	1.157
P61962	1.024	0.835	0.947	0.831	1.192	0.832	1.08	0.894	1.196	1.01	1.223	0.952	1.087	1.086	1.08	1.06	1.125	1.201	1.114	1.099	1.061	1.194	1.069	1.278	0.95	1.154	1.054	1.397	0.992	1.676	1.038	1.076	1.177	1.598	1.112	1.366	0.961	0.872	1.033	1.095	0.99	0.888	0.935	1.186	0.851	1.481	0.912	0.84	1.029
P06576	1.053	1.125	1.147	1.092	0.929	1.107	1.085	1.266	0.942	1.066	1.098	1.181	0.917	1.129	1.002	1.16	0.995	1.206	1.156	1.361	0.965	1.115	0.92	1.081	0.905	1.243	1.237	1.249	1.026	1.221	1.175	1.197	1.037	1.264	0.958	1.129	0.892	1.127	1.077	1.149	0.982	1.333	0.949	1.345	1.109	1.431	1.005	1.081	0.995
O00170	1.075	0.971	0.996	0.954	1.067	0.909	1.231	1.071	0.985	1.114	1.028	0.95	1.264	0.89	1.058	0.857	1.122	1.048	1.085	0.822	1.242	1.223	1.116	1.078	1.135	1.079	1.039	1.016	1.058	1.121	1.175	0.839	1.078	1.051	1.576	0.903	1.221	0.915	0.916	0.853	0.961	0.938	1.054	0.806	1.05	0.676	1.033	1.025	1.156
O43765	1.018	0.879	0.977	0.897	1.019	0.873	0.987	1.032	1.176	0.98	0.906	0.901	1.15	0.773	0.803	0.866	0.897	0.933	0.924	0.914	0.901	0.89	0.948	0.878	0.994	0.937	1.311	0.984	0.945	0.953	1.019	0.703	0.891	0.742	0.9	0.821	1.04	0.913	0.83	0.873	0.871	0.781	0.808	0.772	0.873	0.832	0.925	0.725	0.889
Q99584	0.895	1.01	1.028	0.889	1.321	0.808	0.89	0.803	1.03	1.102	0.796	0.971	1.064	1.037	1.322	0.924	0.869	1.085	1.104	0.958	1.07	1.26	1.036	0.874	0.961	0.912	1.24	0.845	1.029	0.815	1.251	1.101	0.974	0.925	0.789	0.819	0.805	0.993	1.043	0.948	1.142	0.824	0.93	1.181	1.007	0.656	0.948	1.148	1.132
Q9H5N1	1.094	1.206	1.093	1.069	0.921	1.208	0.974	1.377	0.84	1.196	0.805	0.888	1.011	0.934	0.933	0.811	0.806	0.688	0.796	0.906	1.36	0.89	1.013	1.052	1.57	0.974	1.308	1.024	1.258	0.765	0.984	0.639	0.816	0.599	0.863	0.927	1.402	1.053	1.114	0.965	0.961	0.873	0.848	0.655	0.683	0.475	0.903	1.13	0.869
Q5NDL2	0.904	0.817	1.208	0.963	1.049	0.965	0.897	1.074	0.825	0.99	0.937	0.787	1.045	1.233	0.968	0.889	1.057	0.988	0.988	1.087	1.046	1.062	1.138	1.138	1.13	1.224	0.932	1.376	1.05	1.166	0.865	1.079	1.04	1.181	0.874	0.927	0.744	1.136	1.375	1.081	1.141	1.101	1.011	1.213	1.281	1.165	1.188	1.233	1.222
P36551	1.028	0.775	0.733	0.819	1.089	0.736	1.442	0.716	1.207	0.886	1.146	0.912	1.578	0.829	0.968	0.996	1.25	0.958	0.911	0.842	0.865	0.941	1.184	0.931	1.227	0.826	1.385	0.713	1.039	0.846	1.235	0.784	1.381	0.715	1.222	0.88	1.296	0.883	1.066	0.821	0.864	0.693	0.71	0.69	0.773	0.558	0.754	0.743	1.053
Q9UDR5	1.346	1.486	1.237	1.378	0.965	1.206	1.078	1.103	0.705	1.072	1.056	1.399	0.797	1.219	1.012	1.352	0.844	1.439	0.962	1.046	1.572	1.232	0.917	1.407	1.324	1.187	1.246	1.471	1.335	1.307	1.132	0.9	1.096	1.027	0.636	1.517	0.73	1.255	1.211	1.254	0.767	1.373	0.597	1.053	1.304	0.928	1.203	1.079	1.133
Q9UNE7	1.097	1.222	0.969	1.038	0.891	1.043	0.983	1.101	1.158	1.033	0.942	1.056	1.091	0.885	1.292	1.294	1.076	0.991	0.927	1.017	1.01	1.028	0.861	1.081	0.956	1.032	1.211	1.061	1.237	1.177	1.058	0.877	1.064	0.819	0.803	1.017	1.212	1.099	0.975	1.174	0.941	1.025	1.027	0.756	0.827	0.898	0.981	0.903	0.878
Q8IWA0	0.927	1.004	0.933	0.922	1.04	0.844	1.059	0.82	1.313	0.983											0.892	1.095	1.197	0.906	1.152	0.954	1.552	1.027	0.849	0.874	1.426	0.711	0.933	0.724	1.057	0.785	0.858	0.63	0.69	0.746
O00623
Q8N1F7	0.905	0.808	0.765	0.827	0.896	0.7	0.855	0.609	1.396	1.074	1.266	0.857	1.284	0.732	1.018	0.88	1.012	0.882	0.877	0.706	0.927	0.91	0.975	0.744	1.046	0.646	1.349	0.513	0.889	0.683	0.977	0.626	1.034	0.596	0.87	0.755	1.261	0.761	0.792	0.704	0.817	0.679	1.323	0.756	0.75	0.667	0.956	0.675	0.921
Q15477	0.914	1.077	0.929	1.102	1.071	1.09	0.886	0.999	0.878	1.127	0.859	1.022	1.09	0.981	0.954	0.992	0.926	1.087	0.913	0.964	1.091	1.116	1.046	1.163	0.938	1.079	0.99	1.26	1.022	1.182	0.941	0.931	0.968	0.997	1.057	1.024	0.902	1.003	0.998	1.082	0.877	0.852	0.682	0.872	0.948	0.767	0.9	0.893	0.894
O75955	0.937	0.919	1.22	1.028	1.019	0.978	0.98	1.081	1.043	1.098	0.922	0.925	1.033	0.985	1.053	0.956	1.026	1.025	1.046	1.103	0.975	0.894	0.935	0.945	0.956	0.971	0.718	1.078	1.132	0.935	0.88	1.193	0.979	1.387	0.915	1.055	0.864	0.964	1.06	0.983	1.042	1.059	0.894	1.273	1.126	1.652	1.089	1.264	1.029
Q9NUQ9	0.941	0.699	0.689	0.874	1.09	0.666	0.839	0.623	1.005	0.919	0.989	0.74	1.073	0.631	0.84	0.722	0.929	0.849	0.882	0.595	0.985	0.863	1.229	0.763	1.212	0.612	0.989	0.458	0.858	0.538	0.964	0.644	0.687	0.485	1.18	0.741	1.087	0.679	0.823	0.618	1.215	0.541	0.989	0.564	0.686	0.524	0.877	0.697	0.817
O43716	1.152	1.267	1.261	1.204	1.336	1.311	0.979	1.46	1.183	1.316	0.981	0.72	0.955	0.87	0.926	0.744	0.773	0.84	0.932	1.085	0.823	1	0.863	0.922	0.976	0.951	1.04	1.147	0.941	1.106	0.98	1.149	0.996	1.542	1.065	1.197	0.998	1.104	0.961	1.295
P24752	1.152	1.125	1.362	1.108	0.8	1.161	1.107	1.439	0.73	1.054	0.848	1.076	0.635	1.252	0.959	1.033	0.796	1.101	1.081	1.755	1.011	1.025	0.798	1.159	0.764	1.189	1.01	1.41	0.989	1.248	0.858	1.252	0.875	1.499	0.777	1.201	0.612	1.185	1.131	1.257	1.312	1.497	0.649	1.227	1.138	1.169	1.003	1.279	1.081
Q9BRA2	0.853	0.746	0.764	0.928	0.853	0.932	1.089	0.954	1.034	0.648	0.814	0.756	0.477	0.562	0.808	1.211	0.85	0.493	0.485	0.492	0.918	0.797	1.1	0.963	1.169	0.726	1.293	1.089	1.144	1.162	2.537	1.121	1.412	0.66	0.675	0.59	1.548	1.353	0.785	0.642	1.081	0.89	2.53	1.173	1.228	1.21	0.824	0.586	1.023
Q96EX1	0.843	0.75	0.878	0.993	0.984	0.69	1.026	0.715	1.444	1.085	1.369	1.055	1.393	0.838	1.512	1.101	1.09	0.702	0.691	0.847											1.258	0.444	0.775	0.391	1.341	0.841	0.867	1.055	1.251	0.882	0.948	0.792	1.105	0.743	0.861	0.656	1.031	0.776	1.17
Q92888	1.032	0.83	0.953	0.999	1.012	0.919	0.822	0.844	1.044	1.121	0.94	0.919	1.163	0.806	1.011	0.855	1.14	1.057	0.983	0.93	0.88	1.02	1.202	0.854	1.049	0.815	1.157	0.746	0.818	0.786	1.119	0.868	0.919	0.863	1.276	0.891	1.076	0.855	0.951	0.801	1.17	0.649	1.304	0.89	0.855	0.592	1.046	0.855	1.017
O96007	0.843	1.121	1.012	1.087	0.922	1.08	0.98	1.333	1.003	0.743	0.959	1.132	0.756	1.269	1.098	1.209	0.917	0.959	1.274	1.887	1.22	1.048	0.698	1.256	0.811	1.256	0.932	1.551	0.793	1.448	0.939	1.752	1.067	1.281	0.719	1.109	0.915	0.97	1.089	1.263	0.892	1.153	1.147	1.247	1.175	1.277	0.954	1.019	0.95
Q9Y3B3	0.863	0.834	0.815	0.862	1.01	0.81	0.75	0.695	1.134	1.001	0.92	0.898	1.111	0.867	0.84	0.814	0.943	0.999	0.894	0.587	0.902	0.936	0.977	0.727	1.114	0.73	1.008	0.613	0.906	0.738	0.973	0.681	0.899	0.622	1.184	0.782	0.838	0.857	0.808	0.663	1.118	0.742	1.033	0.675	0.71	0.453	0.94	0.821	0.735
P19075
P60520	0.84	0.749	1.012	0.963	1.516	0.904	0.864	0.892	1.017	0.984																															0.883	0.853	1.133	0.907	0.83	0.889	0.957	0.847	1.023
Q9ULZ3	0.907	0.699	0.674	0.842	1.095	0.727	0.679	0.581	0.928	0.786	1.056	0.914	0.934	0.726	1.543	0.867	1.058	0.867	0.89	0.558	0.936	0.912	1.026	0.733	0.926	0.6	0.869	0.505	0.653	0.585	1.036	0.696	0.97	0.568	1.013	0.73	1.768	0.805	0.886	0.563	0.962	0.718	1.827	0.817	0.737	0.771	1.025	0.656	0.694
P31944	0.659	0.696	0.874	0.71	2.318	0.786	0.746	0.875	1.039	1.863	0.279	0.32	0.745	0.354	4.72	0.588	0.555	0.434	0.332	0.417	4.311	1.027	1.259	1.087	1.797	1.054	1.308	1.156	0.858	1.212											3.119	0.921	1.752	1.035	0.69	1.073	0.877	1	1.083
O43447	1.247	0.989	1.704	1.107	1.035	1.272	1.443	1.98	0.826	0.877	0.972	1.309	0.935	1.762	1.12	1.22	0.982	1.257	1.358	2.1	0.905	0.977	1.02	0.859	0.949	0.877	1.55	0.841	0.887	0.818	1.414	0.795	1.171	0.846	1.011	0.952	0.894	0.865	1.209	0.879	1.028	0.93	1.1	1.083	0.972	1.181	0.822	0.739	0.968
Q9GZR2	0.866	0.797	0.729	0.841	1.32	0.819	0.868	0.626	1.612	1.016																					1.539	0.7	1.24	1.117	1.679	0.913	1.444	0.766	0.882	0.799
Q8IU89	0.705	1.064	0.776	1.242	1.107	1.096	0.61	0.631	0.739	0.769	1.691	1.741	0.771	1.086	1.237	1.626	1.156	1.271	0.871	0.899											0.795	0.803	0.682	0.868	0.866	0.988	1.115	0.985	0.763	0.907	0.565	0.718	1.049	0.788	0.597	1.046	0.866	0.537	0.53
P54136	0.986	0.971	0.884	1.04	1.057	0.954	0.846	0.817	1.075	0.969	0.998	1.099	1.121	0.846	1.02	1.089	0.989	0.942	0.883	0.721	0.832	0.879	1.025	0.885	0.938	0.776	1.151	0.643	0.887	0.869	1.1	0.826	1.035	0.758	1.35	0.947	1.262	1.074	0.946	0.929	1.165	0.885	1.32	0.919	0.912	0.845	1.003	0.808	0.958
Q9H6T3	0.969	0.944	0.959	0.931	1.035	0.965	0.988	0.923	1.202	1.073	1.203	0.952	1.055	0.733	0.998	0.876	1.151	0.997	0.997	0.806	1.043	1.013	1.064	0.946	1.005	0.842	1.31	0.746	0.887	0.831	1.517	0.726	1.162	0.63	1.055	0.826	1.094	0.843	0.903	0.782	0.883	0.728	1.043	1.134	0.936	1.085	0.961	0.818	0.903
Q9BUE0	1.013	0.959	0.936	0.958	1.041	0.893	0.936	1.027	1.046	0.992																					1.19	0.812	1.093	0.808	1.134	0.882	1.459	0.95	0.804	0.838	0.916	0.825	1.355	2.208	0.892	1.25	0.926	0.739	0.829
Q9BV38	0.947	0.84	0.786	0.889	1.099	0.806	1.277	0.883	1.606	1.215	1.735	1.027	1.29	0.788	0.962	0.83	1.027	0.911	1.024	0.895	0.884	0.925	1.1	0.868	1.118	0.845	1.04	0.835	0.887	0.785	1.124	0.657	0.876	0.633	1.308	0.845	1.316	0.895	0.904	0.796	0.959	0.712	1.072	0.706	0.817	0.603	1.126	0.809	1
Q7Z460	0.852	0.805	1.023	0.945	0.969	0.885	1.006	0.944	1.074	0.92	1.422	1.044	1.048	1.13	1.266	1.095	0.938	0.946	1.131	1.209	1.027	0.988	0.978	1.077	0.99	1.084	1.157	1.137	1.165	1.212	0.911	0.857	0.916	0.768	1.029	0.996	1.033	0.935	1.041	0.956	0.923	1.055	0.879	1.005	1.086	1.424	0.99	1.149	0.939
Q96J02	1.044	1.118	0.893	0.997	0.921	1.224	1	0.915	1.223	1.076	0.857	1.1	1.044	0.937	1.011	1.337	0.95	1.428	1.026	1.555	0.643	0.586	0.836	0.675	0.671	0.621	0.888	0.547	0.656	0.776	1.307	1.206	0.883	1.227	0.709	0.904	1.098	1.167	0.882	1.117	0.693	0.753	0.694	0.885	0.804	1.109	0.81	0.728	0.678
P51659	0.946	1.074	0.928	1.295	1.007	0.979	0.78	0.691	0.91	0.913	0.888	1.168	0.869	0.832	1	1.182	0.908	0.886	0.865	0.623	0.85	0.972	0.973	1.019	0.957	0.949	1.099	0.706	0.82	0.969	0.96	0.767	0.886	0.658	0.919	0.86	0.658	1.131	0.829	0.819	1.056	0.834	1.321	0.939	0.842	0.764	0.926	0.743	0.954
P78527	1.153	0.802	0.762	0.819	1.152	0.751	1.093	0.709	0.882	0.879	1.274	0.863	1.288	0.713	0.882	0.838	1.076	0.86	0.853	0.676	0.857	0.916	1.116	0.738	1.062	0.687	1.617	0.606	0.862	0.665	1.292	0.619	1.177	0.626	0.988	0.736	1.118	0.758	0.787	0.668	0.692	0.604	1.018	0.683	0.848	0.616	0.848	0.656	0.938
Q6NW29	1.077	0.902	0.934	1.088	0.993	1.114	1.059	1.121	0.897	0.868	1.114	1.167	1.269	0.902	1.152	1.057	1.041	1.061	0.986	0.933	1.1	1.027	0.969	0.944	1.086	1.014	0.977	0.915	0.802	0.885	1.116	1.205	1.059	1.092	1.171	1.214	1.29	1.156	1.054	1.285	1.007	0.863	1.087	1.051	0.822	0.86	0.918	0.853	1.027
P11532	1.195	1.309	1.762	1.157	0.91	1.551	1.47	2.188	0.611	0.973	0.765	1.176	0.774	1.652	1.066	1.022	0.766	1.14	1.599	2.851	1.304	1.104	0.773	1.328	0.904	1.711	0.527	2.499	1.387	1.816	0.907	2.237	1.241	2.704	0.721	1.459	0.737	1.373	1.666	1.847	1.362	2.109	0.612	1.183	1.753	1.977	1.341	2.482	1.237
Q96HW7	0.98	1.092	0.632	0.822	0.864	0.788	0.762	0.907	0.955	0.913	1.09	1.063	1.301	0.962	0.925	0.935	1.055	0.979	0.879	0.946	1.054	1.032	1.026	1.065	1.085	0.945	1.139	0.852	0.934	1.012	1.09	0.945	0.918	1.182	1.137	1.157	1.17	1.054	0.955	0.958	1.384	0.972	1.049	1.346	1.049	2.227	1.645	1.498	1.215
Q9NP97	0.974	0.928	1.05	0.959	0.944	1.02	0.97	1.173	0.964	1.006	0.953	0.859	0.902	0.967	0.954	0.885	0.892	0.973	1.026	1.162	1.035	1.084	0.911	0.885	0.884	1.144	0.861	1.036	0.953	1.045	1.079	1.146	1.081	1.055	1.027	1.027	1.101	1.129	1.024	0.974	1.033	1.154	1.149	1.055	1.104	0.983	1.071	1.046	1.087
Q00796	1.308	1.289	0.935	1.272	1.229	0.963	1.453	0.784	1.42	1.097	1.046	1.171	1.185	0.867	1.038	1.147	0.981	0.901	0.782	0.878	0.888	0.849	1.204	0.996	0.984	0.903	1.407	0.891	0.906	0.992	1.264	0.941	1.261	1.022	1.238	1.197	1.17	1.135	1.029	1.13	1.059	1.154	0.789	1.363	0.961	1.364	1.048	1.018	0.889
Q92820	0.85	0.728	0.728	0.717	1.406	0.634	0.987	0.679	0.887	0.731	1.484	0.818	2.109	0.692	0.984	0.709	1.054	0.869	0.814	0.587	0.769	0.814	1.156	0.617	1.207	0.752	1.705	0.537	0.601	0.577	1.804	0.604	1.571	0.55	1.225	0.852	2.57	0.706	0.803	0.693	0.782	0.622	1.016	0.994	1.072	0.841	0.886	0.605	1.042
Q8IWU6																					1.127	0.453	0.858	0.56	1.905	0.496	0.989	0.522	0.96	0.575	0.676	0.671	1.34	0.41	1.734	0.684	1.491	0.964	1.915	0.688
P04921	0.927	2.32	1.051	1.405	0.665	1.732	1.142	1.276	0.963	0.937	0.853	1.468	0.794	2.068	1.002	1.155	1.041	1.775	0.98	1.695	1.372	1.236	0.957	1.438	1.138	1.569	0.834	1.952	1.132	1.725	0.858	1.393	1.058	1.701	1.146	1.468	0.87	0.911	1.023	1.237	1.146	1.393	0.85	1.895	1.464	3.132	1.04	1.277	1.268
Q8WYJ6	0.779	0.8	0.655	0.995	0.576	0.713	0.66	0.599	0.642	1.396	0.866	0.952	0.658	1.051	0.87	1.035	0.898	1.469	0.945	1.228	1.226	1.527	1.325	1.235	1.133	1.625	0.933	1.147	0.923	1.079	0.97	0.962	0.763	1.004	0.776	0.877	0.828	0.686	1.039	0.954	1.094	0.675	0.917	0.985	0.866	1.249	0.906	0.881	0.888
P08238	0.77	0.771	0.745	0.821	1.09	0.743	0.918	0.653	1.188	0.957	0.968	0.919	1.203	0.74	0.927	0.906	1.149	0.823	0.904	0.711	0.79	0.829	0.977	0.717	0.946	0.655	1.006	0.542	0.692	0.696	1.32	0.715	1.002	0.599	1.01	0.839	1.184	0.867	0.819	0.764	0.931	0.772	1.227	0.774	0.827	0.721	0.925	0.637	0.84
P0DP04	1.796	1.209	1.657	1.645	0.933	1.626	1.161	2.347	0.729	0.917	0.659	1.107	0.833	1.947	0.683	0.733	0.758	1.67	1.293	0.812	0.905	1.29	1.463	1.096	0.99	1.302	0.715	1.349	0.808	0.926	1.3	1.646	0.752	1.023	1.176	1.365	0.916	0.812	1.315	1.379	1.117	1.355	0.718	0.589	1.941	0.679	1.032	1.296	1.044
Q12979	1.225	1.141	0.964	1.14	1.023	1.139	1.182	1.242	1.208	1.158	0.982	0.898	0.823	1.082	0.961	1.039	1.009	1.034	1.013	1.09	0.892	0.979	1.088	1.167	0.921	1.151	1.081	1.239	0.994	1.134	0.914	1.281	0.955	1.263	1.021	1.086	1.314	1.196	1.035	1.034	1.03	0.964	0.962	1.02	1.033	1.111	1.083	1.162	1.133
Q9BRJ2	0.981	0.608	0.714	0.67	0.912	0.707	0.778	0.518	0.977	0.5	1.086	1.25	0.993	1.536	1.018	1.082	1.094	1.061	1.205	1.311	0.74	0.755	0.933	0.825	0.906	0.81	1.051	0.743	0.832	0.778	1.378	0.765	1.003	0.826	0.805	0.939	1.11	0.974	0.803	0.882	0.924	0.889	1.198	1.255	0.947	1.315	0.972	0.877	0.949
P62487	1.002	0.79	0.831	0.843	0.999	0.74	1.04	0.785	1.296	0.932	1.219	1.097	1.331	0.953	1.118	1.343	1.405	1.17	1.039	0.866	0.962	1.037	1.097	0.922	1.045	0.925	1.313	0.897	0.932	0.898
O94886	0.9	0.87	0.792	0.933	1.016	0.829	0.787	0.876	0.805	1.002	0.844	0.775	1.133	0.847	0.808	0.75	0.792	0.748	0.768	0.643											1.137	0.861	0.979	1.061	0.848	0.885	0.827	0.782	0.92	0.995	0.76	0.742	0.748	0.899	0.724	0.608	0.9	0.779	0.817
Q9BR76	0.947	0.907	0.898	0.985	0.963	0.961	1.118	0.939	0.772	0.914	0.952	1.001	1.105	0.906	0.95	1.018	1.081	0.91	1.024	0.896	1.016	0.833	0.867	0.889	0.954	0.852	0.806	0.845	0.981	0.831	1.194	0.942	1.028	0.928	1.353	0.894	1.29	1.087	1.041	0.953	0.97	0.908	0.986	0.889	1.147	0.929	1.018	1.056	1.07
Q8N4V1	0.948	0.842	0.824	0.91	0.954	0.85	1.109	0.688	1.183	0.847	1.368	0.933	1.201	0.763	0.978	0.965	1.154	0.915	0.9	0.629	0.943	1.123	1.289	0.954	1.28	0.86	1.29	0.865	1.075	0.958	1.218	0.62	0.829	0.553	0.981	0.803	1.116	0.814	0.749	0.723	1.016	0.853	1.369	0.815	0.87	0.767	0.952	0.749	0.891
P83110	0.837	0.385	0.832	0.448	1.489	0.432	1.108	0.665	1.677	0.717	1.47	0.698	1.443	0.816	1.305	0.757	2.449	0.623	1.773	1.028
O60331	1.562	1.378	2.082	1.512	1.26	1.593	1.535	2.101	0.804	0.924	0.953	1.357	0.967	1.241	1.004	1.084	1.218	0.795	1.058	1.837	2.092	0.745	0.941	1.153	1.751	1.472	0.921	1.862	2.055	1.186	1.519	1.727	1.567	1.479	0.77	0.883	0.805	1.275	1.192	0.934	1.387	1.842	0.575	0.761	0.795	0.964	1.344	2.231	1.044
P78406	0.979	0.907	0.786	0.882	0.976	0.746	0.927	0.815	0.966	1.149	1.12	0.877	1.18	0.864	0.998	0.996	1.038	0.974	0.917	0.719	0.905	0.851	1.036	0.848	0.992	0.803	1.446	0.744	0.943	0.807	1.378	0.831	1.285	0.806	0.988	0.827	1.135	0.831	0.903	0.746	0.907	0.824	1.17	0.928	0.862	0.918	0.984	0.776	0.929
P04049	1.158	1.717	0.964	1.499	0.988	1.171	0.941	0.896	1.343	1.229											1.294	1.485	1.153	1.189	0.917	1.215	1.066	1.197	1.135	1.117	1.059	0.853	0.91	0.698	1.002	0.88	1.184	1.043	0.977	1.045
Q86W92	0.954	0.941	1.004	0.813	1.161	0.913	1.02	1.049	1.226	1.031	0.89	0.935	1.522	1.056	1.13	0.941	1.065	0.932	1.009	1.011	1.166	0.968	1.127	0.998	1.044	0.978	0.949	1.158	0.979	1.03	0.903	1.074	1.132	1.127	1.145	0.99	1.151	0.904	0.944	0.99	0.809	0.902	1.143	1.05	0.895	1.107	0.916	0.978	0.983
Q5M775	0.831	1.221	0.854	1.1	1.266	1.097	1.004	0.788	1.567	1.593	1.11	0.893	1.186	0.728	0.922	0.908	0.91	0.879	0.783	0.637	0.968	1.033	1.19	0.996	1.324	0.86	1.298	0.685	1.131	0.751	0.965	1.02	0.853	1.012	1.487	1.011	0.85	1.137	0.909	1.196	1.082	0.775	0.921	0.505	0.615	0.494	0.871	0.756	0.836
P31930	1.105	1.153	1.033	1.096	0.965	1.154	1.132	1.282	0.903	1.135	1.127	1.152	1.216	1.134	1.123	1.193	0.999	1.083	1.18	1.584	1.034	1.059	0.913	1.042	0.989	1.224	1.31	1.309	1.1	1.294	1.092	1.221	1.056	1.282	0.972	1.094	0.876	1.202	1.037	1.188	1.019	1.297	0.968	0.957	1.22	1.001	1.124	1.111	1.129
Q9BVG4	1.047	1.015	0.987	1.056	0.896	1.055	0.924	1.024	1.046	0.914	1.64	1.122	0.981	0.788	0.792	1.091	0.734	0.833	0.882	0.768	1.072	0.81	1.032	0.986	0.818	0.783	0.982	0.827	0.94	0.881	0.948	0.822	1.136	0.763	0.572	0.915	1.099	1.054	0.914	0.955	0.938	0.816	1.285	0.919	0.913	0.832	0.857	0.794	0.955
P35610	0.634	0.446	0.763	0.437	0.789	0.558	0.577	0.506	0.952	0.851	0.874	0.548	0.929	0.643	0.859	0.562	1.179	0.726	0.893	0.506	0.973	0.897	1.178	0.632	1.04	0.629	0.909	0.59	0.677	0.534	1.091	0.459	0.677	0.38	1.082	0.392	0.813	0.521	0.658	0.409	0.901	0.613	0.921	0.519	0.807	0.51	0.939	0.715	0.998
P30041	1.027	1.024	1.258	0.969	0.845	1.022	1.318	1.23	0.825	0.754	1.075	0.951	0.826	1.089	0.882	1.1	0.975	0.964	1.069	1.183	0.905	0.823	0.878	1.087	0.87	1.036	0.74	1.237	0.938	1.135	1.116	1.44	1.088	1.442	0.796	1.022	0.821	1.043	1.155	1.039	1.256	1.228	1.097	1.674	1.135	1.848	0.992	1.257	1.014
P50993	1.27	1.261	1.938	1.237	0.704	1.548	1.571	2.573	0.633	1.162	0.726	1.186	0.534	1.836	1.067	1.154	0.757	1.174	1.576	3.356	1.38	1.271	0.495	1.584	0.57	2.274	0.41	3.058	1.289	2.119	0.668	1.785	0.866	2.107	0.563	1.711	0.676	1.538	1.504	2.016	1.242	1.789	0.685	1.64	1.748	2.079	1.041	1.741	1.198
O75347	1.016	1	1.051	1.032	1.094	1.035	1.013	0.978	0.874	0.906	1.037	1.006	0.961	0.882	0.869	1.07	0.988	0.889	1.012	1.004	0.946	0.975	1.054	0.92	0.99	1.012	1.081	0.981	0.994	1.113	1.094	0.971	1.066	0.904	0.958	0.938	0.907	1.113	0.969	0.977	1.034	1.181	1.227	1.013	1.125	0.961	0.968	1.008	1.116
Q9HC07	0.805	0.693	0.611	0.835	1.142	0.728	0.799	0.406	1.16	0.964	1.507	0.92	1.482	0.667	1.217	1.008	1.017	0.768	0.773	0.328	0.992	0.781	1.159	0.646	1.301	0.612	0.979	0.433	1.003	0.575	1.43	0.656	0.977	0.577	1.643	0.729	1.07	0.959	0.714	0.662	1.43	0.466	1.264	0.522	0.577	0.344	0.836	0.454	0.669
P63104	1.175	0.99	0.871	1.007	1.193	0.908	1.153	0.802	0.964	0.818	1.157	1.006	1.697	0.798	1.024	1.194	0.994	0.839	0.86	0.761	1.043	1.027	1.126	0.994	0.872	0.808	0.934	0.789	0.976	0.967	0.865	0.8	1.115	0.741	1.331	0.936	1.6	1.088	0.887	0.885	0.929	0.954	1.273	0.814	1.037	0.822	0.947	0.811	0.906
Q71RG4																															1.273	0.784	0.777	0.674	0.73	0.672	1.081	0.673	0.714	0.725	0.985	0.769	1.765	0.923	0.872	0.796	0.826	0.704	1.023
Q14247	0.6	0.575	0.55	0.691	0.612	0.555	0.647	0.504	1.345	0.842	0.738	0.721	1.706	0.637	1.246	0.864	0.66	0.579	0.627	0.513	0.638	0.415	0.747	0.511	0.675	0.492	0.557	0.378	0.605	0.471	0.64	0.379	1.295	0.322	1.384	0.47	0.468	0.632	0.477	0.434	0.457	0.508	2.595	0.423	0.581	0.507	0.898	0.5	0.624
A0A0B4J1V0	1.236	0.856	1.042	1.147	0.921	1.748	1.18	1.74	0.673	0.709	0.66	0.802	1.91	1.881	0.831	0.825	0.676	0.808	1.349	1.157	0.889	1.419	1.653	1.496	1.306	1.693	0.951	2.005	0.821	1.265	1.911	2.241	1.552	2.46	1.348	1.488	0.819	0.708	1.583	1.92	0.623	0.821	0.904	1.401	3.275	2.204	1.192	1.626	1.15
Q96LD4	1.038	1.029	1.129	0.892	1.236	1.035	0.955	1.169	1.147	1.091	0.856	0.889	1.071	1.184	1.087	1.027	1.027	1.104	1.096	1.683	1.192	1.102	1.139	1.082	1.187	1.188	0.902	1.306	1.12	1.107	0.958	1.289	0.954	1.152	0.956	1.099	0.835	1.109	1.238	1.149	1.04	1.095	0.978	1.073	1.007	0.926	1.117	1.215	0.941
P82979	1.194	0.976	0.901	1.063	1.12	0.899	1.07	0.765	1.425	1.254	1.52	1.041	1.384	0.887	1.126	1.117	1.004	1.079	1.041	0.908	0.938	0.967	1.001	0.835	0.982	0.852	1.42	0.816	0.987	0.816	1.002	0.601	0.808	0.535	1.086	0.79	0.92	0.853	0.927	0.726	1.035	0.852	0.968	0.684	0.934	0.761	1.046	1.062	1.056
Q9H5Z1
Q13111
P20618	0.938	0.918	0.89	0.943	0.961	0.893	0.876	0.919	0.983	1.073	0.996	0.99	1.055	0.826	0.99	0.945	0.921	0.962	0.906	0.871	0.889	0.957	1.086	0.847	0.972	0.805	1.095	0.741	0.805	0.797	1.154	0.836	1.002	0.719	1.334	0.936	1.152	0.858	0.986	0.826	1.13	0.837	1.323	0.94	0.944	0.898	0.957	0.764	0.877
P20290	0.81	0.982	0.818	1.3	0.818	0.961	0.599	0.698	1.035	0.931	1.21	1.367	1.022	0.81	0.967	1.367	0.803	1.04	0.844	0.747	0.758	0.951	0.84	1.021	0.943	0.83	1.121	0.689	0.808	0.89	0.956	0.612	0.73	0.69	1.107	0.916	1.081	1.044	0.717	0.871	0.879	0.988	1.483	0.849	0.832	1.296	0.995	0.69	0.754
Q6P179	0.781	0.823	0.421	0.355	0.336	0.369	0.829	0.838	1.299	1.848	0.764	0.89	1.14	0.926	0.769	0.641	0.569	0.578	0.923	1.006	1.54	1.742	1.596	1.182	1.217	1.157	0.464	0.677	0.554	0.654	0.422	0.59	1.62	1.076	1.906	1.095	0.936	0.97	0.62	0.639	0.723	0.647	2.647	2.044	0.869	1.953	0.566	0.963	0.709
P02745	1.035	1.111	0.968	0.966	1.085	1.039	1.073	1.195	0.995	1.188	0.899	1.486	1.115	1.431	1.035	1.566	1.062	1.01	0.963	1.044	0.871	1.03	0.999	1.115	1.173	1.027	0.781	0.889	0.819	1.127	0.723	0.817	0.923	0.915	2.414	1.534	0.938	1.899	0.952	1.144	1.162	1.267	0.997	0.521	1.073	0.461	1.002	0.983	1.086
O95197	0.755	0.799	0.934	0.808	0.807	0.861	0.705	0.919	0.658	0.629	0.7	0.7	0.735	0.866	0.889	0.914	0.947	0.958	1.024	1.423	1.014	1.064	0.837	1.202	1.874	1.262	0.87	1.727	1.084	1.132	0.712	0.843	0.695	1.001	0.865	0.849	0.99	0.916	0.999	0.971	1.124	0.889	0.586	0.963	0.937	0.998	1.207	0.994	1.044
P23297	0.424	0.567	0.786	0.392	0.405	0.677	0.413	0.703	0.357	0.948	0.648	0.578	0.727	1.076	4.762	1.357	0.937	1.016	0.698	0.783	0.484	0.558	0.477	0.594	0.526	0.739	0.44	0.938	0.558	0.573	0.826	1.071	0.528	1.376	0.259	0.792	0.642	0.682	0.687	0.813	0.618	1.007	0.686	0.799	0.592	0.668	0.38	0.593	0.465
O76094	0.99	0.874	0.815	0.94	0.96	0.842	0.914	0.762	1.227	1.095	0.981	0.935	0.988	0.779	1.025	0.964	0.964	0.991	0.932	0.706	0.875	1.007	1.098	0.826	1.08	0.774	1.061	0.674	1.008	0.841	1.156	0.619	0.863	0.596	1.204	0.81	0.914	0.844	0.818	0.755	0.82	0.671	1.039	0.802	0.771	0.64	0.782	0.651	0.782
O95365	1.183	1.225	1.284	1.295	1.264	0.972	1.064	1.34	1.245	0.964	1.086	1.225	1.075	1.047	1.003	1.141	1.326	1.204	1.011	1.029											0.819	0.801	0.768	1.348	0.791	1.141	1.044	0.921	0.764	1.038
O75616																					1.252	1.172	1.4	0.917	1.49	0.652	1.35	0.952	1.328	0.876
Q9C0B5											1.38	1.429	1.801	0.785	1.031	1.024	0.532	0.584	0.557	0.591	1.397	0.778	0.86	0.979	1.291	1.118	1.09	1.116	1.122	1.006											0.84	0.729	0.691	0.361	0.51	0.476	1.2	0.936	0.552
O75410	1.179	1.121	1.148	1.051	0.951	1.058	1.241	1.223	0.818	1.02	0.931	0.953	0.793	1.168	0.882	0.95	1.12	1.059	1.019	1.321	1.005	0.877	1.031	0.944	1.148	1.095	0.761	1.336	1.118	1.169	1.484	1.295	0.978	1.159	0.792	1.092	0.792	1.035	1.014	1.204	0.866	1.295	0.774	1.306	1.086	1.438	0.883	1.168	0.923
Q96RR4	1.043	2.075	1.392	1.299	0.973	1.715	1.098	1.973	1.042	1.177	1.16	1.321	0.821	3.164	1.323	1.902	1.455	2.163	0.991	2.007											0.971	1.604	2.534	5.375	0.954	2.209	0.923	1.183	1.217	1.488	1.279	1.415	1.91	1.17	1.364	1.571	1.264	0.943	1.464
Q5VWP2	1.06	0.996	0.801	0.811	1.021	0.991	1.048	0.799	1.117	1.515	0.978	1.081	1.598	0.857	1.3	1.006	1.06	0.723	0.733	0.667	0.934	0.854	0.972	1.147	1.171	0.917	1.1	0.759	1.09	0.805	1.089	0.73	0.874	0.523	1.376	0.811	0.988	1.193	0.875	0.834	1.023	0.692	1.127	0.684	0.86	0.463	1.039	0.855	0.938
P78316
P30260											1.13	0.846	1.094	0.889	1.002	0.939	1.076	1.072	0.98	0.739											1.002	0.765	0.875	0.868	0.934	0.916	0.92	0.736	0.74	0.714
O75436	0.903	1.093	0.94	1.071	0.947	1.033	1.078	0.864	1.103	0.958	1.026	1.015	1.013	0.835	1.074	1.218	1.128	1.056	0.83	0.799	0.962	0.894	0.888	0.947	0.998	0.867	1.098	0.689	0.991	0.88	0.958	0.986	0.954	0.866	1.072	1.025	1.204	1.064	0.886	0.893	0.902	0.956	1.226	1.09	0.94	1.056	0.999	0.864	0.966
Q9NS15	1.242	0.672	0.571	0.73	1.617	0.58	1.646	0.734	1.067	0.717	1.144	0.571	2.796	0.664	0.928	0.487	1.307	0.565	0.963	0.575	0.984	0.818	1.741	0.606	1.516	0.7	0.93	0.581	1.645	0.599
Q8NFV4	1.053	1.136	0.942	0.999	0.903	1.054	1.107	1.212	1.034	1.144	2.296	0.897	0.673	0.827	0.615	0.743	1.843	1.37	1.136	0.981	0.967	1.007	0.928	1.029	0.922	1.065	1.089	1.213	1.033	1.212	1.357	0.837	1.002	0.916	0.718	0.853	1.074	0.938	0.843	0.786	0.886	1.342	0.735	1.213	1	1.566	0.781	0.973	0.868
Q8IUH4
Q96RQ9	1.035	0.814	0.911	0.859	1.003	0.952	0.918	0.934	0.861	1.247	0.919	0.571	1.573	0.614	0.729	0.59	1.185	0.815	0.856	0.455	0.805	0.984	1.132	0.72	1.063	0.824	1.372	0.612	0.845	0.764	1.447	0.615	0.867	0.537	1.002	0.634	0.655	0.573	0.768	0.602	1.132	0.807	1.131	2.567	0.829	2.655	1.18	1.169	1.071
Q9HD89	0.566	0.613	2.237	0.976	0.959	0.569	0.517	0.625	0.935	0.838	0.684	0.717	0.757	0.847	0.9	0.783	1.461	0.939	0.765	0.953	0.609	0.837	1.091	0.69	1.374	0.603	1.343	0.778	0.663	0.583	0.741	0.754	0.7	1.136	1.226	1.132	1.288	0.849	0.882	0.607	1.061	0.848	0.691	0.584	1.66	0.474	1.055	0.773	0.75
Q96A49	0.773	1.145	1.207	1.12	1.035	1.032	1.016	1.1	0.968	0.948	0.995	1.106	0.866	0.925	0.996	1.082	0.991	1.027	0.987	0.98	0.853	1.042	0.977	0.945	1.029	0.993	1.466	1.056	0.921	1.165	1.275	0.98	0.897	0.797	1.374	1.093	0.986	1.239	0.935	0.992	0.865	0.967	0.98	1.155	0.974	1.339	0.893	0.836	0.942
Q9Y2R5	1.275	1.166	0.921	0.893	0.992	0.978	0.998	0.968	1.353	1.066	1.214	1.224	1.115	0.986	0.929	1.02	0.826	0.965	1.026	0.951																					0.903	1.086	0.978	1.078	1.168	1.358	1.003	0.892	1.099
Q9BY89	0.745	0.858	0.778	0.995	0.731	0.784	0.847	0.688	1.145	0.963	1.41	1.107	0.871	1.278	0.913	1.156	0.874	1.152	1.036	1.334	1.054	1.043	0.896	1.313	0.847	1.309	0.767	1.843	1.157	1.426	1.009	0.845	0.81	1.031	0.915	1.188	1.23	1.2	0.897	1.119	1.699	1.171	0.928	1.568	1.025	1.247	0.937	1.152	0.81
Q6PCE3	1.637	0.834	1.105	0.716	1.115	0.776	0.922	0.963	1.223	1.149	0.885	0.735	2.354	0.948	0.957	0.682	0.908	0.854	0.836	0.947	0.914	0.927	1.053	0.801	1.549	0.832	0.959	0.901	1.546	0.807											0.811	0.922	0.996	1.206	0.94	1.199	1.113	1.178	1.206
O15372	0.752	0.852	0.76	0.882	0.887	0.726	0.839	0.641	1.169	0.885	1.006	0.921	1.048	0.672	0.974	0.928	0.829	0.849	0.809	0.635	0.735	0.824	0.906	0.776	0.867	0.67	0.822	0.647	0.799	0.736	1.302	0.729	1.06	0.639	0.992	0.782	1.064	0.889	0.867	0.761	0.991	0.851	1.163	0.928	0.896	0.759	1.01	0.838	0.904
Q9UHD8	1.049	0.943	1.086	1.001	1.055	0.952	1.224	1.134	1.06	1.283	0.966	0.893	0.961	1	0.99	0.87	0.821	0.904	1.047	1.215	1.138	1.163	1.163	1.029	1.016	1.141	0.913	1.218	1.097	1.093	0.873	1.069	0.913	1.056	1.054	0.996	1.033	0.978	1.078	1.082	1.063	1.071	0.991	0.85	0.925	0.821	1.001	1.185	1.059
Q9HCJ0		0.88	0.572	0.411	1.155	0.997	1.099	1.013	0.801	1.354	0.994	1.997	1.034	2.934	1.306	1.326	1.046	2.097	1.231	1.923
Q86WB0	0.948	0.324	0.422	0.331	0.575	0.099	0.608	0.341	1.281	1.064	1.737	0.893	1.697	0.856	1.013	1.079	1.185	1.288	1.314	0.697	1.054	1.054	1.025	1.009	0.995	1.034	1.023	1.121	0.907	0.991	1.062	0.929	1.377	1.211	0.989	0.965	1.264	0.917	0.842	0.81	0.556	0.767	0.592	0.687	0.194	0.876	0.742		0.754
Q9P0P8	1.048	1.098	1.051	0.978	0.928	0.8	0.948	0.979	0.819	1.224	1.212	1.153	1.068	1.162	1.134	1.308	0.961	1.249	1.192	1.587
P13284	1.036	0.48	0.706	0.585	0.986	0.65	0.764	0.67	0.935	0.89	0.802	0.626	1.092	0.868	0.79	0.741	1.034	0.88	0.992	0.781	0.82	0.748	1.177	0.558	1.227	0.678	1.099	0.596	0.676	0.636	0.976	0.512	0.751	0.392	0.972	0.539	0.696	0.627	0.861	0.643	1.176	0.641	1.087	0.855	0.783	0.849	1.003	1.097	1.012
Q12882	0.929	0.964	0.941	1.014	1.127	1.111	0.816	0.972	1.022	1.12	0.731	1.044	0.807	0.939	0.984	0.947	0.91	0.994	0.847	0.926	1.063	0.877	1.041	0.815	1.035	0.918	0.702	0.823	0.828	0.851	1.074	1.128	1.037	1.055	1.65	1.072	1.051	1.043	0.982	0.928	1.222	0.965	1.411	1.213	1.033	1.102	0.95	1.085	1.067
P42285	1.05	0.924	0.878	0.998	1.144	0.869	1.047	0.877	1.105	1.008	1.131	0.972	1.188	0.802	0.875	0.967	0.989	0.822	0.794	0.67	0.912	0.962	0.936	0.776	0.782	0.631	1.296	0.721	0.901	0.765	1.048	0.6	1.099	0.763	1.178	0.822	1.082	0.796	0.878	0.804	0.945	0.628	1.208	0.891	0.759	0.797	0.898	0.648	0.877
Q9BVK6	0.911	0.778	0.766	0.85	1.048	0.815	0.686	0.638	1.121	1.043	0.909	0.844	1.185	0.836	0.947	0.946	1.098	1.181	0.89	0.65	0.875	1.055	1.134	0.784	1.16	0.884	0.976	0.604	0.899	0.786	1.212	0.773	1.084	0.831	1.517	0.946	1.13	1.007	0.972	0.973	1.074	0.812	1.415	1.019	0.897	0.814	0.952	0.762	0.93
Q7L1T6																					0.82	1.149	1.293	0.932	0.729	0.681	0.603	0.554	0.643	0.505
Q9UKJ3	1.019	1.399	1.033	1.387	1.121	1.245	1.142	1.181	1.183	1.181	0.931	1.389	1.414	1.558	1.176	1.375	1.162	1.169	0.829	1.695	1.06	0.789	1.125	0.894	1.36	0.825	1.992	0.71	0.938	0.775	1.305	0.863	0.961	1.165	1.239	1.252	1.548	1.272	1.029	0.954	1.176	0.711	0.884	0.644	0.754	0.941	1.157	1.135	1.077
Q13362	1.285	1.232	0.459	0.449	1.01	0.928	0.529	0.501	0.452	0.494	0.95	0.959	1.064	0.819	1.022	0.985	0.983	0.943	0.949	0.856	0.82	0.908	0.852	0.978	0.879	0.896	1.048	0.96	1.037	0.941	1.159	0.694	1.04	0.742	1.122	0.846	1.099	0.898	0.828	0.842	0.909	1.07	1.309	0.906	0.93	1.403	1.177	0.99	1.196
Q15907	1.175	1.046	1.047	0.981	1.079	1.082	1.067	1.128	1.056	1.179	1.127	0.912	1.108	0.938	0.981	0.984	1.018	1.11	1.03	1.068	0.951	0.977	0.998	1.012	0.895	0.92	0.97	0.932	0.965	1	1.143	1.17	1.155	1.124	0.901	0.984	1.308	1.058	1.059	0.944	0.969	1.151	1.117	1.194	1.071	1.057	1.045	1.028	0.958
P51854	0.322	0.434	0.405	0.422	0.435	0.393	2.911	0.422	0.551	0.631											0.148	0.129	0.136	0.158	0.145	0.168	0.118	0.182	0.183	0.134
P20592	1.185	0.644	0.664	0.672	0.803	0.577	1.017	0.735	0.83	1.118	1.009	1.212	1.804	0.854	0.854	0.646	1.157	0.784	1.142	0.747	0.972	0.918	1.498	0.888	1.737	1.453	2.563	0.851	0.96	0.848	1.269	0.698	0.729	0.738	1.305	0.897	0.752	0.712	0.877	0.757	1.125	0.802	1.119	0.872	0.946	0.645	1.312	1.098	1.278
Q9H009
Q6P4A8	0.806	0.834	0.916	0.95	1.029	0.705	0.672	0.494	0.852	1.26	0.745	0.904	1.601	0.708	1.075	0.981	1.225	0.744	0.737	0.719	1.19	0.941	1.322	0.744	1.416	0.696	1.639	0.706	1.039	0.671	1.084	0.766	0.82	0.614	0.965	0.934	1.418	1.017	1.395	0.83	1.14	0.913	0.671	0.928	0.726	0.726	0.95	0.896	1.383
Q9NVP1	0.906	0.699	0.758	0.799	1.027	0.742	1.215	0.711	1.431	1.015	1.008	0.921	0.859	0.698	0.908	0.888	1.032	0.844	1.002	0.759	0.895	0.961	1.247	0.761	1.268	0.653	2.9	0.618	0.932	0.714	1.384	0.612	1.136	0.678	1.013	0.778	1.041	0.668	0.896	0.623	0.739	0.621	0.913	0.717	0.622	0.661	0.792	0.493	0.808
P09234	0.711	0.615	0.525	0.73	0.767	0.536	1.162	0.595	1.126	0.699	1.48	1.081	1.688	0.755	1.132	0.991	1.047	0.655	0.861	0.731	1.245	0.66	1.312	0.819	1.509	0.632	1.654	0.555	1.22	0.571	1.883	1.109	2.061	0.757	0.792	0.913	1.328	0.922	1.071	0.901	1.153	0.664	1.563	0.8	0.916	0.713	0.979	0.709	0.958
Q5T4F7	1.05	0.756	1.504	0.822	1.052	1.666	2.197	3.393	0.34	1.146	0.457	0.573	0.342	1.371	1.106	0.613	0.587	0.864	3.055	4.922											0.684	3.731	1.869	4.313	0.554	0.835	0.503	0.926	2.26	2.026	0.39	0.721	0.335	0.59	1.241	0.719	0.921	2.416	1.373
P63165	1.054	0.699	0.67	0.804	1.024	0.578	1.018	0.494	1.2	1.186	1.476	1.068	1.233	0.789	1.006	0.916	1.088	0.9	0.939	0.599	1.022	0.98	1.282	0.785	1.111	0.621	2.086	0.504	0.907	0.567	1.016	0.474	1.313	0.437	1.451	0.738	1.569	0.699	0.756	0.666	0.879	0.597	1.277	0.659	0.75	0.383	0.84	0.514	1.11
P20020	1.052	0.951	0.966	0.817	1.184	0.967	1.121	1.058	1.383	1.044	2.142	0.779	1.576	0.868	0.874	0.7	0.789	0.87	1.012	0.806	0.902	0.909	1.077	0.744	1.064	0.899	1.172	0.799	1.115	0.729	1.118	0.979	0.901	0.902	0.772	0.836	1.035	0.808	0.969	0.805	0.79	0.734	0.931	0.986	1.192	0.654	0.935	0.975	0.892
Q9H9Y6	0.97	0.834	0.985	1.13	1.129	1.158	1.02	0.984	1.701	0.995	1.129	1.057	0.959	0.709	0.92	0.955	1.042	0.825	0.836	0.767	0.871	1.026	1.163	0.733	1.235	0.714	1.812	0.697	0.818	0.74	1.157	0.547	0.852	0.617	1.031	0.856	1.019	0.729	0.884	0.733	0.853	0.736	0.891	1.121	0.746	1.124	0.915	0.627	0.816
Q9BQE4	0.951	0.702	0.848	0.933	1.328	0.821	0.804	0.556	1.905	1.393	1.227	0.748	1.158	0.769	1.034	0.982	1.112	1.122	0.852	0.608	0.795	0.844	0.975	0.636	1.11	0.678	1.376	0.645	1.064	0.627	1.414	0.865	0.927	0.742	1.481	0.788	1.12	0.93	0.884	0.808	1.053	0.683	0.677	0.383	0.698	0.412	1.236	1.091	0.597
P62937	1.026	1.058	1.024	0.989	1	0.958	0.947	1.009	0.948	1.033	0.925	0.919	1.001	0.95	0.905	1.015	0.734	0.958	0.928	1.005	1.041	1.016	0.992	0.947	0.795	0.914	1.008	0.877	0.816	0.938	0.9	0.882	0.908	0.911	0.911	0.928	1.073	0.936	0.929	0.919	1.114	1.012	1.044	1.023	0.946	1.016	0.978	0.975	0.954
Q8IW35	1.126	0.776	0.941	0.933	1.593	1.024	1.207	1.184	2.783	1.813	1.025	0.801	1.473	0.817	1.036	0.853	0.896	0.699	0.82	1.026
P61956	1.255	0.822	0.732	0.915	1.624	0.743	1.375	0.649	1.45	1.012	1.395	0.989	1.71	0.751	0.943	0.924	1.223	0.922	1.087	0.683	0.981	0.947	1.411	0.757	1.123	0.644	1.357	0.653	1.054	0.631	1.161	0.633	1.121	0.481	1.668	0.704	1.126	0.929	0.811	0.668	1.35	0.702	1.248	0.561	0.94	0.473	0.993	0.612	1.255
Q7Z7F7	0.99	1.101	1.152	0.978	1.14	1.156	1.013	1.035	1.041	1.073	1.238	1.108	0.943	1.245	0.98	1.174	0.955	1.301	0.941	1.255	1.184	0.976	1.089	1.021	1.05	1.266	0.849	1.138	0.975	0.857	1.317	1.102	1.343	1.355	1.072	1.45	1.188	1.061	1.197	1.257	0.886	1.379	0.942	1.606	1.232	1.358	1.362	1.477	1.181
Q9GZT6	1.151	1.01	1.037	1.062	1.162	0.97	1.022	0.883	0.987	0.942	0.904	1.01	1.041	0.975	0.929	0.951	0.951	1.125	1.025	0.93
P62249	0.867	0.939	0.729	1.016	0.905	0.826	0.92	0.58	1.285	1.3	1.081	1.003	0.926	0.674	0.889	0.858	0.905	0.904	0.732	0.495	0.762	0.88	1.011	0.859	1.093	0.594	1.47	0.345	0.845	0.675	1.179	0.607	1.003	0.518	0.891	0.782	0.967	0.877	0.758	0.689	0.704	0.616	0.778	0.658	0.599	0.54	0.828	0.547	0.782
Q14116	1.248	2.024	0.739	1.477	0.838	1.29	0.579	0.68	0.884	0.9	0.996	1.145	0.904	0.822	0.798	1.842	1.039	1.064	0.748	0.615	0.797	0.867	0.951	1.215	0.715	0.829	1.024	0.634	1.011	1.441	1.247	0.673	0.762	0.503	1.179	1.025	0.966	2.054	0.655	1.119	0.808	1.117	0.883	1.007	0.704	0.945	0.853	0.777	0.922
P0CG24
A0A075B6K4	2.046	1.525	1.261	1.625	1.088	1.656	1.003	2.295	0.798	1.062	0.496	0.667	0.839	2.006	0.861	0.944	1.354	2.866	1.835	1.364	1.067	1.674	1.433	1.243	1.271	1.727	0.916	2.052	0.84	1.016	1.067	1.173	0.875	1.227	0.813	1.189	1.119	1.087	1.288	1.457	0.888	1.073	0.732	1.558	2.313	1.627	1.199	1.463	1.226
O95394	0.881	0.774	0.728	0.719	1.412	0.74	0.865	0.619	0.933	0.888	0.78	0.751	1.168	0.748	0.999	0.84	1.166	0.809	0.867	0.582	0.925	0.897	1.215	0.857	1.504	0.789	1.037	0.629	1.177	0.736	1.148	0.539	0.859	0.526	1.263	0.721	1.119	0.933	0.877	0.685	0.808	0.684	0.956	0.783	0.828	0.542	0.951	0.776	0.831
Q8N283	1.078	1.58	1.321	1.684	0.911	1.522	0.889	1.235	0.926	0.964	1.351	2.307	0.903	1.884	1.398	2.241	1.185	1.438	1.195	1.745
Q13011	1.039	1.014	1.009	1.083	0.902	1.031	0.931	1.159	0.942	1.102	0.976	1.237	1.079	1.001	1.021	1.167	1.02	1.075	0.667	0.797	0.487	0.596	0.998	0.949	0.897	1.025	1.277	1.104	1	1.036	1.174	0.998	1.003	1.132	0.842	0.786	1.157	1.12	1.078	1.038	1.229	1.18	0.872	1.251	1.033	1.05	0.948	0.905	1.008
Q9NR19	1.013	1.051	1.145	1.072	1.019	1.113	0.919	1.04	0.966	1.065	0.918	0.912	1.137	0.98	0.937	1.068	0.994	1.015	1.007	0.894	0.902	0.919	1.015	0.856	0.93	1.184	1.013	1.163	1.166	1.161	1.231	1.209	1.038	1.305	1.021	1.048	0.816	1.337	1.07	1.052
Q12912
P17931	0.923	1.174	0.955	1.156	0.872	1.209	0.864	0.968	0.898	1.025	1.088	1.261	0.959	0.928	0.848	1.396	0.957	0.982	0.873	0.903	1.238	1.147	1.004	1.274	0.833	0.98	0.929	0.769	1.205	1.098	0.78	1.01	0.829	0.86	1.027	0.905	0.904	1.353	0.82	1.015	1.194	1.243	0.894	1.08	0.996	1.424	0.995	1.053	1.016
O75923	0.811	1.102	1.265	0.984	0.912	1.228	0.916	1.508	0.803	0.908	0.742	1.027	0.729	1.188	1.496	0.997	1.027	1.045	1.229	1.749	0.966	1.175	0.793	1.063	0.952	1.237	0.675	1.53	0.945	1.167	0.876	1.409	0.955	1.931	0.807	1.102	0.861	1.154	1.206	1.391	1.095	1.332	0.923	1.167	1.27	1.406	0.945	1.242	1.044
P31327
P48681	0.844	1.214	1.165	0.999	0.989	1.144	0.863	1.108	1.047	1.048	0.795	0.933	1.042	1.299	1.286	0.887	0.944	1.106	1.138	1.436	1.075	1.26	0.985	1.134	1.087	1.16	0.715	1.258	1.077	1.103	0.812	1.446	1.076	1.996	0.857	1.265	0.813	0.941	1.171	1.436	1.107	1.068	0.859	1.366	1.216	1.184	1.069	1.315	1.16
P04003	0.683	0.916	1.032	0.963	0.688	0.941	0.786	1.548	1.125	0.76	1.028	1.296	0.666	1.365	1.035	0.89	1.206	1.015	0.876	0.981	0.824	0.992	0.936	1.279	1.631	1.396	1.164	1.59	0.833	0.885	0.907	1.396	1.067	1.969	2.532	1.763	1.148	1.23	1.287	1.176	1.039	1.307	0.901	1.916	1.429	1.262	1.473	1.308	1.078
Q04726	1.265	1.072	0.93	1.267	1.323	1.092	1.263	0.751	1.094	1.068	1.092	0.95	1	0.876	0.984	1.086	0.96	1.003	0.892	0.805	1.155	1.199	1.199	1.038	0.981	0.657	1.044	0.788	0.931	0.852	0.923	0.488	1.718	0.433	0.963	0.711	1.003	0.964	0.726	0.745	0.667	0.976	0.958	0.716	0.79	0.653	0.879	0.698	0.96
O15533	1.036	0.506	0.539	0.575	1.418	0.52	0.879	0.487	0.824	0.974	0.74	0.599	0.873	0.346	0.75	0.569	0.975	0.556	0.921	0.291	1.144	0.724	1.906	0.548	0.921	0.621	1.069	0.509	0.658	0.356	2.006	0.829	1.007	0.402	1.595	0.564	0.743	0.586	0.626	0.424	1.765	0.605	2.358	0.158	0.85	0.184	0.916	0.537	0.92
P53990	1.015	1.002	1.021	1.062	0.962	0.991	0.926	0.978	1.07	1.14	1.127	1.144	1.356	1.043	1.029	1.115	1.122	1.085	1.058	1	1.056	0.972	1.144	1.018	1.022	0.962	1.134	0.916	1.009	0.93	0.992	1.003	1.099	0.949	1.038	1	1.14	1.064	1.095	1.001	0.924	1.001	0.833	0.791	0.939	0.852	0.984	0.946	1.061
Q9Y4K4	1.678	0.763	1.074	0.768	1.114	1.068	0.969	1.085	0.955	0.72	1.129	0.955	1.067	0.885	1.158	1.008	1.166	0.844	0.873	0.75	0.918	0.972	1.13	0.858	1.267	0.997	1.037	0.911	1.059	1.003											0.936	1.086	0.951	0.967	0.856	1.224	0.956	1.014	1.171
Q9Y228	1.39	0.825	1.211	1.226	0.806	1.067	1.013	1.124	0.569	2.14	0.615	0.825	0.731	0.951	0.854	0.892	0.992	1.379	1.183	1.088	0.97	1.565	1.352	0.997	0.907	1.113	0.975	0.627	0.725	0.584	1.32	1.245	1.5	0.662	0.779	0.877	0.71	0.875	1.074	0.915
P46939	0.99	1.354	1.132	1.206	1.027	1.328	1.037	1.203	0.787	1.126	0.962	1.264	0.915	1.258	0.998	1.171	0.999	1.329	1.108	1.185	1.116	1.328	0.988	1.186	0.955	1.15	0.808	1.082	1.104	1.127	0.832	1.146	1.038	1.23	0.722	1.099	0.802	1.193	1.056	1.239	0.952	1.166	0.886	1.452	1.145	1.098	1.095	1.212	1.088
O75886	0.852	0.956	0.969	1.035	1	0.881	1	0.815	1.124	0.902	1.07	1.138	1.048	0.949	0.978	1.118	0.972	1.05	0.906	0.975	1.16	1.108	1.028	1.095	1.173	1.122	1.198	1.165	1.22	1.093	0.977	0.999	1.003	0.768	0.993	0.907	0.856	0.99	0.892	0.902	0.905	0.953	1.091	1.188	1.064	1.247	1.001	1.015	1.035
Q9UHB9	1.043	0.893	0.819	0.994	1.021	0.87	0.889	0.864	1.224	1.185	1.095	0.967	1.041	0.733	1.005	0.974	0.946	0.959	0.829	0.627	0.811	1.004	1.082	0.833	1.083	0.716	0.994	0.646	0.952	0.798	1.256	0.694	1.005	0.638	1.24	0.787	0.999	0.886	0.79	0.755	1.035	0.847	1.287	0.821	0.834	0.656	0.92	0.881	0.871
Q8IVP5	1.101	1.002	1.091	1.328	1.032	1.228	1.086	0.866	1.028	1.121	0.907	1.329	1.038	0.936	1.749	1.201	0.867	1.055	0.784	1.052	0.87	0.848	0.73	0.919	0.841	0.801	1.335	0.754	0.627	0.719	1.106	0.859	0.997	0.883	1.49	1.167	1.008	1.075	1.206	0.944	1.017	1.221	0.864	1.309	1.301	1.572	0.713	0.94	1.304
P43251	1.155	1.193	1.366	1.313	1.041	1.39	0.93	1.621	0.751	1.004	0.69	1.353	0.751	1.476	0.924	0.82	1.041	1.533	1.135	1.534	1.097	1.262	1.029	1.546	0.934	1.476	0.708	1.72	1.008	1.325	1.071	1.561	0.989	1.451	0.754	1.267	0.633	1.061	0.979	1.325	1.144	1.307	0.666	1.209	1.176	1.426	0.974	1.537	1.074
Q9UKL6	0.926	1.086	0.996	1.16	1.112	0.978	1.212	0.917	1.195	1.043																					0.725	1.216	0.61	0.78	0.972	0.905	0.963	0.843	0.814	1.048	1.262	0.947	0.895	0.513	0.92	0.521	1.064	1.09	1.066
O00562											0.952	1.363	1.028	1.321	1.145	1.257	1.081	1.287	1.039	1.376	1.182	1.173	1.027	1.039	0.933	1.172	0.788	1.333	0.924	1.5	1.029	0.993	0.933	0.934	1.734	1.101	1.097	1.189	1.001	1.216
Q9BQ61	1.037	0.652	0.605	0.874	0.752	0.599	0.891	0.486	1.989	1.098	1.393	0.794	1.62	0.545	0.787	0.859	1.054	0.88	1.117	0.512	0.925	0.677	0.943	0.737	1.131	0.463	1.856	0.394	0.817	0.532	0.613	0.377	0.593	0.515	1.103	0.685	1.262	0.749	0.684	0.698	1.074	0.75	0.985	0.3	0.483	0.318	0.727	0.521	0.764
Q92576																					1.101	0.846	1.109	0.731	1.333	0.63	1.41	0.516	1.309	0.501											0.838	0.651	0.801	0.217	0.584	0.261	1.002	0.857	1.162
Q2UY09	0.984	1.017	0.992	0.691	2.784	0.777	0.855	1.012	1.074	1.133	0.979	1.127	0.824	3.05	1.638	1.169	1.239	1.322	0.919	1.217	1.582	1.065	1.092	2.988	1.129	1.718	0.562	2.691	1.338	3.178	0.774	1.819	1.123	2.825	0.933	1.553	0.738	1.496	1.33	1.724	0.853	1.423	0.673	1.147	1.859	2.199	2.293	3.089	1.686
P62837	1.175	1.034	1.201	1.206	0.954	1.118	0.947	1.199	1.013	1.095	0.984	1.16	0.951	0.918	1.027	1.025	0.985	1.03	1.048	1.236	1.043	1.078	1.058	1.123	0.998	1.072	1.178	1.191	1.092	1.166	1.111	1.163	1.053	1.125	1.148	1.016	0.774	1.193	1.085	1.09	1.184	1.246	1.111	0.834	1.1	0.966	0.982	1.033	1.098
Q9UK73
P61019	1.04	1.018	0.865	1.055	0.929	0.905	1.332	0.768	0.883	0.883	1.168	1.191	1.216	0.866	1.055	1.319	1.211	1.005	0.863	0.722	0.99	1.107	1.16	0.908	0.951	0.718	1.21	0.62	0.988	0.949	1.127	0.855	0.899	0.768	1.07	0.986	1.157	1.176	0.832	0.892	0.921	0.867	1.138	0.928	0.936	0.706	0.912	0.699	0.926
Q96GM8	1.044	0.631	0.572	0.794	0.99	0.611	1.138	0.507	1.254	1.018	0.954	0.871	1.269	0.552	0.797	0.783	1.09	0.77	0.773	0.468	0.95	0.93	1.153	0.727	1.07	0.805	2.238	0.558	0.884	0.674	1.486	0.515	1.189	0.499	0.808	0.66	1.051	0.727	0.79	0.584
Q5JSL3	1.127	0.799	1.261	0.945	1.001	0.873	1.067	1.17	0.643	1.015	0.918	0.853	0.844	1.101	1.027	0.82	0.98	1.097	1.136	1.441	1.203	1.224	1.169	0.986	1.117	1.199	0.804	1.123	1.042	1.043	0.921	1.225	1.082	1.254	0.927	1.024	0.952	1.123	1.282	1.084	1.235	1.03	0.919	1.192	1.089	0.988	1.117	1.478	1.243
Q8IZH2	0.924	0.915	0.831	1.07	1.123	0.907	0.932	0.824	1.241	1.094	1.103	1.029	1.082	0.757	1.05	0.958	0.966	0.949	0.911	0.9	0.896	1.021	1.178	1.103	1.031	1.079	1.158	1.083	1.056	0.995	1.038	1.132	1.162	1.205	1.137	0.819	1.081	0.76	0.899	0.815
Q0JRZ9	0.94	1.237	1.135	1.216	0.902	1.197	0.931	1.243	0.725	0.937	1.069	1.229	0.975	1.048	0.934	1.119	1.012	1.205	1.036	1.343	1.04	1.061	0.983	1.067	1.029	1.035	0.986	0.983	0.887	1.052	0.994	1	0.829	1.026	0.901	1.163	0.921	1.359	0.969	1.117	0.847	1.126	1.276	1.607	1.376	1.59	0.936	1.071	1.113
Q8NI60											0.881	0.916	0.873	1.096	1.61	0.976	0.84	1.035	1.17	1.391	1.211	1.467	0.955	1.499	1.046	1.654	1.145	1.39	1.05	1.31	0.935	1.123	1.019	1.871	0.661	1.256	0.541	0.947	1.209	1.183	1.091	1.329	0.753	0.897	1.159	1.402	0.878	1.451	1.046
O75663	0.999	1.01	1.008	0.984	1.001	0.93	1.032	1.064	1.1	0.988	1.227	1.191	1.366	1.086	1.027	1.082	0.898	0.936	1.032	1.189	1.213	1.115	1.043	1.024	1.054	1.049	1.217	1.068	1.097	1.074	1.111	1.062	1.122	1.184	0.907	1.084	1.026	1.07	1.016	1.127	1.284	1.02	1.153	0.814	0.962	0.821	1.022	1.003	1.069
Q14571	0.883	1.247	0.991	1.138	1.087	1.079	0.866	1.035	0.851	1.091	1.064	1.383	1.135	1.185	1.046	1.41	1.056	1.21	0.938	1.065	0.886	0.988	0.91	1.033	0.896	0.89	0.859	0.833	0.706	0.904											0.809	0.781	0.888	0.807	0.727	1.957	0.935	0.616	0.753
Q08170	0.741	0.615	0.49	0.783	0.86	0.395	0.849	0.316	1.134	0.992	0.943	0.816	1.178	0.641	0.983	0.901	1.156	0.691	0.72	0.651	1.102	0.85	0.994	0.807	1.113	0.689	1.531	0.635	1.011	0.689	0.844	0.638	0.613	0.656	1.094	0.818	0.859	0.777	0.875	0.747	1.304	1.083	1.024	1.906	0.97	1.996	1.196	1.202	1.005
Q9Y263	1.267	0.992	0.95	1.008	0.934	0.981	0.903	1.014	0.891	0.925	0.917	1.038	0.875	1.029	0.983	0.96	0.931	0.882	0.983	1.043	0.796	0.666	0.98	1.008	0.984	0.981	1.108	0.928	0.92	0.986	1.417	1.122	0.992	1.086	1.005	0.982	0.968	1.089	1.101	1.044	1.028	1.036	1.211	1.031	1.012	1.05	1.025	1.086	0.922
Q96RU3	1.258	1.124	1.548	1.243	0.925	1.347	1.304	1.778	0.757	1.34	0.813	1.078	0.695	1.292	0.88	1.039	0.848	1.147	1.202	1.867	1.168	1.276	1.079	1.255	0.912	1.534	0.695	1.632	1.099	1.322	1.114	1.86	1.178	1.65	0.648	1.269	0.742	1.092	1.423	1.317	1.24	1.492	0.839	0.91	1.215	1.08	1.068	1.407	1.272
Q969T9																					0.812	0.994	0.991	1.002	0.894	0.915	0.827	0.982	0.971	1.051	0.677	0.666	0.61	0.903	0.597	0.711	0.423	0.652	0.48	0.775
Q13057	0.983	1.115	0.934	1.082	1.173	1.014	1.333	0.808	1.124	1.123	1.078	1.206	1.476	0.954	1.097	1.267	0.866	1.037	0.881	0.997	0.962	0.863	0.958	1.018	1.057	0.942	1.343	0.812	0.914	0.957	1.248	0.829	0.783	0.854	0.989	1.039	0.978	1.137	0.958	1.051	0.973	0.97	1.006	0.811	0.773	0.732	1.108	0.896	0.981
P57740	0.848	0.757	0.72	0.822	0.914	0.64	0.883	0.62	1.156	0.785	1.044	0.798	0.899	0.664	0.85	0.82	0.825	0.764	0.765	0.746	0.973	1.013	1.087	0.895	1.069	0.87	1.405	0.77	1.013	0.891	1.166	0.749	1.035	0.847	0.994	0.955	1.122	0.877	0.86	0.844	0.916	0.889	1.015	1.132	0.882	1.379	0.847	0.812	0.913
P40616	0.901	0.799	0.872	0.839	1.004	0.992	0.741	0.894	1.062	0.952	1.065	1.016	1.172	0.873	0.956	1.186	0.986	1.067	0.881	0.728	1.107	1.004	0.787	1.135	1.041	0.809	0.874	0.759	0.795	1.031	1.26	0.999	1.136	0.925	1.22	0.93	0.976	0.95	0.942	0.985	0.943	0.916	1.26	1.507	0.961	1.52	0.833	0.948	0.789
P53602	0.889	1.312	1.145	1.278	0.939	1.224	0.98	1.021	1.272	1.072	1.162	1.32	1.066	1.184	1.641	1.818	1.065	1.188	1.186	1.018	0.925	1.112	0.931	1.031	0.84	0.884	0.807	0.853	0.948	1.058	0.875	1.057	1.214	0.847	1.224	1.13	1.61	1.264	0.969	1.039	0.904	1.012	1.171	1.106	0.713	1.074	1.052	0.93	0.877
Q9UHN6																																									1.092	0.624	1.135	0.974	0.937	0.642	1.382	1.274	1.068
Q8N766	0.906	0.938	0.848	0.813	0.928	0.808	0.877	1.005	1.179	0.905	1.034	0.97	0.946	0.892	0.835	0.923	1.034	0.84	1.016	0.92	0.976	0.895	0.992	0.814	0.973	0.935	1.021	1.004	0.975	0.883	1.216	0.813	1.093	0.918	1.398	1.081	1.409	1.157	1.002	0.913	1.02	0.918	1.157	1.347	0.905	1.386	1.061	0.978	0.98
P36969	1.035	1.018	1.094	1.033	1.012	1.014	1.021	1.127	1.135	1.23	1.131	0.952	1.065	0.902	1.133	0.971	1.04	1.068	1.094	1.126	0.938	1.036	0.985	0.957	1.153	0.997	1.291	1.088	0.982	1.087	1.214	1.168	0.93	1.096	0.768	0.947	0.932	0.975	1.215	1.148	1.156	1.25	0.885	1.198	1.055	1.101	1.026	1.137	1.183
O75818	0.969	0.674	0.683	0.794	0.987	0.707	0.942	0.646	1.178	0.723											0.866	0.943	0.939	0.796	1.008	0.655	1.44	0.584	0.835	0.77	1.313	1.456	1.404	1.201	1.265	1.277	1.289	1.461	1.05	1.303	0.855	0.827	1.243	0.703	0.96	0.755	0.969	0.736	0.777
P48061	1.009	1.898	1.305	1.393	1.08	1.217	2.023	1.935	0.758	1.314	0.818	1.237	1.019	1.391	1.083	1.212	1.081	1.844	1.61	1.377
P54727	1.037	1.087	0.993	1.153	1.195	1.004	1.08	0.964	1.461	1.166	1.402	1.159	1.176	1.006	1.09	1.156	0.986	1.028	1.056	1.045	1.289	1.163	1.108	1.052	0.967	0.958	0.828	0.914	0.934	1.012	0.993	0.978	0.969	0.917	1.234	0.996	1.286	1.121	0.949	0.973	1.078	1.025	1.172	0.997	0.977	0.907	1.019	1.009	1.139
P15309											1.375	1.824	0.902	1.098	0.804	1.507	0.854	1.063	0.759	1.027	0.67	0.533	0.672	1.879	0.508	0.99	0.525	0.54	1.264	1.487	0.952	1.229	1.031	1.01	0.743	1.372	1.512	2.106	1.043	1.357
Q9NPH0	1.022	1.192	1.62	0.82	0.808	1.16	0.988	1.023	1.147	1.371	1.049	1.1	0.841	1.336	1.049	1.288	1.111	1.16	1.201	1.267	0.87	0.986	0.946	1.055	0.844	1.003	0.948	0.995	0.872	0.98
P17568	1.092	1.107	1.107	1.132	1.014	1.149	1.203	1.361	1.044	1.131	1.049	1.103	1.071	1.043	1.062	1.063	0.999	1.135	1.137	1.349	1.093	1.067	0.99	1.089	0.97	1.271	1.018	1.432	1.09	1.217	0.925	1.186	0.903	0.969	0.746	1.113	0.988	1.195	1.124	1.239	1.094	1.074	0.849	0.513	0.953	0.474	1.099	1.084	1.066
O75084	0.947	1.163	1.178	0.918	1.328	0.917	1.245	1.215	0.798	0.851	1.595	1.018	1.165	1.092	1.179	0.673	1.033	0.848	1.256	1.497	1.543	0.741	0.961	0.908	1.24	1.02	0.668	1.31	2.149	0.992	0.509	0.919	1.196	0.417	0.822	1.196	1.267	0.982	1.259	1.177	1.436	1.429	0.49	0.241	1.005	0.28	1.04	1.561	1.074
Q9NZN4	1.294	1.303	1.871	1.179	1.024	1.57	1.49	2.149	0.648	1.132	0.907	1.201	0.661	1.622	1.014	1.015	0.736	1.2	1.595	2.876	1.412	1.333	0.887	1.43	0.887	1.872	0.597	2.255	1.259	1.826	0.801	1.987	1.062	1.944	0.702	1.479	0.627	1.439	1.39	1.648	1.316	2.049	0.829	1.531	1.661	1.866	1.344	2.474	1.386
P19320	0.95	0.917	0.816	0.972	1.035	0.89	0.813	0.964	0.961	1.288	0.795	0.794	1.286	1.104	1.008	0.813	1.061	0.904	0.966	0.891	1.214	1.543	1.761	0.852	1.096	0.994	0.887	0.676	0.952	0.749	0.981	1.029	1.456	0.908	1.243	1.065	0.904	0.838	1.051	1.049	1.178	0.903	0.878	1.073	0.953	0.844	1.056	1.152	0.982
Q9H9J2	1.07	0.872	0.991	0.951	0.965	0.97	0.859	0.818	0.981	0.905	1.32	0.931	0.909	0.761	0.768	0.815	0.804	0.739	0.864	0.653	0.864	0.831	0.995	0.817	0.835	0.744	1.147	0.634	0.964	0.957	1.101	0.927	0.889	0.728	0.901	1.043	1.041	0.937	0.921	0.963	0.875	0.73	0.841	0.891	0.704	0.858	0.925	0.811	0.764
Q99986	0.738	0.597	0.668	0.711	0.743	0.539	1.031	0.599	1.083	0.923	1.195	0.882	1.103	0.753	1.027	0.874	1.074	0.874	0.911	0.627	0.861	0.952	1.283	0.665	1.137	0.688	1.301	0.672	0.847	0.477	1.398	0.702	1.115	0.676	0.879	0.708	0.843	0.698	0.788	0.681	0.764	0.71	1.024	1.085	1.144	1.077	0.997	0.743	1.115
Q92692	0.877	1.01	1.078	1.05	0.919	0.915	0.83	1.072	0.814	0.964											0.966	0.549	1.152	0.791	1.152	0.76	1.148	0.619	1.322	0.779	1.379	1.182	1.029	1.117	0.949	1.045	0.919	1.21	1.008	1.017
Q8NHP8	0.785	0.653	0.575	0.728	0.793	0.56	0.853	0.474	0.873	1.049	0.982	0.881	1.484	0.729	1.136	0.682	1.011	0.534	0.699	0.523	1.226	0.887	1.426	0.823	1.507	0.809	1.297	0.419	1.167	0.42	0.821	0.478	0.681	0.448	1.402	0.777	1.623	0.84	1.032	0.787	1.067	1.251	2.015	2.09	1.729	3.368	1.133	1.401	1.226
Q8N9N8	0.9	1.066	0.945	0.956	0.894	0.864	1.035	0.838	1.174	1.246	1.033	0.97	1.339	0.8	1.125	1.059	1.279	0.901	0.954	0.859	1.217	1.122	1.045	1.143	1.288	0.917	0.956	1.234	0.991	1.235	0.816	0.471	0.747	0.414	1.666	0.629	1.142	0.919	0.854	0.712
Q8N4F0	0.374	1.236	0.403	0.412	0.375	1.332	0.311	0.787	0.38	2.321	0.283	0.583	0.28	1.578	0.416	0.712	0.404	2.074	0.454	0.546	0.215	0.444	0.208	0.264	0.168	0.667	0.255	0.269	0.245	0.357	0.623	0.457	0.471	0.779	0.606	0.91	0.596	0.592	0.447	0.672	0.402	0.79	0.348	0.638	0.307	0.567	0.533	0.432	0.297
Q14C86	0.861	1.031	0.944	1.029	1.145	0.959	0.983	0.914	1.311	0.983	1.205	1.06	1.169	0.926	1.022	1.087	0.915	0.89	0.891	0.789	1.013	1.107	0.981	1.03	0.981	1.089	0.936	1.029	0.917	0.981	0.916	0.696	0.825	1.148	1.191	1.065	1.234	1.194	0.855	0.892	0.927	0.949	1.198	0.999	0.959	1.027	0.962	0.964	0.989
P00491	0.943	0.826	0.878	1.003	0.956	0.882	0.748	0.627	1.524	0.994	0.942	0.94	0.99	0.867	1.165	1.179	1.217	0.966	0.901	0.677	0.942	0.956	1.222	0.912	1.049	0.854	1.259	0.839	0.847	0.863	1.196	0.82	0.797	0.932	1.291	0.886	1.407	0.988	0.812	0.764	0.847	0.798	1.41	1.572	0.97	1.845	1.109	0.793	1.122
Q9HC98
Q03426	1.029	1.298	0.882	1.309	0.844	1.189	0.779	0.752	0.973	0.829	0.852	1.165	0.858	1.172	1.247	1.647	0.998	1.272	0.87	1.111	0.997	1.054	0.894	1.493	0.779	1.097	0.944	0.88	0.967	1.292	1.19	0.897	0.937	0.863	1.273	0.952	1.016	1.245	0.78	1.103	0.821	1.108	1.129	1.06	0.911	1.052	0.956	0.945	0.964
P21399	1.102	0.948	1.427	0.977	0.992	1.079	0.997	1.282	0.827	0.974	1.078	0.889	0.864	1.234	1.028	0.918	0.916	1.048	1.117	1.463	1.261	1.007	0.996	1.065	1.03	1.354	0.772	1.581	1.182	1.219	1.004	1.476	0.926	1.378	0.597	1.108	0.863	1.113	1.315	1.225	1.207	1.207	0.902	1.113	1.111	1.074	1.02	1.463	1.042
Q96CX2	1.059	1.009	1.152	0.961	0.953	0.967	0.898	1.076	0.699	0.939	0.828	0.863	0.881	1.263	0.878	0.759	0.849	0.992	1.279	1.233	1.101	1.063	1.055	1.047	1.011	1.145	0.684	1.363	1.142	0.998	0.951	1.427	1.193	1.54	0.787	1.201	0.812	0.959	1.377	1.199	1.08	1.121	0.844	1.298	1.247	1.083	1.04	1.554	1.19
Q6PID6
P13591	1.348	1.582	2.169	1.143	0.921	1.494	1.275	2.103	0.54	1.115	0.934	1.104	0.564	1.721	1.161	0.798	0.847	1.18	1.522	2.42	1.253	1.037	0.848	1.463	0.848	1.568	0.526	2.841	1.46	2.011	0.969	2.323	0.982	2.539	0.663	1.874	0.636	2.006	1.963	2.127	1.469	2.014	0.703	0.951	2.029	1.915	1.088	2.285	1.277
Q9Y617	0.892	0.975	0.81	0.847	1.214	0.82	1.149	0.769	1.314	1.072	2.144	1.07	1.165	0.884	1.013	1.089	0.989	1.064	1.141	0.839	0.649	0.821	0.985	0.812	0.895	0.571	1.531	0.644	0.896	0.73	1.232	0.656	1.003	0.715	1.114	0.848	0.794	0.813	0.741	0.802	2.687	0.761	1.28	0.664	0.82	0.855	0.971	0.482	0.897
Q92905	1.097	0.963	1.165	1.031	1.085	0.988	1.169	1.13	1.002	0.952	0.966	0.988	0.914	0.939	0.97	0.941	1.101	1.025	0.967	0.916	0.973	0.944	1.003	0.985	0.919	1	0.997	1.105	0.98	0.996	0.898	1.005	1.02	1.023	0.999	1.056	0.922	1.048	1.038	1.054	0.928	0.998	1.001	1.173	0.932	1.371	0.922	0.938	0.923
P57772	0.956	0.893	0.939	0.918	1.037	0.847	0.924	0.924	1.289	1.111	1.039	0.855	1.107	0.944	0.868	0.896	0.958	1.004	0.94	0.987	0.955	0.942	0.93	0.979	0.918	0.972	1.164	0.927	0.983	0.926	0.976	1.008	1.214	0.847	0.863	0.842	0.916	0.958	1.065	0.93	1.101	0.953	1.005	0.765	1.035	0.862	0.965	0.909	1.188
Q13201	0.912	1.175	1.26	1.182	0.926	1.71	0.914	1.846	0.886	1.462	0.835	1.077	0.868	2.36	1.261	1.252	1.192	1.463	0.999	1.876											0.836	1.548	0.836	2.442	0.896	1.712	0.797	1.1	0.935	1.306	1.046	1.332	0.931	2.429	1.034	2.231	1.582	1.257	1.153
Q99543											1.122	0.878	1.011	0.905	1.052	1.122	1.092	0.944	0.858	0.81	0.825	0.848	0.946	0.727	0.857	0.747	1.021	0.827	0.781	0.821	1.45	0.706	1.242	0.736	1.05	0.815	1.108	0.838	0.874	0.793	1.118	1.09	1.017	2.615	1.365	3.039	1.185	1.927	1.063
P15586	0.823	0.575	0.822	0.601	0.906	0.683	0.968	0.786	0.989	0.803	0.959	0.798	1.056	1.125	1.015	0.832	1.225	1.076	1.045	1.126	0.905	0.851	1.056	0.709	0.88	0.777	1.045	0.679	1.012	0.571	1.125	0.932	0.958	1.216	1.022	0.963	0.998	0.954	0.983	0.989	1.036	0.83	1.48	1.463	1.327	1.007	0.854	0.935	1.246
O94822	0.804	0.946	0.941	0.988	1.046	0.969	0.952	0.886	1.094	0.894	0.973	0.927	1.306	0.925	1.115	1.027	1.033	0.878	0.978	0.889	0.895	0.974	1.103	0.931	1.221	0.823	1.343	0.766	1.243	0.907	1.003	0.628	0.899	0.373	0.987	0.98	1.114	1.084	0.926	0.939	0.889	0.946	0.967	0.867	0.971	1	0.951	0.925	0.96
O95260	1.056	1.1	1.308	1.06	1	1.102	1.138	1.286	1.765	1.365	0.991	0.969	0.881	1.486	1.069	1.169	0.976	1.202	1.4	1.512	0.885	0.877	1.011	0.869	0.998	0.909	1.033	1.237	0.868	0.906	1.216	1.419	1.158	1.273	0.773	1.087	0.8	1.1	1.027	1.266	1.14	1.509	1.183	1.723	1.492	1.637	1.23	1.7	1.42
Q9NX04
Q8N4L2																															0.762	1.066	0.807	0.93	0.963	0.999	1.14	0.971	0.677	0.896
Q8IXS6	0.892	0.873	1.056	0.884	1.384	0.912	0.891	0.778	1.487	1.475	1.053	0.936	1.229	1.224	1.194	1.039	1.16	1.258	0.943	1.017	1.101	1.065	0.932	0.817	0.888	1.022	0.735	1.172	1.179	0.984	0.742	0.785	1.443	1.29	0.749	1.014	0.911	0.916	0.995	1.032
Q96QE5
Q8NB91
P29034	1.342	1.227	0.61	1.467	0.774	0.749	0.475	0.309	1.645	0.659	1.073	1.352	0.741	0.533	0.79	1.168	0.658	0.836	0.405	0.221	0.681	1.26	1.019	0.913	0.949	0.486	0.935	0.154	0.772	0.554	0.742	0.182	0.579	0.239	1.161	0.827	3.461	1.266	0.542	0.703	0.748	0.674	1.326	0.393	0.401	0.519	1.09	0.207	0.534
P01903	1.061	0.628	0.807	0.796	0.838	0.693	0.891	0.818	0.679	1.199	0.646	0.732	0.732	0.77	0.825	0.802	1.019	1.027	1.124	0.847	1.05	1.322	1.104	0.833	0.863	0.794	1.027	0.727	0.711	0.642	1.798	1.283	1.386	0.905	0.858	0.746	0.471	0.626	0.826	0.707	2.795	0.767	1.616	0.997	0.978	0.731	0.859	0.835	1.069
Q9NZT2	1.304	0.835	0.767	0.802	1.079	0.794	1.093	0.897	1.04	1.232	0.888	0.723	0.97	0.731	0.865	0.771	0.93	0.74	0.851	0.668	1.075	0.926	1.528	0.74	1.152	0.847	1.326	0.913	1.094	0.802	1.219	0.703	0.796	0.595	1.66	0.805	1.05	0.885	1.021	0.757	1.022	0.907	0.998	0.64	0.935	0.582	1.062	1.274	0.978
Q8WUH1																																									1.127	0.707	0.951	0.171	0.786	0.137	1.131	0.835	1.004
Q86T65	1.269	1.292	1.618	1.15	0.94	1.473	1.551	2.09	0.695	0.966	0.855	1.534	0.681	1.584	0.925	1.322	1.017	1.304	1.109	1.999	1.141	1.208	0.906	1.407	1.074	1.527	0.813	2.079	1.281	1.768	0.838	1.712	1.099	1.677	0.869	1.372	1.036	1.301	1.416	1.73	1.181	1.902	0.698	1.618	1.667	1.823	1.148	1.906	1.134
P42345	0.951	0.92	1.006	0.927	1.082	0.932	0.959	1.044	1.008	1.099	1.033	0.954	1.17	0.965	1.005	0.903	0.964	0.989	0.945	1.076	0.969	1.044	1.083	1.168	0.968	0.929	1.013	0.925	1.084	1.074	0.81	0.847	0.844	0.889	0.953	0.917	0.802	0.796	0.835	0.755	0.98	1.065	0.969	1.325	1.039	1.279	0.964	1.116	1.003
Q8TC12	0.896	0.875	0.913	0.904	0.941	0.831	0.699	0.809	1.107	0.91	1.117	0.902	1.345	0.775	0.944	0.882	1.043	0.88	0.938	0.763	0.981	0.932	1.08	0.72	1.061	0.815	1.009	0.706	1.332	0.757	1.406	0.804	1.094	0.762	1.003	0.943	1.263	0.901	0.992	0.917	1.001	0.791	1.043	0.804	0.82	0.584	0.949	0.716	1.09
Q6N063	0.83	1.037	0.768	0.755	0.727	0.835	0.212	0.934	0.843	0.851																					0.574	0.754	0.422	1.166	1.101	1.159	4.899	0.941	1.019	0.935
P42773	1.156	1.188	1.442	0.874	0.847	1.154	1.071	1.835	0.772	1.184																															1.257	1.114	1.243	0.31	1.257	0.231	0.923	1.227	1.078
P00749	0.754	0.607	0.804	0.547	1.281	0.467	0.685	0.485	1.433	0.709	1.117	0.337	1.409	0.487	1.14	0.353	1.231	0.481	0.855	0.419	1.194	0.655	1.167	0.573	1.62	0.571	1.428	0.727	1.006	0.623	0.8	0.597	0.736	0.723	2.716	0.668	1.122	0.629	0.797	0.635
P34897	0.772	0.808	0.76	0.756	1.369	0.782	1.039	0.602	1.04	0.933	1.346	0.99	1.249	0.822	0.829	0.799	1.078	1.043	0.915	0.606	0.802	0.846	0.902	0.624	1.137	0.605	2.003	0.49	0.784	0.553	1.601	0.512	1.302	0.557	1.283	0.86	1.025	0.751	0.743	0.757	1.079	0.704	1.427	0.69	0.877	0.702	1.036	0.504	0.841
Q8NBR6																					1.183	1.48	0.924	1.756	1.002	1.501	0.752	1.369	0.901	1.832											1.166	1.367	0.759	1.353	1.058	1.431	0.962	1.543	0.949
P61313	0.851	1.122	0.763	1.264	1.016	1.017	1.054	0.689	1.077	0.791	1.3	1.258	0.878	0.801	0.97	1.287	1.038	0.896	0.942	0.638	0.749	0.709	1.056	1.09	1.005	0.713	1.818	0.721	0.887	0.986	1.694	1.119	1.258	0.716	0.672	0.686	1.113	1.166	0.918	0.879	0.833	0.902	0.797	0.744	0.53	0.951	0.776	0.549	0.694
O75781	1.269	1.554	1.273	1.131	0.926	1.2	1.016	1.495	0.655	1.065	0.824	1.244	1.062	1.54	0.992	0.891	0.686	0.871	1.106	1.56	1.105	1.04	0.77	1.233	0.871	1.196	0.474	1.443	1.256	1.297	0.677	1.418	1.04	1.532	0.726	1.284	0.635	1.226	1.299	1.42	0.767	1.103	0.409	1.224	1.226	0.923	1.027	1.747	1.296
O94911	0.975	1.733	1.225	1.05	0.638	1.169	0.816	1.305	0.624	1.122	0.995	1.745	0.521	2.436	1.117	1.283	0.827	1.544	1.462	2.217	0.956	1.269	0.744	2.334	0.658	1.503	0.445	2.24	0.995	2.05	0.636	1.276	1.183	2.522	0.553	1.451	0.521	1.258	1.504	1.801	1.346	1.761	0.669	2.569	1.685	2.145	1.438	1.575	2.124
Q9H7Z3	0.986	0.799	0.736	0.938	0.905	0.756	0.687	0.863	1.181	1.04
O43396	0.86	0.966	0.957	1.007	0.93	0.949	1.069	0.997	0.81	0.878	1.446	1.07	0.841	0.932	0.961	1.098	0.876	0.92	0.956	0.978	0.828	0.965	0.925	0.979	0.935	0.952	1.031	0.88	0.825	1.015	1.067	0.979	0.877	0.844	0.864	0.961	1.117	1.049	0.83	0.97	0.784	0.91	0.769	0.808	0.81	0.88	0.855	0.884	0.811
Q7Z2T5	1.304	1.082	1.105	1.001	0.993	0.909	1.114	1.095	1.092	1.16	0.884	0.978	0.895	0.979	0.871	0.814	0.869	0.84	0.942	1.317	0.965	0.776	1.056	0.814	1.221	0.763	1.463	0.808	0.988	0.813	1.528	0.906	1.116	0.885	1.046	0.96	1.066	0.937	0.847	0.936
P14735	0.853	0.971	0.863	1.078	0.924	1.102	1.01	0.827	0.884	0.893	1.053	1.18	0.841	0.883	1.184	1.227	1.029	1.016	0.889	0.801	0.776	0.868	0.804	0.9	0.831	0.884	0.956	0.863	0.839	1.01	1.353	0.889	0.935	0.939	0.874	0.932	1.145	1.181	0.854	0.925	0.825	0.949	0.999	1.066	0.914	1.16	0.886	0.853	0.842
O95319	0.821	0.952	0.978	0.882	0.797	1.009	0.774	1.021	0.873	1.1											0.984	1.235	1.208	1.101	0.989	1.049	0.839	1.21	0.938	1.106	1.115	1.476	1.046	1.359	0.87	1.18	1.02	1.046	1.149	1.199
A0A0B4J2F0	1.115	1.336	1.323	1.329	1.081	1.112	1.137	0.976	0.863	1.039	1.011	1.381	0.965	1.195	0.857	1.741	0.994	1.1	0.921	0.952	0.869	1.096	0.973	1.502	0.92	1.123	0.966	1.487	1.005	1.476											0.857	0.998	0.886	1.353	0.839	1.152	0.841	0.965	0.888
Q9UKX7	0.853	0.791	0.764	0.894	1.807	0.727	0.881	0.724	1.419	1.167	1.217	0.844	1.073	0.738	0.963	0.816	0.95	0.879	0.918	0.661	0.864	0.965	1.052	0.814	1.141	0.942	1.176	0.731	0.868	0.773	1.367	0.753	0.899	0.697	1.166	0.837	1.161	0.765	0.771	0.669	1.336	0.846	0.805	0.39	0.809	0.337	1.398	1.172	1.26
Q9UEU0	0.975	1.076	0.994	1.126	0.93	1.013	0.753	1.048	0.96	1.136	1.157	0.966	1.053	0.938	0.947	0.934	1.049	0.968	0.881	0.873	1.166	1.209	1.18	1.125	1.188	1.18	1.069	1.256	1.133	1.156	1.023	1.033	0.958	0.914	0.863	0.952	0.993	1.058	0.971	0.903	0.738	0.706	0.611	1.23	0.786	1.596	0.873	1.385	0.72
Q12769	0.936	0.799	0.784	0.898	1.065	0.807	0.833	0.918	1.122	0.986	1.098	0.773	1.022	0.82	0.879	0.908	0.989	0.953	0.923	0.934	0.809	0.958	1.017	0.896	1.057	0.799	1.172	0.799	0.951	0.819	1.16	0.619	1.038	0.79	0.939	0.782	1.186	0.783	0.836	0.763	0.806	0.615	1.326	0.992	0.817	0.987	0.837	0.67	0.787
Q9P270	0.893	1.038	0.861	1.22	0.873	0.869	0.7	0.705	1.618	1.818	0.83	0.908	0.673	1.424	1.111	1.131	0.993	1.028	0.943	1.905	1.026	0.998	0.89	1.108	1.07	0.981	1.173	0.996	1.126	1.023	0.824	0.883	0.888	0.731	1.081	1.04	1.552	1.008	0.91	0.892	1.366	1.307	1.173	0.341	0.722	0.729	1.062	0.857	0.725
Q9UBL3	1.335	1.125	1.598	1.385	1.063	1.284	1.282	1.023	0.912	1.202	0.87	0.658	0.874	0.737	0.893	0.693	1.289	0.856	0.79	0.631	1.047	0.898	0.873	0.805	0.796	0.717	1.167	0.806	0.871	0.849	1.42	0.676	1.16	0.831	0.861	0.802	0.821	0.818	0.954	0.806	0.603	0.765	0.815	0.676	0.681	1.03	0.931	0.724	0.857
Q9BU89	1	0.939	1.221	1.026	1.086	0.986	1.131	1.236	1.233	1.155	1.075	0.601	0.683	0.681	0.497	0.666	0.825	0.571	0.622	0.675	1.396	1.175	1.146	1.01	1.172	0.753	1.064	1.076	1.275	0.948	1.042	1.123	1.127	1.053	0.897	1.073	0.993	0.932	1.083	1.179	0.629	0.909	1.342	1.161	0.954	1.382	1.212	0.725	0.828
O75962	1.005	1.006	1.184	1.008	1.199	0.975	1.032	1.261	1.099	1.201	0.888	0.879	0.835	0.925	0.899	1.01	0.937	1.108	1.025	0.87	0.871	2.354	1.004	1.131	1.642	0.737	0.65	0.604	1.39	1.131	0.878	0.88	1.011	0.865	1.311	0.966	1.069	1.049	1.161	1.002	0.836	0.974	0.664	1.04	0.916	1.375	0.884	1.071	0.897
O94973	1.061	1.014	1.09	0.976	1.06	1.065	0.942	1.096	0.83	0.947	0.962	0.944	0.885	1.147	1.015	0.908	0.951	1.062	1.135	1.066	0.959	1	1.005	0.958	1.027	1.05	0.841	1.029	0.932	0.924	0.967	1.267	1.032	1.087	0.766	0.986	0.843	1.028	1.053	1.047	1.21	1.008	1.152	1.141	1.286	1.17	1.104	1.343	1.209
Q99880
Q6P9G4																																									1.102	1.22	1.833	1.817	1.063	2.431	1.053	0.764	0.862
Q8N5X7																															0.876	1.527	1.019	2.018	0.989	1.335	1.021	1.172	1.088	1.361
P14324	0.711	0.966	0.78	0.922	0.718	0.83	0.83	0.704	1.405	1.153	1.198	1.033	0.979	0.689	0.962	0.93	0.844	0.877	0.928	0.695	0.899	0.985	0.822	0.808	0.67	0.714	0.774	0.651	0.946	0.834	1.158	0.81	1.083	0.785	1.131	0.788	2.009	0.953	0.841	0.934	1.047	0.896	1.298	0.955	0.844	0.788	0.834	0.801	0.737
Q9Y678	0.977	0.851	0.828	0.807	1.111	0.899	0.874	0.761	1.182	1.038	1.046	0.734	1.081	0.777	0.891	0.786	1.063	1.022	0.903	0.649	0.912	0.921	0.98	0.772	1.077	0.76	0.924	0.635	0.909	0.731	1.108	0.706	0.907	0.679	0.88	0.703	0.952	0.809	0.815	0.653	0.841	0.7	1.067	0.91	0.878	0.861	0.891	0.793	0.871
P53801	1.336	0.947	1.063	0.816	1.397	0.882	1	0.898	0.815	0.72	1.196	1.084	3.796	0.985	1.663	1.169	1.28	0.871	1.185	0.872	1.373	0.76	1.415	0.756	1.718	0.842	1.348	0.686	3.373	0.668	1.161	0.884	1.024	0.76	1.151	0.941	0.993	0.967	0.899	0.693	1.371	0.915	1.258	0.984	0.869	0.511	1.277	0.854	1.189
O75879	1.284	1.029	0.987	1.009	1.087	1.186	1.092	1.263	0.786	0.859	1.124	1.559	1.196	1.509	2.728	1.395	1.059	1.071	0.928	1.353	1.175	0.803	0.852	1.213	1.197	1.424	0.892	1.181	0.942	1.303	1.124	1.564	1.007	0.924	1.455	1.033	0.806	0.921	0.933	0.615
O60232	0.769	0.762	0.954	0.815	0.944	0.854	1.014	1.027	1.011	0.953	0.864	0.832	1.224	0.74	1.113	0.833	1.18	0.856	0.912	0.828	0.979	1.139	1.035	0.934	1.167	1.08	0.855	1.076	1.015	1.009	0.99	0.936	0.919	1.245	1.097	1.145	1.263	0.911	0.884	1.001	0.892	0.831	0.831	1.047	0.83	0.813	0.873	0.764	0.821
Q96CN7	1.17	0.928	1.772	0.974	0.928	1.115	1.288	1.942	0.889	1.152	0.835	0.924	0.813	1.339	0.873	0.916	0.869	1.066	1.456	1.86	1.225	0.964	0.93	1.348	0.903	1.567	0.867	1.919	1.081	1.497	0.957	1.827	1.111	1.72	0.64	1.357	0.776	0.983	1.25	1.128	1.222	1.567	0.647	1.014	1.577	1.391	1.063	1.556	1.37
Q9Y2Q9																															0.982	0.63	0.76	0.829	1.305	0.976	1.072	1.096	1.087	0.786
Q9H5V9																					1.235	0.851	1.063	0.638	1.35	0.629	1.92	0.509	1.055	0.555	1.049	0.933	1.077	1.152	1.075	0.825	1.371	0.966	1.389	0.946	2.053	0.91	1.444	0.592	1.09	0.97	1.226	0.91	1.037
Q8NFF5	0.8	1.079	1.129	1.074	0.931	1.137	1.2	0.97	1.116	1.165	1.167	0.932	0.888	0.747	0.812	0.893	1.1	0.974	0.929	0.646	1.054	1.245	0.929	1.105	0.945	0.817	1.192	0.829	0.929	1.046	1.014	0.804	0.698	0.641	0.859	0.569	1.145	0.625	0.793	0.756	0.965	0.953	0.759	1.048	0.933	0.775	0.765	0.725	1.061
Q7Z465
Q13643	0.972	0.709	1.082	0.87	1.251	0.918	1.05	0.876	0.948	0.878	0.881	0.691	1.272	0.739	1.505	0.701	1.16	0.887	1.22	0.867	0.98	0.818	1.099	0.669	1.425	0.883	0.885	0.673	1.171	0.663	0.891	0.815	0.981	0.677	0.971	0.707	0.91	0.738	1.254	0.823	0.885	0.797	1.176	0.894	0.976	0.914	1.055	1.029	1.047
Q9Y6X8	1.172	1.059	0.844	0.982	0.967	0.837	1.344	0.904	0.98	1.328	1.114	0.891	1.007	0.999	0.986	0.997	0.993	1.148	1.081	1.187
Q9HA64	0.906	0.758	0.943	0.821	0.961	0.983	1.495	1.248	0.647	0.773	0.738	0.698	0.705	0.939	0.761	0.796	0.709	0.71	1.035	1.356	1.019	0.924	0.811	0.926	0.895	1.105	0.824	1.368	1.253	1.14	1.009	1.266	0.857	1.008	1.114	1.009	0.815	0.963	1.133	1.115	1.039	1.299	0.812	0.882	1.256	1.219	1.296	1.542	1.097
Q7Z3B4	0.955	0.907	0.856	0.896	1.039	0.854	0.958	0.888	1.117	1.273	1.255	0.805	1.188	0.714	0.907	0.775	1.096	0.89	0.907	0.676	0.895	0.998	1.023	0.825	1.079	0.902	1.102	0.835	0.997	0.866	1.079	0.708	1.063	0.688	1.008	0.91	1.152	0.863	0.977	0.85	0.935	0.881	1.133	1.16	0.887	0.901	1.018	0.895	0.872
P55083	0.659	0.843	0.821	0.952	0.706	0.871	1.471	0.857	0.443	0.646	0.656	0.823	0.546	0.902	1	0.799	1.059	1.039	1.793	1.851	0.749	1.426	0.522	0.88	0.659	0.801	0.476	1.399	1.269	1.198	0.984	2.049	1.532	2.176	0.643	1.268	0.808	1.21	1.345	1.308	0.807	1.208	0.635	1.859	1.496	1.745	0.995	1.245	1.207
P05067	1.22	0.842	1.102	0.758	1.965	0.892	1.488	1.21	1.184	0.833	1.209	0.841	1.384	1.02	1.202	0.949	1.085	0.882	1.019	1.159	1.089	1.077	1.119	0.913	1.265	1.112	0.939	0.98	1.729	1.104	0.774	1.146	1.051	1.246	1.875	1.417	1.312	0.914	1.235	1.09	1.114	0.839	1.147	0.815	0.989	0.792	1.109	1.062	1.152
Q04828	0.21	0.359	0.392	0.383	0.5	0.423	4.065	0.444	0.472	0.323
Q9UPU7	1.02	0.946	1.04	1.006	1.14	0.968	1.032	1.115	0.819	1.114	0.952	0.908	0.853	1.031	0.898	1.061	0.778	0.915	1.039	1.204	1.071	1.103	1.151	0.965	1.173	1.103	0.824	0.954	0.976	0.856	1.053	1.041	1.06	1.207	1.432	1.122	1.033	1.041	1.191	1.003	0.852	0.799	0.986	1.161	0.985	1.128	0.872	1.011	1.109
P02790	0.793	1.131	1.139	1.177	0.867	1.246	0.953	1.861	0.853	0.971	0.878	1.228	0.81	1.527	0.876	0.959	0.936	1.227	1.005	1.165	1.002	1.204	0.871	1.331	0.892	1.28	0.797	1.827	0.825	1.153	0.999	1.815	1.108	1.687	1.1	1.559	1.009	1.103	1.183	1.321	0.988	1.281	0.968	1.269	1.658	1.576	0.971	1.329	0.997
P33993	0.704	0.627	0.564	0.559	0.968	0.524	1.032	0.646	1.678	1.108	1.542	0.838	1.116	0.661	1.033	0.778	1.217	0.842	0.9	0.72	0.752	0.819	1.167	0.591	1.094	0.629	1.964	0.54	0.802	0.538	1.514	0.473	1.772	0.462	0.914	0.599	1.089	0.558	0.786	0.535	0.923	0.493	1.007	0.508	0.579	0.394	0.996	0.488	1.137
P11388	0.716	0.64	0.672	0.562	1.264	0.654	1.228	0.81	2.632	1.225	1.02	0.827	0.967	0.729	1.046	0.956	1.145	1.101	1.082	0.925	0.789	0.993	1.567	0.672	0.861	0.663	0.963	0.69	0.653	0.686	2.193	0.793	1.99	0.769	0.982	0.662	1.415	0.88	1.05	0.814	1.195	0.465	1.154	0.518	0.753	0.42	1.002	0.39	0.927
P49006	1.597	0.577	0.685	0.708	1.288	0.527	1.152	0.55	1.382	1.113	1.642	0.685	1.718	0.722	1.012	0.637	0.862	0.912	0.966	0.331	0.859	0.926	1.631	0.747	1.361	0.788	1.164	0.61	1.196	0.584	0.349	0.25	0.854	0.421	1.365	0.571	1.133	0.367	0.809	0.436	0.724	0.433	0.382	0.434	0.438	0.287	0.829	0.53	1.19
P05386	0.816	0.888	0.712	1.016	0.957	0.785	1.055	0.566	1.32	0.706	1.592	1.163	1.029	0.63	0.983	1.327	1.066	0.939	0.993	0.535	0.572	0.706	1.221	0.827	1.117	0.552	1.704	0.616	1.125	0.826	2.361	1.364	1.778	1.373	2.08	1.34	1.901	2.065	1.175	1.085	0.723	0.47	1.011	0.194	0.73	0.272	0.835	0.481	0.486
Q9UHY7	1.102	1.046	1.139	1.113	1.082	1.133	1.2	1.239	1.018	0.965	0.99	1.098	1.124	1.154	0.99	1.092	0.999	1.065	1.17	1.374	1.268	1.085	1.253	1.075	0.992	1.166	1.082	1.015	1.192	1.08	1.07	1.102	1.15	1.134	0.894	1.018	0.939	1.019	0.915	0.965	0.97	0.854	0.775	1.003	1.139	1.223	0.936	0.922	0.803
Q9NSK0	1.193	1.191	1.464	1.203	1.111	1.33	1.267	1.784	0.97	1.164	0.784	0.91	0.842	1.33	1.009	0.798	0.858	1.22	0.896	1.552	1.15	0.94	0.924	0.941	0.931	1.008	0.954	0.984	1.121	0.893	1.352	1.302	1.33	1.128	0.903	0.933	1.318	1.105	1.126	0.99	1.005	1.177	0.97	0.872	0.976	0.905	1.081	1.348	1.082
P54105	1.483	0.536	0.937	0.986	0.684	1.069	0.878	0.701	1.704	1.672											0.989	1.199	1.069	1.004	1.033	1.185	1.63	1.089	0.825	1.161	0.785	1.206	0.894	0.769	0.646	0.917	1.227	0.939	1.106	1.128
Q96Q80	1.014	1.177	0.778	1.29	1.131	1.313	0.922	1.616	0.862	1.046	0.979	1.146	0.728	1.116	1.197	0.986	1.107	0.903	1.189	1.57	1.057	1.3	1.046	1.052	0.959	2.124	0.782	1.747	1.158	1.517	0.831	1.208	1.478	1.741	0.86	2.272	1.256	1.534	1.65	1.569	0.625	0.443	0.653	1.64	1.18	1.844	0.578	1.192	0.871
P09936	0.606	0.736	0.875	0.541	0.787	0.666	0.751	0.906	1.318	0.815	5.817	0.673	0.836	0.849	0.714	0.537	0.743	0.611	0.739	0.962	0.73	0.686	1.305	0.912	0.809	0.713	0.449	1.073	0.711	0.793	0.897	0.889	0.954	0.924	0.582	0.776	0.553	0.557	0.861	0.913	1.276	0.903	0.68	0.878	1.434	0.869	0.672	0.98	0.906
P04062	0.9	0.702	0.708	0.691	1.052	0.651	0.865	0.67	1.111	1.026	1.18	0.889	1.283	0.765	1.002	0.829	1.101	0.814	0.994	0.78	0.945	0.901	1.119	0.737	1.038	0.767	1.147	0.522	0.972	0.833	1.072	0.585	0.915	0.469	0.858	0.656	1.073	0.784	0.831	0.731	1.021	0.654	1.337	1.335	0.859	1.11	0.891	0.708	1.028
Q9BYG4	1.38	1.575	1.495	1.616	1.31	1.845	1.194	1.27	1.008	1.455											0.98	0.851	0.746	1.175	0.849	0.775	1.326	0.643	1.157	1.073
O95477																					1.053	0.835	1.342	0.667	1.273	0.842	0.994	0.661	0.933	0.556
P24844	1.095	1.041	2.303	0.931	0.801	1.248	1.085	2.56	0.497	0.994	0.66	0.925	0.547	1.534	0.769	0.878	0.815	1.109	1.569	3.231	1.616	1.129	1.012	1.479	1.021	2.24	0.639	4.03	1.384	2.391	0.828	2.05	1.287	2.908	0.872	1.838	0.792	1.484	1.704	2.004	1.25	2.058	0.653	0.974	1.499	2.122	1.177	2.631	1.357
O15347	1.149	0.563	0.687	0.573	0.811	0.542	1.722	0.624	1.057	0.692	2.834	0.556	0.797	0.595	0.613	0.654	0.934	0.545	0.902	0.473	0.824	0.723	1.271	0.488	0.974	0.56	1.818	0.497	1.797	0.424	0.387	0.264	0.93	0.367	0.769	0.441	0.913	0.474	0.676	0.34	0.922	0.379	0.472	0.437	0.431	0.484	0.777	0.395	1.417
Q96PD5	1.037	1.223	1.124	1.284	0.952	1.169	0.993	1.587	0.862	1.032	0.702	1.085	0.767	1.361	0.945	0.952	0.896	1.319	1.099	1.415	1.404	1.457	0.969	1.566	0.966	1.487	0.895	1.982	0.988	1.353	0.946	1.527	0.973	1.948	1.032	1.701	0.921	0.991	1.287	1.542	1.298	1.498	0.894	1.928	1.315	2.121	1.166	1.439	1.215
Q14012	1.331	1.11	1.581	1.048	1.256	1.274	1.166	1.435	0.889	1.324	1.737	1.087	0.834	1.261	0.909	0.844	1.08	1.162	1.213	1.575	6.436	1.174	1.426	1.267	1.098	1.238	1.106	1.532	1.172	1.15	2.708	1.067	1.148	1.309	0.715	0.86	0.572	0.977	1.041	1.17	1.137	1.241	0.934	1.319	1.267	1.204	1.048	1.37	1.234
Q7KZI7	1.114	1.369	1.062	1.385	1.037	1.216	0.982	0.796	1.198	0.97	1.256	1.366	1.201	1.021	1.125	1.399	1.128	0.991	0.937	0.976	0.938	1.084	1.024	1.161	0.934	0.954	1.185	0.86	0.913	1.085	1.247	0.767	0.979	0.765	0.93	1.121	1.378	1.342	0.944	1.216	0.694	0.914	0.929	0.788	0.718	0.79	0.865	0.762	0.859
O00567	1.174	0.934	0.895	0.998	1.017	0.874	1.245	0.849	1.445	1.03	1.248	1.062	1.239	0.79	0.967	1.002	1.086	1.088	1.059	0.762	0.973	1.109	1.191	0.927	1.132	0.749	1.585	0.669	0.945	0.747	1.206	0.739	1.291	0.685	1.135	0.913	1.33	0.88	0.919	0.823	1.101	0.763	1.029	1.017	0.771	0.981	0.923	0.79	0.998
Q9H6K4	1.101	1.382	0.973	1.236	0.957	0.974	1.112	1.121	0.884	1.172	1.089	1.184	1.049	1.025	1.07	1.058	1.012	0.928	0.97	1.091	1.31	1.099	1.348	1.121	1.181	1.264	1.852	1.169	1.402	1.169	0.916	1.28	0.923	0.957	1.678	1.476	1.453	1.233	1.254	0.846	1.147	1.138	0.969	1.087	0.957	1.118	1.323	1.108	1.181
Q9UQC9	0.72	0.987	0.646	1.268	1.44	0.943	0.749	0.582	1.163	0.793	1.228	1.613	0.825	0.706	1.56	1.593	0.996	0.87	0.729	0.552	1.267	1.207	0.598	0.95	0.994	0.515	1.516	0.443	1.294	0.815	0.625	0.583	0.561	0.722	1.288	0.888	1.4	1.065	0.859	0.931	0.497	0.649	1.548	0.453	0.612	0.482	0.993	0.528	0.704
O76021	1.039	0.795	0.707	0.924	0.967	0.728	1.067	0.598	1.399	0.892	1.299	0.944	0.962	0.602	0.855	0.899	1.006	0.732	0.92	0.577	0.814	0.755	1.044	0.762	0.95	0.624	1.617	0.684	0.912	0.757	1.424	0.636	1.077	0.632	1.232	0.877	1.335	0.852	0.842	0.673	0.949	0.74	0.929	0.761	0.721	0.931	0.817	0.689	0.797
Q9BVJ6	1.085	1.035	0.833	1.055	0.955	0.934	1.028	0.882	1.458	1.259	1.178	1.038	0.973	0.857	0.774	0.953	0.944	0.925	1.187	0.909	0.963	1.052	1.17	0.807	1.154	1.078	1.936	0.88	0.841	1.015	1.169	0.688	0.963	0.711	1.057	0.905	1.099	0.871	0.834	0.824	0.99	0.581	0.753	0.711	0.556	0.769	1.139	0.645	0.712
Q13576	1.095	0.874	1.318	0.943	0.939	1.04	0.983	1.255	0.769	1.226	0.771	0.795	0.723	1.159	0.937	0.8	0.928	1.114	1.091	1.201	1.127	1.074	1.042	1.042	1.145	1.217	0.786	1.199	0.911	1.069	0.962	1.31	0.949	1.176	0.687	0.955	0.697	0.833	0.972	1.038	1.057	1.059	0.768	1.679	1.231	1.383	0.927	1.202	1.048
Q96IK1
Q14746	1.028	0.753	0.753	0.677	0.915	0.853	0.863	0.655	0.947	0.936	0.765	1.041	1.129	1.05	0.818	0.926	0.89	0.968	0.895	0.968	0.826	0.866	1.022	0.789	1.022	0.651	1.301	0.705	1.053	0.704	0.927	0.631	0.991	0.58	1.09	0.764	1.194	0.887	0.741	0.684	0.839	0.884	1.237	0.978	0.872	0.761	1.027	0.949	0.772
P20963
Q9Y2Y8	0.385	0.269	0.424	0.263	0.839	0.301	0.263	0.327	0.79	1.075	0.497	0.462	0.575	0.467	0.695	0.419	0.522	0.507	0.541	0.437	0.539	0.722	1.543	0.644	1.817	0.885	0.613	0.665	0.563	0.644	0.48	0.252	0.46	0.35	0.379	0.356	0.433	0.347	0.826	0.449	0.723	0.194	0.889	0.173	0.534	0.182	1.085	0.684	0.481
Q86WV1
Q6ZNW5	0.615		0.624	0.557	0.399	0.705	0.45	0.59	0.389	0.22	1.311	1.178	1.301	1.25	1.103	1.239	1.717	0.992	0.998	1.218	0.672	0.587	0.659	0.806	0.689	0.965	0.617	0.895	0.749	0.918	0.994	0.941	1.022	0.835	0.79	0.935	0.933	0.971	0.843	0.957	0.878	0.985	0.782	0.942	0.995	1.324	0.893	0.81	0.885
O60476
P53609	1.256	1.197	1.28	1.213	1.128	1.126	0.897	1.268	0.927	1.402											1.03	0.893	0.973	0.835	1.254	0.845	1.272	1.03	0.979	0.865											1.182	0.946	0.954	0.831	0.867	0.753	1.123	1.312	0.852
Q16656
Q9H410
Q9BVI4	1.01	0.95	0.696	1.062	0.848	0.688	1.09	0.621	1.314	1.323	0.868	3.33	1.745	2.248		2.18	2.045	2.005		1.351	0.758	0.398	1.111	0.554	1.717	0.456	1.862	0.346	0.789	0.469	1.018	0.353	0.75	0.425	1.232	0.634	1.194	0.723	0.714	0.573	0.983	0.706	0.949	0.669	0.62	0.69	1.001	0.815	0.67
Q96G28
Q9Y6H1	1.166	1.038	1.022	1.079	1.063	0.914	1.172	0.969	1.627	1.226	1.207	1.258	8.04	0.902	1.306	0.874	0.861	0.873	1.057	0.711	0.921	1.663	1.358	0.755	7.134	0.83	2.642	0.738	0.938	0.714	0.728	0.657	0.849	0.697	1.362	0.898	1.235	0.953	0.932	0.897	0.609	0.67	0.592	0.083	0.444	0.087	0.737	0.431	0.778
P04080	0.941	2.102	1.048	1.79	0.89	1.574	0.716	0.977	0.699	0.781	0.823	1.85	0.783	1.232	0.935	1.95	0.978	1.165	0.872	0.937	0.82	0.82	0.781	1.648	0.708	1.284	0.926	0.967	1.06	2.209	0.791	1.051	0.773	0.847	0.98	1.375	0.945	2.139	0.933	1.539	0.916	1.856	0.764	1.456	0.901	1.429	0.858	0.799	0.78
O00515	0.846	1.329	0.626	1.374	0.962	0.923	0.584	0.406	1.618	1.026	1.382	1.497	1.247	0.676	1.398	1.452	0.886	0.747	0.389	0.355	0.838	0.837	0.833	1.012	0.885	0.672	1.213	0.381	0.789	0.821	0.566	0.3	0.484	0.303	1.675	0.858	1.788	1.35	0.525	0.843	0.668	0.648	1.119	0.452	0.398	0.431	0.999	0.321	0.53
Q15526	1.025	0.814	0.947	0.976	1.203	0.784	1.001	1.008	0.953	0.932	0.974	0.848	0.848	1.071	0.922	1.025	1.093	1.146	0.862	1.149	0.814	0.931	0.891	0.962	0.866	0.99	0.752	1.073	0.908	0.98	1.082	0.984	0.959	1.117	1.334	1.089	0.951	0.969	1.092	1.042
Q12933	0.94	1.03	0.995	1.07	1.235	1.094	0.999	1.153	1.219	1.11	1.098	0.911	1.48	0.866	0.975	1.013	0.937	0.902	1.047	0.988	1.072	0.964	1.006	0.995	0.96	1.016	0.941	1.192	0.876	1.002	1.072	1.184	0.972	1.135	0.993	1.198	0.999	0.915	0.97	1.184
Q5VVQ6											1.15	2.376	0.762	1.782	1.1	2.482	0.83	0.81	0.623	1.068	0.884	0.65	0.944	1.288	1.251	1.413	1.065	1.059	1.156	1.13	0.931	1.454	1.038	1.783	0.974	1.753	1.061	1.25	1.069	2.022	1.105	1.443	0.82	2.318	1.191	3.545	1.071	0.943	1.134
Q06546	1.064	0.913	0.837	0.968	1.043	0.799	1.2	0.933	0.993	1.106	1.006	0.886	0.958	0.895	0.924	0.853	0.958	0.95	0.857	0.817	0.933	1.061	1.072	0.906	1.052	0.972	1.118	1.031	0.947	0.883	1.184	0.914	1.32	0.857	0.893	0.827	0.985	0.849	0.915	0.846	0.989	1.005	0.87	1.004	0.868	1.106	0.991	1.035	1.002
Q15003	0.653	0.619	0.543	0.679	1.354	0.687	1.043	0.63	1.655	0.99	1.26	0.718	1.311	0.492	0.997	0.814	0.749	0.642	0.882	0.681	0.757	0.914	1.582	0.525	1.002	0.522	1.498	0.496	0.75	0.552	1.878	0.446	1.708	0.418	2.02	0.82	1.277	0.76	0.636	0.454	0.933	0.563	1.307	0.322	0.88	0.532	1.077	0.862	0.997
P48643	0.887	0.918	0.922	0.983	1.053	0.865	0.949	0.845	1.17	0.908	0.97	1.073	1.186	0.865	1.009	1.043	0.885	0.962	0.901	0.818	0.811	0.951	1.005	0.899	0.978	0.82	1.195	0.781	0.992	0.933	1.18	0.821	0.997	0.754	1.183	0.956	1.045	0.987	0.911	0.847	1.108	0.922	1.267	0.969	0.89	0.915	0.964	0.824	0.827
P17813	0.857	0.803	1.016	0.918	1.043	0.893	0.797	0.833	1.192	1.169											0.869	1.064	1.12	0.826	1.013	0.937	0.926	0.823	0.953	0.833	1.06	0.979	1.116	0.964	0.659	0.877	0.761	0.695	0.912	0.729	0.968	0.935	0.921	1.356	1.13	1.568	1.172	1.305	1.285
Q92614	0.951	1.105	0.87	0.965	0.858	0.981	0.746	0.799	0.848	0.984	0.917	1.086	0.929	1.01	1.193	1.192	0.988	1.138	0.902	0.961	0.841	0.924	1.085	1.044	0.895	0.865	0.932	1.001	0.789	0.89	0.965	0.83	0.871	0.982	1.219	0.968	1.062	0.955	0.769	0.921	1.001	1.03	1.171	1.138	0.942	1.028	1.089	1.021	0.978
Q15041	1.084	0.711	0.827	0.87	1.048	0.796	1.01	0.74	1.444	0.823	1.152	0.817	1.05	0.679	0.973	0.878	1.054	0.73	0.827	0.56	0.806	1.001	0.833	0.729	0.9	0.621	1.165	0.773	0.939	0.845	4.237	1.758	2.785	1.295	0.436	0.599	1.32	0.882	0.792	0.555	0.974	0.724	1.631	0.9	0.93	0.725	1.011	0.8	0.972
Q9Y3D6	0.97	1.085	1.083	1.18	1.107	1.072	1.388	1.164	0.961	1.047	1.157	1.196	0.805	0.963	0.923	1.194	1.091	1.207	0.954	1.067	1.176	1.044	0.915	1.039	0.756	1.037	1.163	0.975	0.963	1.129	0.904	1.063	1.146	1.045	0.895	1.114	1.577	1.205	1.134	1.206	1.284	1.263	1.107	0.937	0.914	0.764	0.953	1.063	0.996
Q9NUP1	1.112	1.025	0.886	1.129	1.002	1.132	1.174	0.927	0.902	1.132	1.063	0.914	1.096	1.004	0.977	0.868	1.034	0.998	0.933	0.805	1.322	1.193	1.211	1.3	0.914	0.913	0.932	1.036	1.137	1.337	1.185	1.31	1.153	1.829	0.999	1.12	1.533	1.379	1.27	1.393	1.344	0.753	0.918	1.146	0.861	1.417	0.72	1.071	1.064
Q5JS54																					1.278	1.328	0.832	1.326	0.841	1.226	0.78	1.471	0.873	1.373											1.52	1.917	0.97	1.605	2.155	1.657	1.506	2.708	1.521
Q8WUI4	1.089	1.102	1.003	1.043	1.232	0.814	1.243	0.987	1.094	1.329	1.289	0.902	1.737	0.999	1.428	0.918	1.146	0.858	0.917	0.899	1.136	0.925	1.336	0.837	1.661	0.899	1.132	1.502	1.136	1.04
P49755	0.935	0.867	0.787	0.854	1.07	0.881	0.743	0.703	1.11	1.084	1.006	0.834	1.219	0.774	0.89	0.894	1.116	1.021	0.907	0.586	0.888	0.968	1.034	0.758	1.087	0.746	1.07	0.565	0.883	0.727	1.186	0.618	0.962	0.493	1.459	0.742	1.061	0.913	0.765	0.619	0.883	0.74	1.042	1.09	0.827	0.786	0.844	0.695	0.834
Q9NTJ5	1.04	1.058	1.052	1.082	0.884	1.077	0.927	1.022	0.881	1.104	0.92	0.982	0.855	1.007	0.866	1.03	1.062	1.09	1.008	0.978	0.918	1.065	0.955	1.097	0.951	1.083	0.945	1.031	1.006	1.049	1.037	1.133	0.917	1.051	0.791	1.077	0.79	1.162	1.005	1.041	1.071	1.181	0.843	1.151	0.988	1.238	1.031	1.173	0.964
Q15311	0.957	1.055	0.98	0.955	1.003	0.893	1.006	0.953	0.908	1.058	1.234	1.225	1.155	0.983	1.106	1.235	0.951	0.968	0.761	0.834											1.511	0.775	1.203	0.803	1.389	1.067	1.361	1.41	0.916	1.024	0.936	1.025	1.015	1.234	1.108	1.236	1.074	0.998	1.119
Q9P032											1.303	0.981	1.007	0.95	0.804	0.827	1.134	0.958	0.981	0.847	0.965	0.993	0.927	0.863	1.015	0.906	1.28	0.917	0.887	0.906	1.316	0.978	0.992	0.873	0.988	0.805	0.895	0.964	1.029	0.959	1.003	0.994	1.164	0.912	1.074	0.702	0.966	0.831	1.003
Q96DH6	1.148	0.809	0.93	0.892	1.166	0.845	1.51	1.039	1.029	1.169	1.116	1.003	1.21	0.945	0.87	0.964	0.959	1.118	1.24	1.027	0.931	1.04	1.05	0.901	0.88	0.743	1.049	0.781	1.13	0.821	1.009	0.846	1.131	0.893	0.654	0.88	0.802	0.804	0.893	0.785	0.859	0.816	0.921	0.886	1.068	0.918	0.798	0.863	0.974
Q96AX2	0.686	0.83	0.745	0.695	0.845	0.623	0.413	0.522	0.658	0.767	0.525	0.705	0.568	0.689	0.799	0.744	0.835	0.99	0.8	0.71	0.838	1.806	1.618	0.993	1.247	0.71	1.033	0.829	0.615	0.802	0.918	0.955	0.978	0.742	1.067	1.061	0.826	0.958	1.219	0.992
Q2KHT3	0.824	0.895	0.928	0.841	0.788	0.721	0.834	1.094	0.79	0.849	1.093	1.001	1.046	1.242	1.432	1.023	1.283	1.222	1.002	1.078	1.019	1.052	1.127	0.975	1.022	1.129	1.267	1.088	1.128	1.061
Q9BPW8																															1.879	1.377	3.582	1.288	0.627	0.962	1.058	0.783	0.649	0.724	0.974	0.937	1.171	0.802	1.147	1.021	0.809	0.702	0.893
Q9Y4E1	0.968	1.167	1.328	1.142	0.916	1.302	0.854	1.191	1.539	1.656											1.49	1.329	0.996	1.357	1.264	1.419	1.092	1.522	1.132	1.491											1.196	0.862	1.739	1.232	1.065	1.317	1.017	0.841	1.085
P24666	0.92	0.97	1.007	0.885	0.972	1.026	0.95	1.001	0.991	1.031	0.961	0.861	0.906	1.143	1.029	0.929	1.022	1.074	1.049	1.114	0.943	0.957	0.985	1.081	0.867	1.078	1.059	1.372	0.945	1.021	1.342	1.112	1.141	1.236	1.223	1.01	1.165	0.997	1.133	0.895	0.88	0.813	1.107	1.176	1.004	1.625	0.949	0.875	0.919
Q9P1F3	0.874	0.691	0.701	0.964	1.039	0.697	1.144	0.574	0.744	1.379	1.039	0.914	0.829	0.876	0.828	0.885	0.974	1.069	0.919	0.88	0.918	0.891	0.828	0.998	0.856	0.996	0.887	1.308	0.792	1.027	1.099	0.741	0.888	0.879	0.761	0.736	0.788	0.724	0.78	0.632	1.022	0.562	0.884	0.229	0.805	0.39	0.732	0.614	0.805
Q04760	1.046	1.091	1.124	1.001	1.133	1.064	1.29	1.188	0.87	1.004	0.891	0.996	0.758	0.998	0.957	1.014	0.994	0.874	1.057	1.102	0.915	1.001	0.824	0.982	0.858	0.939	0.961	1.158	1.287	1.085	1.452	1.206	1.174	1.266	0.987	0.885	1.127	0.965	0.967	0.957	0.97	1.131	1.087	0.975	1.201	1.039	0.94	1.194	1.261
P29972	1.065	1.262	1.894	1.238	0.664	1.432	1.919	2.15	0.618	0.815	1.018	0.8	0.279	1.292	0.591	0.632	0.653	0.562	1.763	2.612	1.066	0.566	0.755	1.721	1.016	2.227	0.533	3.256	1.436	2.204	0.941	1.757	1.238	2.86	0.574	1.507	0.43	1.326	1.264	1.563	1.373	1.792	0.809	1.653	1.378	2.726	1.105	1.532	1.134
Q15653	1.111	1.086	1.401	1.147	1.101	1.058	1.295	1.099	0.993	1.048	0.916	1.048	1.433	0.911	1.165	1.144	1.039	0.991	1.04	0.955	0.854	0.771	1.073	0.845	1.091	0.76	0.972	0.767	1.067	0.754	1.449	0.615	0.785	0.489	1.504	0.824	1.636	1.12	0.934	0.771	0.883	0.808	1.159	0.697	0.891	0.626	0.944	0.839	0.996
Q13769	1.059	1.043	0.879	0.921	0.964	0.844	1.078	0.895	1.058	1.177	1.203	0.719	1.14	0.678	0.751	0.667	0.814	0.658	0.688	0.591	0.975	0.323	0.759	0.362	1.445	0.448	1.208	0.349	0.742	0.268	1.254	0.66	1.255	0.686	0.877	0.739	0.99	0.712	0.833	0.851	0.799	0.697	0.976	0.983	0.75	0.832	0.924	0.816	1.052
Q5THJ4	0.848	0.895	0.705	0.64	0.889	0.573	0.694	0.635	0.94	1.27	1.447	1.196	1.189	1.003	1.604	1.402	0.969	0.601	0.855	1.407	1.105	0.473	0.846	0.681	1.647	0.504	1.148	0.711	1.179	1.16	0.784	0.524	0.698	0.735	1.369	0.939	1.378	1.351	0.915	1.058
Q16644	0.795	0.932	0.842	1.015	0.906	0.986	0.837	0.847	0.854	0.814	1.027	1.164	1.052	0.866	1.029	1.128	1.202	0.962	0.919	0.887	0.866	1.042	0.709	0.992	0.816	0.701	0.839	0.697	0.727	0.754
Q13075																					1.124	1.033	1.393	0.654	1.384	0.829	1.06	0.646	0.763	0.5	0.781	1.012	0.718	1.024	0.884	0.992	0.718	0.875	0.79	0.723
Q96TA2	1.085	0.873	0.937	0.971	0.959	0.89	0.915	1.01	1.344	0.992	1.234	1.234	1.041	1.038	1.077	1.15	1.275	1.398	1.095	1.262	0.882	1.011	0.925	0.85	0.852	0.777	1.101	0.889	0.812	0.949	1.061	0.794	0.826	0.935	0.937	1.016	1.044	0.815	0.843	1.039	1.026	0.834	1.178	1.377	0.812	1.686	1.035	0.942	0.967
Q9C005	0.962	1.161	1.112	1.351	1.101	1.115	1.21	0.775	1.137	1.219	1.312	0.963	1.258	0.649	0.869	0.916	0.991	0.711	0.806	0.559	1.13	0.963	1.117	0.819	1.172	0.918	1.032	1.318	1.009	1.042	1.213	0.602	1.183	0.462	1.104	0.742	1.256	0.857	0.872	0.655	0.994	0.766	0.796	0.54	0.7	0.524	0.876	0.851	0.948
Q86SG5
P02788	0.389	0.427	1.508	0.684	1.271	0.494	0.518	0.57	1.358	0.865	0.396	0.298	0.481	0.626	0.85	0.359	2.463	0.911	0.562	0.66	0.587	1.199	1.316	0.526	1.124	0.463	1.13	0.646	0.396	0.377	0.798	0.759	0.766	1.82	0.697	0.73	1.978	0.819	1.028	0.537	0.977	0.762	1.102	0.711	0.926	0.648	1.11	0.722	0.848
O75071
Q8TB52
O75688	0.946	0.716	0.922	0.943	1.033	0.752	0.99	1.038	0.913	0.985	1.118	0.989	0.853	0.961	1.02	1.121	1.017	1.119	1.181	1.118	0.976	1.108	1.086	1.098	1.062	1.101	0.965	1.182	1.057	1.222	1.444	0.956	1.247	0.898	1.043	0.94	1.132	1.061	1.148	1.012	1.302	1.259	1.219	1.911	1.523	2.851	1.332	1.453	1.487
Q9NYL9	0.675	1.122	0.681	0.844	1.071	0.801	0.684	0.519	1.216	0.987	0.713	0.937	0.808	0.615	0.885	1.317	1.496	0.846	0.639	0.415	0.633	0.879	1.067	0.801	0.792	0.589	1.36	0.557	0.707	0.856	0.84	0.663	1.03	0.792	1.224	0.852	1.325	1.128	0.812	0.81	0.695	0.527	1.109	1.255	0.796	0.895	0.857	0.688	0.854
P55786	0.952	1.209	1.069	1.17	1.054	1.199	0.907	1.087	0.766	0.931	0.937	1.218	1.01	1.055	0.944	1.31	0.923	1.021	0.962	1.024	0.848	0.894	0.854	1.072	0.821	1.003	0.791	0.976	0.958	1.129	0.997	1.042	0.955	0.905	0.786	0.915	0.95	1.153	0.92	1.022	0.99	1.152	0.938	1.168	0.978	1.027	0.954	1.003	0.929
Q9BXI6	0.785	1.037	0.747	1.263	1.027	0.93	0.707	0.652	1.525	1.031	1.158	1.315	1.325	0.982	1.04	1.331	1.045	1.116	0.626	0.687	1.035	0.833	0.979	0.971	1.325	0.821	1.091	0.591	1.015	0.823	1.214	0.955	0.915	0.827	1.093	0.894	1.078	1.176	0.761	0.987	1.281	0.999	0.986	0.805	0.93	0.897	1.02	1.126	0.832
P00390	2.053	1.041	1.014	1.046	0.898	0.935	1.42	1.029	0.868	1.005	2.091	1.007	0.765	0.993	0.866	1.016	0.938	1.093	1.256	1.035	0.879	0.971	1.014	1.075	0.844	1.045	1.016	1.052	0.881	0.917	1.033	0.952	0.883	0.986	0.714	1.118	0.944	0.928	1.035	1.009	0.773	1.052	0.806	1.11	0.931	1.368	0.868	0.958	0.848
Q9BXS9	0.913	0.704	0.938	0.88	1.22	0.743	0.915	0.901	1.396	0.824
Q96GS4	0.995	0.966	1.037	1.087	1.004	1.013	0.953	0.797	1.032	0.952	0.989	1.431	1.217	1.546	1.288	1.219	1.213	1.421	1.13	1.434	1.069	1.111	0.937	0.877	0.92	0.941	0.99	1	0.941	0.983	1.017	0.941	0.993	0.928	0.885	0.849	1.263	1.081	0.926	0.962	1.182	1.004	0.86	1.395	0.968	1.552	0.937	0.925	1.035
P62714	0.46	0.551	0.526	0.711	0.633	0.637	0.995	0.972	0.746	0.596	1.119	1.066	0.893	1.264	1.135	1.172	0.847	0.822	0.704	1.125	0.971	0.526	0.955	1.009	0.985	0.811	1.4	0.652	1.147	0.732	1.61	1.781	1.689	1.396	0.455	0.649	0.754	1.159	0.802	0.758	0.985	1.552	0.727	1.241	0.941	0.906	0.962	1.174	0.929
O95926	1.017	0.997	1.039	0.941	1.332	0.849	0.728	0.614	1.508	1.126	1.137	1.001	0.738	1.397	1.06	1.019	1.231	1.102	1.037	1.514	0.994	0.818	1.158	0.999	0.361	0.753	1.707	1.047	0.891	1.148	1.161	0.82	0.857	1.034	0.802	0.936	0.989	0.777	0.836	0.928	0.962	1.113	1.296	1.119	1.296	0.893	0.848	0.662	0.736
[truncated: 7,618 more rows]
[truncated: 71 more columns]

## Sheet: Figure 2A
Gene-wise Nontumor			Gene-wise Tumor
[truncated: 5,677 more rows]

## Sheet: Figure 2B
	Sample-wise
[truncated: 118 more rows]

[truncated: 50 more sheets: Figure 2D, Figure 4B, Figure 4C, Figure 4D, Figure4G, Figure 4H, Figure 4J, Figure 4K, Figure 4M, Figure 4N, Figure 4O, Figure S4D, Figure S4F, Figure 5C, Figure 5D, Figure 5E, Figure 5F, Figure 5G, Figure 5I, Figure 5J …]
